# Supplementary material for: Virotyping and genetic antimicrobial susceptibility testing of porcine ETEC/STEC strains and associated plasmid types
Source: Front Microbiol. 2023 Apr 17;14:1139312. doi: 10.3389/fmicb.2023.1139312 (PMC10151945; doi:10.3389/fmicb.2023.1139312)
Supplement: Supplementary file 1 [file Table_1.xlsx]

## Sheet: Supplementary Table 1
	Table S1. Overview of sequencing yield, accession numbers, and genome QC measures for all new ETEC/STEC genomes.
			Raw sequencing data						Genome QC (CheckM)									rMLST results
	Sample ID	Accession	Median read length	Number of reads	Read length N50	Total bases	Median Coverage		Completeness	Contamination	GC content	Genome size	Contigs	Longest contig	Coding Density	Predicted genes		Species IDx	Support	Matches
	ETEC_1701	pending - PRJNA917806	3050	137920	8070	642204478	128.441		99.0161	0.221354	50.3959	5320948	6	5087502	87.2812	5103		Escherichia coli	1	55
	ETEC_1702	pending - PRJNA917806	3714	100295	12048	653994900	130.799		99.3286	0.739583	50.6537	5099402	8	4741850	87.1551	4934		Escherichia coli	1	55
	ETEC_1703	pending - PRJNA917806	3393	108853	15707	770388762	154.078		99.6114	0.177083	50.6001	5569213	8	5178687	87.6364	5467		Escherichia coli	1	55
	ETEC_1705F	pending - PRJNA917806	3778	87770	8866	484790129	96.958		99.6411	0.921875	50.224	6036046	30	3524743	86.6776	5965		Escherichia coli	1	54
	ETEC_1706	pending - PRJNA917806	3062	93497	13721	624152598	124.831		99.6411	1.43243	49.9982	6217381	22	4882167	86.5436	6194		Escherichia coli	1	55
	ETEC_1707F	pending - PRJNA917806	3574	135699	9803	759482884	151.897		99.5161	0.919406	50.429	5807559	12	4997815	87.0691	5964		Escherichia coli	1	51
	ETEC_1708F	pending - PRJNA917806	3565	104962	11865	631695975	126.339		99.1385	1.04441	50.1106	6452493	51	1665017	86.1363	6816		Escherichia coli	1	52
	ETEC_1709F	pending - PRJNA917806	3586	98188	12806	629534960	125.907		96.3895	5.60691	50.4099	7358539	78	758641	85.2604	8335		Escherichia coli	0.98	51
	ETEC_1710	pending - PRJNA917806	2794	60343	7316	248106523	49.6213		99.024	0.743925	50.5093	5493708	8	4894900	86.6124	5777		Escherichia coli	1	52
	ETEC_1713	pending - PRJNA917806	5050	311772	10882	1790634106	358.127		99.037	0.843513	50.3772	5933349	15	5094560	87.1594	5933		Escherichia coli	1	55
	ETEC_1715	pending - PRJNA917806	4630	242207	8583	1183216943	236.643		98.3232	1.19271	50.8419	5079514	9	4652502	86.3144	5480		Escherichia coli	1	47
	ETEC_1716	pending - PRJNA917806	7918	151129	14595	1183749580	236.75		99.3286	0.4375	50.3893	5483490	6	5043942	87.0277	5304		Escherichia coli	1	54
	ETEC_1717	pending - PRJNA917806	6084	118850	13244	826268252	165.254		99.6114	0.177083	50.6846	5274950	4	5122802	87.7777	5101		Escherichia coli	1	55
	ETEC_1718	pending - PRJNA917806	6848	96621	14977	755768176	151.154		99.5072	0.177083	50.6835	5272039	4	5122547	87.8085	5096		Escherichia coli	1	55
	ETEC_1719F	pending - PRJNA917806	7122	253494	15537	2084893852	416.979		99.6635	0.489583	50.698	5987550	11	2725262	87.0317	6150		Escherichia coli	0.98	55
	ETEC_1720	pending - PRJNA917806	5653	317123	10766	1877585893	375.517		99.3882	1.25521	50.8555	5246201	9	4697733	87.1115	5048		Escherichia coli	1	55
	ETEC_1721	pending - PRJNA917806	6882	113065	15471	924009210	184.802		99.6411	1.04688	50.4773	5057644	5	4766922	87.9035	4774		Escherichia coli	1	55
	ETEC_1722	pending - PRJNA917806	5617	175192	11861	1104490776	220.898		99.3882	1.25521	50.8727	5149498	8	4694702	87.3247	4948		Escherichia coli	1	55
	ETEC_1723	pending - PRJNA917806	6724	135737	12776	1013217531	202.644		99.5786	4.43653	50.7603	6094683	8	5708961	87.5215	6156		Escherichia coli	0.98	54
	ETEC_1724F	pending - PRJNA917806	6019.5	45148	10496	271767805	54.3536		99.373	0.0989583	50.6801	5842371	21	2473180	87.0543	6048		Escherichia coli	0.98	51
	ETEC_1725F	pending - PRJNA917806	2798	87450	11509	475133829	95.0268		97.1768	0.43099	50.53	6093204	17	2517494	86.4108	7139		Escherichia coli	0.97	44
	ETEC_1728F	pending - PRJNA917806	4031	149962	11331	914314447	182.863		99.6411	0.177083	50.6447	5995477	8	5560402	87.1718	5936		Escherichia coli	1	56
	ETEC_1729	pending - PRJNA917806	3441	198911	11624	1185767060	237.153		99.534	1.15923	50.328	5536231	7	4995289	86.9114	5412		Escherichia coli	0.83	53
	ETEC_1730	pending - PRJNA917806	3941	76720	16822	627698296	125.54		99.6114	0.208333	50.6423	5414801	5	5051247	87.7055	5256		Escherichia coli	1	54
	ETEC_1731	pending - PRJNA917806	4229	124851	11655	840910526	168.182		99.3286	0.177083	50.6492	5409241	8	4971480	87.301	5203		Escherichia coli	1	54
	ETEC_1732	pending - PRJNA917806	2195	112581	15183	627268532	125.454		99.6411	0.622159	50.704	5740232	10	5272534	87.5529	5658		Escherichia coli	0.98	55
	ETEC_1733	pending - PRJNA917806	4407.5	37858	19876	324599970	64.92		97.7858	0.911458	50.8659	5201326	7	4696743	86.3518	5617		Escherichia coli	1	44
	ETEC_1734	pending - PRJNA917806	2833	97326	15160	588427004	117.685		99.6411	0.622159	50.7027	5738502	10	5272521	87.5335	5652		Escherichia coli	1	55
	ETEC_1735	pending - PRJNA917806	3379	109071	18361	809674389	161.935		98.4899	1.50521	50.8568	5027452	7	4695494	86.7644	5236		Escherichia coli	1	45
	ETEC_1736F	pending - PRJNA917806	3066	265601	14514	1668692220	333.738		97.8348	0.346354	50.4297	5617289	9	5019254	85.9184	6133		Escherichia coli	1	47
	ETEC_1737	pending - PRJNA917806	3349	172051	18432	1276983729	255.397		98.3383	0.268229	50.4871	5550118	9	5018750	86.6726	5794		Escherichia coli	1	46
	ETEC_1738	pending - PRJNA917806	2217	396603	9506	1770999431	354.2		99.6411	0.534226	50.2275	6364285	11	5580344	87.2635	6258		Escherichia coli	1	55
	ETEC_1739	pending - PRJNA917806	1525	404767	5286	1124629260	224.926		99.0757	1.19271	50.8245	5190566	9	4760633	87.0784	5013		Escherichia coli	1	55
	ETEC_1740F	pending - PRJNA917806	2196	582071	6169	2016014301	403.203		99.6411	0.489583	50.2056	6313324	19	4125809	87.2386	6226		Escherichia coli	1	55
	ETEC_1741F	pending - PRJNA917806	2152	111846	5758	396122035	79.2244		99.4849	0.333333	50.8515	5420032	16	1811125	88.0335	5358		Escherichia coli	1	55
	ETEC_1742F	pending - PRJNA917806	2467	171034	8993	766691652	153.338		97.778	0.506944	50.9333	5389643	8	2783805	87.2322	5991		Escherichia coli	0.97	48
	ETEC_1743	pending - PRJNA917806	2435	173297	7608	776697767	155.34		99.5786	0.177083	50.696	5653375	7	5286207	87.355	5633		Escherichia coli	0.98	53
	ETEC_1744	pending - PRJNA917806	2404	267878	10573	1317743229	263.549		99.3743	0.177083	50.668	5640512	8	5287629	87.402	5612		Escherichia coli	0.98	53
	ETEC_1745	pending - PRJNA917806	3958	228956	10165	1360930230	272.186		98.0544	0.255208	50.6084	5728528	12	5251932	86.6372	6333		Escherichia coli	0.97	47
	ETEC_1746	pending - PRJNA917806	2938	451744	6762	1945398965	389.08		99.6411	0.671875	50.7627	5164889	8	4819635	87.2951	4957		Escherichia coli	1	54
	ETEC_1747	pending - PRJNA917806	3483	235914	12235	1471463425	294.293		99.6099	0.177083	50.5919	5477453	6	5240928	87.2007	5287		Escherichia coli	1	56
	ETEC_1748	pending - PRJNA917806	3324	278637	10690	1565799185	313.16		99.0161	0.177083	50.3823	5202382	3	5096790	87.2332	4963		Escherichia coli	1	55
	ETEC_1749	pending - PRJNA917806	3341	410116	8072	2042079318	408.416		99.6635	0.177083	50.7661	5673252	10	5278594	87.1881	5590		Escherichia coli	0.98	55
	ETEC_1750	pending - PRJNA917806	2708	378577	6325	1628154307	325.631		99.5593	0.177083	50.7747	5590224	10	5278460	87.2218	5489		Escherichia coli	0.98	55
	ETEC_4051F	pending - PRJNA917806	1914	376000	5324	1176440215	235.288		99.4849	0.255208	50.7093	5335339	13	1754559	87.102	5210		Escherichia coli	1	54
	ETEC_4052F	pending - PRJNA917806	2238	308000	5688	1067821980	213.564		99.2505	5.70139	50.525	6421991	84	873331	86.628	6700		Escherichia coli	1	54
	ETEC_4053F	pending - PRJNA917806	2361	184000	5788	658673750	131.735		99.4968	9.36905	50.289	7571000	187	608606	86.1763	8144		Escherichia coli	0.98	58
	ETEC_4054F	pending - PRJNA917806	2144	208000	6005	724499032	144.9		99.4968	7.92133	50.635	6800119	123	542562	86.2326	6994		Escherichia coli	0.98	56
	ETEC_4055F	pending - PRJNA917806	1492	404000	3710	948588767	189.718		99.4224	1.8776	50.6925	5759254	71	876945	86.8204	5696		Escherichia coli	1	53
	ETEC_4056F	pending - PRJNA917806	1961	452000	5451	1456538578	291.308		99.6411	0.255208	50.7535	5310125	23	1208500	86.9879	5174		Escherichia coli	1	53
	ETEC_4057F	pending - PRJNA917806	1858	332000	4806	981919687	196.384		99.5786	3.74851	50.3937	6236502	81	584617	86.4891	6421		Escherichia coli	1	52
	ETEC_4058F	pending - PRJNA917806	2328	204000	5740	723432586	144.687		99.188	4.46875	50.269	7284819	163	356689	86.1532	7820		Escherichia coli	0.96	57
	ETEC_4059F	pending - PRJNA917806	1973	336000	5304	1067483835	213.497		99.5593	5.58854	50.7039	6446191	94	636636	86.6885	6677		Escherichia coli	0.98	55
	ETEC_4060F	pending - PRJNA917806	1639	328000	4215	863761702	172.752		99.4588	1.05729	50.6384	5919338	77	921118	86.7478	5884		Escherichia coli	1	53
	ETEC_4061	pending - PRJNA917806	3524	278954	10346	1576221374	315.244		99.6411	0.645833	50.5956	5489024	8	5217796	87.2748	5330		Escherichia coli	1	55
	ETEC_4062F	pending - PRJNA917806	3515	302907	9782	1661928711	332.386		99.6635	0.177083	50.7807	5807105	14	2463022	87.1453	5903		Escherichia coli	0.98	55
	ETEC_4063	pending - PRJNA917806	3605	256884	10139	1449574509	289.915		98.0381	0.14974	50.6893	5312577	4	5038256	86.8227	5706		Escherichia coli	1	48
	ETEC_4064	pending - PRJNA917806	3315	300416	9842	1615278191	323.056		99.0474	0.260417	50.6671	5069849	5	4975989	87.1721	4975		Escherichia coli	1	53
	ETEC_4065	pending - PRJNA917806	2595	298572	8254	1300531486	260.106		99.4849	0.177083	50.724	5104715	5	4856688	87.4405	4888		Escherichia coli	1	54
	ETEC_4066F	pending - PRJNA917806	3036	313155	9877	1614615833	322.923		99.6411	0.830492	50.4292	6031317	20	4029268	87.6024	6062		Escherichia coli	1	55
	ETEC_4067	pending - PRJNA917806	3092	263541	8844	1287089179	257.418		99.0161	0.177083	50.3399	5319993	6	5096799	87.1837	5083		Escherichia coli	1	55
	ETEC_4068	pending - PRJNA917806	2972	174541	8470	816307569	163.262		98.7036	0.177083	50.4036	5105505	4	4983177	87.2674	4823		Escherichia coli	1	55
	ETEC_4069	pending - PRJNA917806	3150	325611	8217	1545749816	309.15		99.0161	0.177083	50.3509	5250336	3	5096203	87.4091	5024		Escherichia coli	1	55
	ETEC_4070	pending - PRJNA917806	2899	195535	9020	946480509	189.296		99.0161	0.177083	50.3718	5222119	4	5067014	87.3142	4959		Escherichia coli	1	55
	ETEC_4071	pending - PRJNA917806	2076	372000	5533	1229353844	245.871		99.0161	0.177083	50.3718	5222127	4	5067019	87.3109	4966		Escherichia coli	1	55
	ETEC_4072	pending - PRJNA917806	2380	328000	6303	1227169608	245.434		98.0262	0.196615	50.5598	5174550	8	4849718	86.4323	5495		Escherichia coli	1	48
	ETEC_4073	pending - PRJNA917806	2607	280000	6371	1092067362	218.413		99.3286	0.690476	50.266	5382412	8	4785434	87.0073	5168		Escherichia coli	1	55
	ETEC_4074	pending - PRJNA917806	1798	372000	5169	1115204077	223.041		98.935	0.229167	50.6688	5073456	6	4975958	87.1565	4982		Escherichia coli	1	53
	ETEC_4075	pending - PRJNA917806	1639	376000	4428	1000404870	200.081		98.7036	0.517992	50.369	5282182	4	5025223	87.306	5033		Escherichia coli	1	55
	ETEC_4076F	pending - PRJNA917806	1987	380000	5139	1179704990	235.941		99.6411	1.92424	50.4156	5934530	86	1666336	86.5333	5756		Escherichia coli	1	55
	ETEC_4077	pending - PRJNA917806	1661	388000	4141	1003575594	200.715		99.0161	0.422619	50.2039	5500930	5	5190196	87.099	5320		Escherichia coli	1	55
	ETEC_4078F	pending - PRJNA917806	2736	240000	7099	1001745811	200.349		99.3286	3.11012	50.0925	6444368	99	944887	86.0235	6445		Escherichia coli	1	56
	ETEC_4079	pending - PRJNA917806	1984	316000	5034	977385447	195.477		99.0161	0.485119	50.2383	5574467	6	5181067	87.0594	5406		Escherichia coli	1	55
	ETEC_4080F	pending - PRJNA917806	1762	312000	4463	859023406	171.805		99.3286	0.177083	50.5348	5466526	12	2816725	86.993	5286		Escherichia coli	1	56
	ETEC_4081F	pending - PRJNA917806	2058	204000	5696	678285648	135.657		99.2505	0.177083	50.5769	5725441	26	1419290	86.9323	5640		Escherichia coli	1	56
	ETEC_4083F	pending - PRJNA917806	2194	132000	6120	463923235	92.7846		99.66	0.4	50.62	5829573	20	3128952	86.73	5739		Escherichia coli	1	56
	ETEC_4084F	pending - PRJNA917806	1827	156000	6076	508095347	101.619		99.6171	0.934659	50.6247	5197924	12	3124834	87.827	4878		Escherichia coli	1	55
	ETEC_4085	pending - PRJNA917806	1611	244000	5243	699602752	139.921		99.6635	0.773438	50.5745	5870584	9	5238491	87.1271	5771		Escherichia coli	1	56
	ETEC_4086F	pending - PRJNA917806	1737	252000	5230	752131951	150.426		99.6635	0.398438	50.5367	5879172	18	3442125	86.7997	5799		Escherichia coli	1	56
	ETEC_4087F	pending - PRJNA917806	1917	228000	5047	683911875	136.782		97.2873	1.29354	50.2939	6135796	33	3338027	85.6509	7105		Escherichia coli	1	48
	ETEC_4088	pending - PRJNA917806	1874	380000	5151	1144805700	228.961		99.537	0.684896	50.5481	5239226	5	4978151	87.2287	4909		Escherichia coli	1	55
	ETEC_4089	pending - PRJNA917806	3004	152000	7978	692246280	138.449		99.3286	0.489583	50.642	4811027	5	4742348	87.521	4574		Escherichia coli	1	55
	ETEC_4090	pending - PRJNA917806	2231	148000	6445	534079084	106.816		98.909	0.622159	50.3347	5763896	8	5314054	87.088	5712		Escherichia coli	1	56
	ETEC_4091	pending - PRJNA917806	1995	188000	7435	694955880	138.991		99.6411	0.177083	50.8339	5063747	4	4870333	87.5281	4761		Escherichia coli	1	55
	ETEC_6327F	pending - PRJNA917806	1973	244000	6745	876015072	175.203		99.3286	0.675595	50.4664	5720831	19	3458404	87.1068	5727		Escherichia coli	1	55
	ETEC_6328F	pending - PRJNA917806	2284	164000	8022	677169730	135.434		99.6411	0.177083	50.4621	5996683	13	4674716	87.3608	5917		Escherichia coli	1	56
	ETEC_6329F	pending - PRJNA917806	3515	328000	8622	1678656285	335.731		99.4894	0.177083	50.6708	5661722	11	5218293	87.5114	5584		Escherichia coli	0.94	52
	ETEC_6330F	pending - PRJNA917806	2814	204000	8037	920938919	184.188		99.6411	0.273438	50.5252	5831251	5	3617608	87.4193	5683		Escherichia coli	1	55
	ETEC_6331F	pending - PRJNA917806	2959	228000	7173	982098356	196.42		99.537	0.674242	50.586	6100272	22	4493629	87.2043	6051		Escherichia coli	0.98	56
	ETEC_6332F	pending - PRJNA917806	3078	236000	7473	1059483855	211.897		99.4894	0.534226	50.4041	5924057	18	1492119	87.426	5873		Escherichia coli	0.98	51
	ETEC_6333	pending - PRJNA917806	3468	260000	8360	1305657705	261.132		99.0161	0.177083	50.4138	5331621	4	5142642	87.1816	5114		Escherichia coli	1	54
	ETEC_6334	pending - PRJNA917806	2978	180000	8332	846737206	169.347		99.0161	0.333333	50.3208	5408374	6	5142647	87.1397	5204		Escherichia coli	1	54
	ETEC_6335	pending - PRJNA917806	3756	248000	8567	1300983577	260.197		99.6411	1.33396	50.2908	5749011	14	5120416	87.6378	5506		Escherichia coli	1	55
	ETEC_6336F	pending - PRJNA917806	2855	208000	7441	903102745	180.621		99.3286	0.675595	50.4925	5758170	20	3462027	87.1965	5779		Escherichia coli	1	55
	Mean		3130.32	234062	9039.3	1.0378e+09	207.561		99.1932	1.02975	50.5392	5.66766e+06	21.766	4.00656e+06	87.0455	5670.16			0.992979	53.6064
	Stdev		1366.44	109167	3690.24	4.26054e+08	85.2107		0.624991	1.64131	0.201893	513436	33.3832	1.58657e+06	0.494237	709.557			0.020258	2.9264
	Min		1492	37858	3710	248106523	49.6213		96.3895	0.0989583	49.9982	4811027	3	356689	85.2604	4574			0.83	44
	Max		7918	582071	19876	2084893852	416.979		99.6635	9.36905	50.9333	7571000	187	5708961	88.0335	8335			1	58
