# Supplementary material for: Virotyping and genetic antimicrobial susceptibility testing of porcine ETEC/STEC strains and associated plasmid types
Source: Front Microbiol. 2023 Apr 17;14:1139312. doi: 10.3389/fmicb.2023.1139312 (PMC10151945; doi:10.3389/fmicb.2023.1139312)
Supplement: Supplementary file 2 [file Table_2.xlsx]

## Sheet: Supplementary Table 2
	Table SS. Overview of virotyping (mPCR) and phenotypic antimicrobial susceptibility (disk diffusion and E-test for colistin) for all new ETEC/STEC genomes.
		Virulence typing multiplex PCR								Antimicrobial Susceptibility Testing disc difusion method (mm), except collistin
	Sample ID	Haemolyse	F4	F18	LT	Sta	Stb	Stx2e		amoxicillin	amoxicillin + CA	cefalexin	ceftiofur	cefquinome	Colistin E-test	apramycin	gentamicin	kanamycin	paromomycin	spectinomycin	florenicol	doxycyclin	tetracyclin	enrofloxacin	flumequin	marbofloxacin Gr-	trimethoprim/slfa
	ETEC_1701	-	-	+	-	-	-	+		NA	NA	NA	NA	NA	NA	NA	NA	NA	NA	NA	NA	NA	NA	NA	NA	NA	NA
	ETEC_1702	-	+	-	-	-	+	-		6	23	17	23	27	6	19	27	24	29	31	6	14	10	38	31	39	26
	ETEC_1703	+	-	-	-	-	-	-		6	21	17	19	31	0.19	16	23	21	28	27	28	25	27	38	33	39	23
	ETEC_1705F	+	-	-	-	-	-	-		6	20	18	29	33	0.19	18	25	22	26	29	27	8	6	39	32	40	32
	ETEC_1706	-	+	-	+	+	+	-		6	16	15	26	28	6	17	22	21	26	25	22	20	24	32	27	34	29
	ETEC_1707F	+	-	+	-	+	+	-		6	16	14	30	33	0.38	20	21	25	23	25	24	8	6	34	31	37	22
	ETEC_1708F	+	-	-	-	-	-	+		6	21	16	33	30	0.19	17	21	20	27	14	26	8	6	37	32	37	6
	ETEC_1709F	+	-	-	-	-	-	+		6	22	16	32	33	0.19	16	22	20	27	11	26	8	6	35	32	37	6
	ETEC_1710	+	-	-	-	-	-	+		6	23	17	33	34	0.19	18	21	20	25	12	26	8	6	34	31	37	6
	ETEC_1713	-	-	-	-	-	-	+		6	20	16	28	31	0.19	18	21	21	29	18	26	6	6	37	33	35	30
	ETEC_1715	+	+	-	-	+	+	-		6	18	17	26	27	0.75	17	20	19	26	13	24	22	26	33	29	33	28
	ETEC_1716	+	-	+	-	+	+	-		6	21	23	32	34	0.38	20	23	23	29	12	23	8	6	31	28	32	28
	ETEC_1717	-	-	-	-	-	-	+		6	22	18	30	32	0.125	17	24	22	30	14	25	24	27	38	32	40	31
	ETEC_1718	-	-	-	-	-	-	+		6	20	17	28	30	0.125	17	23	22	27	14	24	23	25	34	30	38	29
	ETEC_1719F	-	-	-	-	+	+	+		6	12	18	31	34	1	16	23	20	24	29	24	11	6	23	17	23	28
	ETEC_1720	+	+	-	-	+	+	-		6	16	15	23	25	1	6	11	6	12	22	6	11	6	19	18	20	6
	ETEC_1721	-	-	-	+	-	+	-		20	19	16	25	29	0.38	16	23	19	24	27	24	21	25	34	27	35	26
	ETEC_1722	+	-	-	-	+	+	-		6	16	15	21	23	0.75	6	11	6	12	31	6	10	6	20	18	22	22
	ETEC_1723	+	-	+	-	+	+	+		6	20	18	27	30	0.38	17	25	20	24	27	23	21	23	34	29	35	6
	ETEC_1724F	+	-	+	-	+	+	+		6	22	21	32	35	0.5	19	25	22	30	30	24	22	25	37	31	38	6
	ETEC_1725F	+	-	+	-	+	+	+		6	24	22	35	36	0.125	19	25	24	34	34	26	25	29	38	33	38	6
	ETEC_1728F	+	-	+	-	+	+	+		6	19	19	32	34	0.125	20	24	26	31	23	27	14	8	37	32	37	6
	ETEC_1729	+	-	doubt	+	-	+	-		6	17	16	29	30	0.125	19	23	22	31	21	24	8	6	26	18	25	6
	ETEC_1730	+	-	-	-	-	-	+		6	21	17	29	30	0.38	16	24	6	13	24	28	24	28	36	31	38	29
	ETEC_1731	+	+	-	+	-	+	-		6	6	6	22	26	0.25	20	26	23	25	29	25	22	26	34	28	35	30
	ETEC_1732	+	-	+	-	+	+	-		27	23	19	30	32	0.125	20	28	23	30	32	30	24	29	38	33	39	6
	ETEC_1733	+	+	-	-	+	-	-		6	21	21	31	32	0.125	18	27	22	29	24	24	13	9	27	25	28	6
	ETEC_1734	+	-	+	-	+	+	-		28	24	18	30	31	0.125	20	27	24	31	36	27	24	31	39	33	40	6
	ETEC_1735	+	+	-	-	+	-	-		29	25	21	30	33	0.125	19	27	24	29	25	25	13	9	36	32	37	6
	ETEC_1736F	+	-	+	-	-	-	+		6	19	18	31	34	0.125	17	27	22	31	33	29	25	29	38	35	38	29
	ETEC_1737	+	-	+	-	-	-	+		6	17	18	30	32	0.125	19	26	22	30	35	30	13	8	38	34	37	30
	ETEC_1738	+	-	+	-	+	+	-		12	23	19	31	33	2	21	27	25	30	23	29	25	27	37	33	36	6
	ETEC_1739	+	+	-	-	+	+	-		6	19	20	28	39	0.125	18	24	6	12	21	19	13	9	22	19	25	6
	ETEC_1740F	+	-	+	-	+	+	-		11	22	19	31	33	2	21	25	24	30	24	28	25	26	34	32	37	6
	ETEC_1741F	-	-	-	-	-	-	+		NA	18	17	28	30	0.125	17	24	21	28	27	17	21	26	33	29	32	26
	ETEC_1742F	-	-	-	-	-	-	+		20	16	15	26	31	0.125	19	23	22	27	26	19	21	24	32	28	34	27
	ETEC_1743	+	-	+	-	+	+	+		34	28	26	36	38	0.94	21	28	24	35	31	24	25	30	36	33	37	29
	ETEC_1744	+	-	+	-	+	+	+		28	24	18	29	32	0.125	20	25	24	29	30	22	25	29	37	32	37	31
	ETEC_1745	+	-	-	-	+	+	+		30	25	23	32	34	0.94	19	26	22	31	28	26	27	27	35	30	36	33
	ETEC_1746	-	-	-	-	+	-	+		25	23	16	27	30	0.38	18	25	21	29	28	25	22	27	33	28	33	29
	ETEC_1747	+	-	+	-	+	+	-		23	21	16	30	33	0.38	18	28	21	29	33	28	27	29	36	31	37	31
	ETEC_1748	+	-	+	-	-	-	+		25	24	16	29	33	0.38	18	29	23	32	33	29	26	20	38	34	38	30
	ETEC_1749	+	+	-	+	-	+	-		26	24	20	30	34	0.094	19	26	23	30	31	28	26	30	28	20	28	35
	ETEC_1750	+	+	-	+	-	+	-		26	24	20	28	34	0.125	19	26	24	28	32	26	26	29	27	20	28	34
	ETEC_4051F	-	-	-	-	+	-	+		28	24	19	26	30	0.25	16	24	20	27	27	22	23	28	32	29	29	27
	ETEC_4052F	-	-	-	-	+	+	+		27	24	20	26	31	0.25	16	23	20	29	27	22	23	28	32	28	30	27
	ETEC_4053F	-	-	-	-	+	+	+		6	17	17	25	29	0.125	20	25	23	31	22	23	11	8	36	32	36	6
	ETEC_4054F	-	-	-	-	+	+	+		21	21	16	25	29	0.38	16	21	20	26	26	20	19	26	33	27	29	26
	ETEC_4055F	-	-	-	-	+	-	+		6	18	19	27	32	0.25	17	25	21	29	30	25	22	27	36	32	36	6
	ETEC_4056F	-	-	-	-	+	-	+		28	24	21	28	34	0.25	18	27	22	31	30	24	24	30	35	32	34	31
	ETEC_4057F	-	-	-	-	+	+	+		26	23	20	29	33	0.25	18	23	21	26	31	26	26	31	36	33	35	31
	ETEC_4058F	-	-	-	-	+	+	+		26	22	20	27	31	0.25	18	22	20	25	28	25	24	28	32	29	31	29
	ETEC_4059F	-	-	-	-	+	+	+		26	21	18	27	31	0.19	17	23	19	28	31	24	24	28	32	27	30	28
	ETEC_4060F	-	-	-	-	+	-	+		6	20	18	26	30	0.38	17	21	20	25	25	23	23	28	34	28	35	26
	ETEC_4061	-	-	-	-	+	+	+		26	22	17	26	28	0.38	15	19	18	25	27	23	21	29	29	27	29	28
	ETEC_4062F	-	-	-	-	+	+	+		27	21	18	28	33	0.5	17	23	20	28	32	26	11	8	37	35	36	31
	ETEC_4063	-	-	-	-	-	-	+		25	21	16	25	29	0.38	15	21	19	27	28	25	12	9	30	28	31	6
	ETEC_4064	-	-	-	-	+	-	+		26	22	18	24	28	0.38	16	21	19	25	24	20	21	26	28	26	27	26
	ETEC_4065	+	-	-	-	+	-	+		26	23	18	25	30	0.75	15	21	20	26	26	22	22	27	36	29	30	25
	ETEC_4066F	-	-	-	-	-	-	+		23	21	16	24	29	0.25	18	23	21	28	30	21	22	28	35	29	34	24
	ETEC_4067	+	-	+	-	-	-	+		6	18	18	29	33	0.125	19	27	22	31	33	28	27	29	37	31	36	31
	ETEC_4068	+	-	+	-	-	-	+		26	25	19	29	34	0.125	19	26	22	31	29	27	26	29	38	33	37	28
	ETEC_4069	+	-	+	-	-	-	+		25	22	17	27	31	0.125	18	27	24	30	34	27	26	28	39	34	38	27
	ETEC_4070	+	-	+	-	-	-	+		6	16	16	26	29	0.25	18	26	22	30	32	25	25	27	35	30	32	27
	ETEC_4071	+	-	+	-	-	-	+		28	22	20	30	33	0.25	18	23	22	28	18	26	7	6	33	31	34	9
	ETEC_4072	+	-	+	-	-	-	+		26	22	18	26	30	0.25	17	23	22	26	32	26	27	31	33	29	31	28
	ETEC_4073	+	-	+	-	-	-	+		6	18	21	28	32	0.125	20	26	25	30	31	27	10	6	35	31	35	6
	ETEC_4074	-	-	-	-	+	-	+		27	22	17	25	30	0.38	16	22	20	27	26	21	22	26	28	28	26	27
	ETEC_4075	+	-	+	-	-	-	+		6	15	19	27	32	0.125	22	28	25	29	30	27	27	29	38	33	37	6
	ETEC_4076F	+	-	+	-	-	-	+		6	18	19	27	32	0.125	17	25	21	29	30	25	22	27	36	32	36	6
	ETEC_4077	+	-	+	-	-	-	+		6	21	15	31	35	0.25	18	22	21	28	18	6	11	6	44	36	40	28
	ETEC_4078F	+	-	+	-	-	-	+		6	15	18	25	29	0.125	16	23	20	26	19	6	6	6	36	28	36	6
	ETEC_4079	+	-	+	-	-	-	+		6	19	20	29	33	0.125	18	26	23	31	24	6	8	6	39	33	38	24
	ETEC_4080F	+	-	+	-	-	-	+		6	19	20	30	32	0.094	19	26	24	28	29	27	11	8	37	32	37	6
	ETEC_4081F	+	-	+	-	+	+	-		+	-	-	-	-	0.125	-	-	-	-	-	-	-	+	+	+	-	+
	ETEC_4083F	+	+	-	+	-	+	-		+	-	-	-	-	0.125	-	-	-	-	+	-	-	+	+	+	-	+
	ETEC_4084F	-	-	-	-	-	-	-		+	-	-	-	-	0.25	-	+	-	-	-	-	+	-	+	+	-	-
	ETEC_4085	+	+	-	+	-	+	-		+	-	-	-	-	0.094	-		-	-	-	-	+	+	+	+	-	+
	ETEC_4086F	-	+	-	+	-	+	-		+	-	-	-	-	6	+	+	-	-	+	-	+	+	+	+	-	+
	ETEC_4087F	+	-	+	-	+	+	-		+	-	-	-	-	2	+	+	-	-	+	-	+	+	-	-	-	+
	ETEC_4088	-	-	-	-	-	-	-		+	-	-	-	-	0.19	-	+	-	-	-	-	+	+	-	-	-	+
	ETEC_4089	-	-	-	-	-	-	-		+	-	-	-	-	6	-		-	-	+	-	+	+	+	+	-	+
	ETEC_4090	+	-	+	-	+	+	-		+	-	-	-	-	2	+	+	-	-	-	-	+	+	-	-	-	+
	ETEC_4091	-	-	-	-	-	-	-		+	-	-	-	-	0.125	-	+	-	-	+	-	+	+	+	+	-	+
	ETEC_6327F	+	-	+	-	-	-	+		6	16	19	28	33	0.19	18	24	23	29	28	28	11	8	31	29	34	6
	ETEC_6328F	+	-	+	-	+	+	+		23	21	18	29	32	0.19	21	25	25	29	11	28	25	27	34	32	36	6
	ETEC_6329F	+	-	+	-	+	+	+		24	21	18	28	31	0.38	18	22	23	27	28	24	23	24	34	29	35	32
	ETEC_6330F	+	-	+	-	+	+	+		9	8	6	25	33	0.19	18	26	22	27	31	31	25	28	36	31	37	29
	ETEC_6331F	+	-	+	-	+	-	+		26	21	12	25	29	0.38	18	22	22	28	22	15	10	8	33	30	34	6
	ETEC_6332F	+	-	+	-	+	+	+		27	21	19	30	33	0.25	19	25	22	28	17	25	6	7	36	32	37	14
	ETEC_6333	+	-	+	-	-	-	+		6	12	17	29	33	0.19	16	25	23	26	21	27	6	6	36	32	36	6
	ETEC_6334	+	-	+	-	-	-	+		6	11	18	30	34	0.125	16	25	24	27	23	30	9	6	39	34	39	6
	ETEC_6335	+	-	+	-	+	-	+		25	21	18	28	36	0.19	19	24	24	27	23	27	12	8	34	29	34	6
	ETEC_6336F	+	-	+	-	-	-	+		6	14	17	25	29	0.38	15	22	21	25	28	27	12	8	28	26	29	6
	Total	62	13	43	9	47	44	62		47	14	32	1	3	4	5	8	4	4	24	8	40	41	8	15	0	41
	Percentage	0.659574	0.138298	0.457447	0.0957447	0.5	0.468085	0.659574		0.566265	0.168675	0.340426	0.0119048	0.0357143	0.0425532	0.0531915	0.0851064	0.0425532	0.0425532	0.202128	0.0851064	0.425532	0.43617	0.0851064	0.159574	0	0.43617
									NRI cut-off	WT ≥ 21mm	WT ≥ 17mm	WT ≥ 12mm	WT ≥ 22mm	WT ≥ 25mm	WT ≤ 2 µg/mL	WT ≥ 14mm	WT ≥ 20mm	WT ≥ 16mm	WT ≥ 23mm	WT ≥ 23mm	WT ≥ 19mm	WT ≥ 18mm	WT ≥ 24mm	WT ≥ 30mm	WT ≥ 26mm	WT ≥ 31mm	WT ≥ 23mm
									Incl Genetics	WT ≥ 20mm	WT ≥ 16mm	WT ≥ 12mm	WT ≥ 22mm	WT ≥ 25mm			WT ≥ 19mm			WT ≥ 22mm	WT ≥ 15mm		WT ≥ 23mm	WT ≥ 29mm	WT ≥ 25mm	WT ≥ 26mm	WT ≥ 22mm
