# Supplementary material for: Virotyping and genetic antimicrobial susceptibility testing of porcine ETEC/STEC strains and associated plasmid types
Source: Front Microbiol. 2023 Apr 17;14:1139312. doi: 10.3389/fmicb.2023.1139312 (PMC10151945; doi:10.3389/fmicb.2023.1139312)
Supplement: Supplementary file 3 [file Table_3.xlsx]

## Sheet: Supplementary Table 3
	Table S3. Overview of identified virulence factors, and AMR-associated genes for all new ETEC/STEC genomes.
		Virulence factors based on ecoli_vf database
	Sample ID	CAA46156	EC042_4526	EC55989_3336	EC55989_3337	EC55989_3339	EC55989_3340	EC958_4611	EC958_4614	EC958_5138	ECO103_0224	ECO103_3357	ECO103_3358	ECO103_3359	ECO103_3360	ECO103_3361	ECO103_3362	ECO103_3363	ECO103_3364	ECO103_3368	ECO103_3369	ECO103_3373	ECO103_3374	ECO103_3375	ECO103_3601	ECO103_3616	ECO103_3617	ECO103_3629	ECO103_3634	ECO103_3635	ECO103_3636	ECO103_3637	ECO103_3640	ECS88_3547	ECUMN_0225	ECs3712	ECs3728	EcE24377A_3124	EcE24377A_3135	EcSMS35_B0007	G2583_0236	O3M_20335	UMNK88_238	Z0263	Z0265	Z1307	Z2200	Z2201	Z2203
	ETEC_1701	94.50	.	.	.	.	.	.	.	.	.	.	.	.	.	.	.	.	.	.	.	.	.	.	.	.	.	.	.	.	.	.	.	99.77	.	.	.	.	.	.	.	.	99.08	100.00	98.61	95.54	97.16	98.61	.
	ETEC_1702	.	.	.	.	.	.	.	.	.	.	.	.	.	.	.	.	.	.	.	.	.	.	.	.	.	.	.	.	.	.	.	.	99.77	.	97.47	.	.	.	.	.	.	.	100.00	99.31	99.71	.	.	.
	ETEC_1703	88.60;88.60	.	.	.	.	.	.	.	.	.	.	.	.	.	.	.	.	.	.	.	.	.	.	.	.	.	.	.	.	.	.	.	99.77	.	.	.	.	.	.	.	.	.	.	.	99.81	.	.	.
	ETEC_1705F	88.81;88.81	.	.	.	.	.	.	.	.	.	.	.	.	.	.	.	.	.	.	.	.	.	.	.	.	.	.	.	.	.	.	.	99.77	.	97.00	.	.	.	.	.	.	98.43	100.00	99.31	94.87	98.94	98.47	98.94
	ETEC_1706	94.52	.	.	.	.	.	.	.	.	.	.	.	.	.	.	.	.	.	.	.	.	.	.	.	.	.	.	.	.	.	.	.	99.77	.	97.63	.	.	.	.	.	.	.	.	.	99.81	.	.	.
	ETEC_1707F	88.57	.	.	.	.	.	.	.	.	.	.	.	.	.	.	.	.	.	.	.	.	.	.	.	.	.	.	.	.	.	.	.	99.66	.	.	.	.	.	.	.	99.95	.	100.00	99.31	99.81	.	.	.
	ETEC_1708F	94.52;88.57	.	.	.	.	.	.	.	.	.	.	.	.	.	.	.	.	.	.	.	.	.	.	.	.	.	.	.	.	.	.	.	99.77	.	93.52	.	.	.	.	.	99.95	.	100.00	99.31	99.81	.	.	.
	ETEC_1709F	88.53;88.57	.	.	.	.	.	.	.	.	.	.	.	.	.	.	.	.	.	.	.	.	.	.	.	.	.	.	.	.	.	.	.	99.77	.	.	.	.	.	.	.	99.95	.	100.00	99.31	99.81	.	.	.
	ETEC_1710	.	.	.	.	.	.	.	.	.	.	.	.	.	.	.	.	.	.	.	.	.	.	.	.	.	.	.	.	.	.	.	.	99.77	.	.	.	.	.	.	.	99.89	.	100.00	99.31	99.71	.	.	.
	ETEC_1713	88.57;88.49;88.81;88.81;88.81	.	.	.	.	.	.	.	.	.	.	.	.	.	.	.	.	.	.	.	.	.	.	.	.	.	.	.	.	.	.	.	99.77	.	.	.	.	.	.	99.73	.	.	100.00	99.31	99.90	99.11	98.19	.
	ETEC_1715	.	.	.	.	.	.	.	.	.	.	.	.	.	.	.	.	.	.	.	.	.	.	.	.	.	.	.	.	.	.	.	.	99.77	.	97.63	.	.	.	.	.	.	.	.	.	99.62	.	.	.
	ETEC_1716	.	.	.	.	.	.	.	.	.	.	.	.	.	.	.	.	.	.	.	.	.	.	.	.	.	.	.	.	.	.	.	.	99.77	.	97.47	.	.	.	.	.	.	.	.	.	99.81	.	.	.
	ETEC_1717	88.60;88.60	.	.	.	.	.	.	.	.	.	.	.	.	.	.	.	.	.	.	.	.	.	.	.	.	.	.	.	.	.	.	.	99.77	.	.	.	.	.	.	.	.	.	.	.	99.81	.	.	.
	ETEC_1718	88.60;88.60	.	.	.	.	.	.	.	.	.	.	.	.	.	.	.	.	.	.	.	.	.	.	.	.	.	.	.	.	.	.	.	99.77	.	.	.	.	.	.	.	.	.	.	.	99.81	.	.	.
	ETEC_1719F	.	.	.	.	.	.	.	.	.	.	.	.	.	.	.	.	.	.	.	.	.	.	.	.	.	.	.	.	.	.	.	.	99.77	.	97.16	.	.	.	.	.	.	.	.	.	99.71	.	.	.
	ETEC_1720	.	.	.	.	.	.	.	.	.	.	.	.	.	.	.	.	.	.	.	.	.	.	.	.	.	.	.	.	.	.	.	.	99.77	.	97.63	.	.	.	.	.	.	.	.	.	99.71	.	.	.
	ETEC_1721	.	.	.	.	.	.	.	.	.	.	.	.	.	.	.	.	.	.	.	.	.	.	.	.	.	.	.	.	.	.	.	.	99.77	.	97.63	.	.	.	.	.	.	.	.	.	94.87	98.05	98.19	.
	ETEC_1722	.	.	.	.	.	.	.	.	.	.	.	.	.	.	.	.	.	.	.	.	.	.	.	.	.	.	.	.	.	.	.	.	99.77	.	97.63	.	.	.	.	.	.	.	.	.	99.71	.	.	.
	ETEC_1723	.	.	.	.	.	.	.	.	.	.	.	.	.	.	.	.	.	.	.	.	.	.	.	.	.	.	.	.	.	.	.	.	99.77	.	97.63	.	.	.	.	.	99.95	.	100.00	99.31	99.81	.	.	.
	ETEC_1724F	.	.	.	.	.	.	.	.	.	.	.	.	.	.	.	.	.	.	.	.	.	.	.	.	.	.	.	.	.	.	.	.	99.77	.	97.48	.	.	.	.	.	99.89	.	100.00	99.31	99.71	.	.	.
	ETEC_1725F	.	.	.	.	.	.	.	.	.	.	.	.	.	.	.	.	.	.	.	.	.	.	.	.	.	.	.	.	.	.	.	.	99.77	.	97.63	.	.	.	.	.	99.84	.	100.00	99.31	99.71	.	.	.
	ETEC_1728F	.	.	.	.	.	.	.	.	.	.	.	.	.	.	.	.	.	.	.	.	.	.	.	.	.	.	.	.	.	.	.	.	99.66	.	98.26	94.02	.	.	.	.	.	.	.	.	.	97.87	98.33	.
	ETEC_1729	94.47	.	.	.	.	.	.	.	.	99.92	98.83	.	.	.	.	.	.	.	.	.	.	.	.	.	.	.	.	.	.	.	.	.	99.77	.	.	.	99.79	100.00	.	.	.	.	100.00	99.31	94.78	99.11	98.47	98.98
	ETEC_1730	88.60;88.57	.	.	.	.	.	.	.	.	.	.	.	.	.	.	.	.	.	.	.	.	.	.	.	.	.	.	.	.	.	.	.	99.77	.	.	.	.	.	.	.	.	.	.	.	99.81	.	.	.
	ETEC_1731	.	.	.	.	.	.	.	.	.	.	.	.	.	.	.	.	.	.	.	.	.	.	.	.	.	.	.	.	.	.	.	.	99.77	.	97.00	96.15	.	.	.	.	.	99.89	100.00	99.31	95.63	99.11	98.19	.
	ETEC_1732	.	.	.	.	.	.	.	.	.	.	.	.	.	.	.	.	.	.	.	.	.	.	.	.	.	.	.	.	.	.	.	.	99.77	.	97.63	.	.	.	.	.	99.89	.	100.00	99.31	99.81	.	.	.
	ETEC_1733	.	.	.	.	.	.	.	.	.	.	.	.	.	.	.	.	.	.	.	.	.	.	.	.	.	.	.	.	.	.	.	.	99.77	.	97.63	.	.	.	.	.	.	.	.	.	99.62	.	.	.
	ETEC_1734	.	.	.	.	.	.	.	.	.	.	.	.	.	.	.	.	.	.	.	.	.	.	.	.	.	.	.	.	.	.	.	.	99.77	.	97.63	.	.	.	.	.	99.89	.	100.00	99.31	99.81	.	.	.
	ETEC_1735	.	.	.	.	.	.	.	.	.	.	.	.	.	.	.	.	.	.	.	.	.	.	.	.	.	.	.	.	.	.	.	.	99.77	.	97.63	.	.	.	.	.	.	.	.	.	99.62	.	.	.
	ETEC_1736F	94.47	.	.	.	.	.	.	.	.	.	.	.	.	.	.	.	.	.	.	.	.	.	.	.	.	.	.	.	.	.	.	.	99.77	.	97.63	.	.	.	.	.	.	.	.	.	99.71	.	.	.
	ETEC_1737	94.52	.	.	.	.	.	.	.	.	.	.	.	.	.	.	.	.	.	.	.	.	.	.	.	.	.	.	.	.	.	.	.	99.77	.	97.63	.	.	.	.	.	.	.	.	.	99.81	.	.	.
	ETEC_1738	.	.	.	.	.	.	.	.	.	.	.	.	.	.	.	.	.	.	.	.	.	.	.	.	.	.	.	.	.	.	.	.	99.66	.	98.26	94.02	.	.	.	.	.	.	.	.	.	97.87	98.33	.
	ETEC_1739	.	.	.	.	.	.	.	.	.	.	.	.	.	.	.	.	.	.	.	.	.	.	.	.	.	.	.	.	.	.	.	.	99.77	.	97.63	.	.	.	.	.	.	.	.	.	99.71	.	.	.
	ETEC_1740F	.	.	.	.	.	.	.	.	.	.	.	.	.	.	.	.	.	.	.	.	.	.	.	.	.	.	.	.	.	.	.	.	99.66	.	98.26	94.02	.	.	.	.	.	.	.	.	.	97.87	98.33	.
	ETEC_1741F	.	.	.	.	.	.	.	.	.	.	.	.	.	.	.	.	.	.	.	.	.	.	.	.	.	.	.	.	.	.	.	.	99.77	.	97.00	96.15	.	.	.	.	.	99.95	100.00	99.31	95.63	99.11	98.19	.
	ETEC_1742F	.	.	.	.	.	.	.	.	.	.	.	.	.	.	.	.	.	.	.	.	.	.	.	.	.	.	.	.	.	.	.	.	99.77	.	97.00	96.15	.	.	.	.	.	99.84	100.00	99.31	95.54	99.11	98.06	.
	ETEC_1743	.	.	.	.	.	.	.	.	.	.	.	.	.	.	.	.	.	.	.	.	.	.	.	.	.	.	.	.	.	.	.	.	99.77	.	97.63	.	.	.	.	.	99.95	.	100.00	99.31	99.81	.	.	.
	ETEC_1744	.	.	.	.	.	.	.	.	.	.	.	.	.	.	.	.	.	.	.	.	.	.	.	.	.	.	.	.	.	.	.	.	99.77	.	97.48	.	.	.	.	.	99.95	.	100.00	99.31	99.81	.	.	.
	ETEC_1745	.	.	.	.	.	.	.	.	.	.	.	.	.	.	.	.	.	.	.	.	.	.	.	.	.	.	.	.	.	.	.	.	99.77	.	97.63	.	.	.	.	.	99.84	.	100.00	99.31	99.81	.	.	.
	ETEC_1746	.	.	.	.	.	.	.	.	.	.	.	.	.	.	.	.	.	.	.	.	.	.	.	.	.	.	.	.	.	.	.	.	99.77	.	97.63	.	.	.	.	.	.	.	.	.	99.90	.	.	.
	ETEC_1747	.	.	.	.	.	.	.	.	.	.	.	.	.	.	.	.	.	.	.	.	.	.	.	.	.	.	.	.	.	.	.	.	99.77	.	96.84	96.15	.	.	.	.	.	99.95	100.00	99.31	95.54	99.11	98.19	.
	ETEC_1748	94.50	.	.	.	.	.	.	.	.	.	.	.	.	.	.	.	.	.	.	.	.	.	.	.	.	.	.	.	.	.	.	.	99.77	.	97.47	96.58	.	.	.	.	.	99.03	100.00	98.61	95.54	96.99	98.61	.
	ETEC_1749	.	.	.	.	.	.	.	.	.	.	.	.	.	.	.	.	.	.	.	.	.	.	.	.	.	.	.	.	.	.	.	.	99.77	.	.	.	.	.	.	.	.	99.95	100.00	99.31	95.54	.	.	.
	ETEC_1750	.	.	.	.	.	.	.	.	.	.	.	.	.	.	.	.	.	.	.	.	.	.	.	.	.	.	.	.	.	.	.	.	99.77	.	.	.	.	.	.	.	.	100.00	100.00	99.31	95.54	.	.	.
	ETEC_4051F	.	98.66	97.43	98.06	97.48	97.89	.	.	.	.	.	.	.	.	.	.	.	.	.	.	.	.	.	.	.	.	.	.	.	.	.	.	99.77	.	97.63	.	.	.	94.91	.	.	.	.	.	99.90	.	.	.
	ETEC_4052F	.	98.66	97.43	98.06	97.48	97.89	.	.	.	.	.	.	.	.	.	.	.	.	.	.	.	.	.	.	.	.	.	.	.	.	.	.	99.77	.	97.63	.	.	.	.	.	.	.	.	.	99.90	.	.	.
	ETEC_4053F	95.04	.	.	.	.	.	.	.	.	99.89	100.00	100.00	100.00	100.00	100.00	100.00	99.62	100.00	99.94	98.82;99.93	100.00	100.00	99.93	99.28	100.00	99.73	100.00	99.86	100.00	100.00	100.00	99.88	99.77	.	97.31	.	.	.	.	.	.	.	99.56	99.31	99.71	99.11;81.36	98.47;92.29	.
	ETEC_4054F	.	.	.	.	.	.	.	.	.	.	.	.	.	.	.	.	.	.	.	.	.	.	.	.	.	.	.	.	.	.	.	.	99.77	.	97.16	96.15	.	.	.	.	.	99.95	100.00	99.31	99.71	98.94;98.94	98.19;97.92	.
	ETEC_4055F	.	98.66	97.37	98.06	97.48	97.89	.	.	.	.	.	.	.	.	.	.	.	.	.	.	.	.	.	.	.	.	.	.	.	.	.	.	99.77	.	97.63	.	.	.	.	.	.	99.95	100.00	99.31	99.24	98.94	98.19	.
	ETEC_4056F	.	98.66	97.43	98.06	97.48	97.89	.	.	.	.	.	.	.	.	.	.	.	.	.	.	.	.	.	.	.	.	.	.	.	.	.	.	99.77	.	97.63	.	.	.	94.91	.	.	.	.	.	99.90	.	.	.
	ETEC_4057F	.	98.66	97.43	98.06	97.48	97.89	.	.	.	.	.	.	.	.	.	.	.	.	.	.	.	.	.	.	.	.	.	.	.	.	.	.	99.77	.	97.63	.	.	.	.	.	.	.	.	.	99.90	.	.	.
	ETEC_4058F	95.04	.	.	.	.	.	.	.	98.14	99.89	100.00	100.00	100.00	100.00	100.00	100.00	99.62	100.00	99.94	98.82;99.93	100.00	100.00	99.93	99.28	99.76	99.73	100.00	99.86	100.00	100.00	100.00	99.88	99.77	.	97.16	.	.	.	.	.	.	.	99.56	99.31	100.00	96.45	98.32	.
	ETEC_4059F	.	.	.	.	.	.	.	.	.	.	.	.	.	.	.	.	.	.	.	.	.	.	.	.	.	.	.	.	.	.	.	.	99.77	.	97.16	.	.	.	.	.	.	99.95	100.00	99.31	98.39	98.94	95.56	.
	ETEC_4060F	.	98.66	97.43	98.06	97.48	97.89	.	.	.	.	.	.	.	.	.	.	.	.	.	.	.	.	.	.	.	.	.	.	.	.	.	.	99.77	.	97.48	96.15	.	.	.	.	.	99.89;99.95	100.00;100.00	99.31;99.31	99.81	98.94	98.19	.
	ETEC_4061	.	.	.	.	.	.	.	.	.	.	.	.	.	.	.	.	.	.	.	.	.	.	.	.	.	.	.	.	.	.	.	.	99.77	.	97.47	.	.	.	.	.	.	99.95	100.00	99.31	99.81	.	.	.
	ETEC_4062F	.	.	.	.	.	.	.	.	.	.	.	.	.	.	.	.	.	.	.	.	.	.	.	.	.	.	.	.	.	.	.	.	99.77	.	97.16	.	.	.	.	.	.	.	.	.	99.71	.	.	.
	ETEC_4063	.	.	.	.	.	.	.	.	.	.	.	.	.	.	.	.	.	.	.	.	.	.	.	.	.	.	.	.	.	.	.	.	99.77	.	97.00	.	.	.	.	.	.	99.84	100.00	99.31	94.87	99.11	98.19	.
	ETEC_4064	.	98.66	97.43	98.06	97.48	97.89	.	.	.	.	.	.	.	.	.	.	.	.	.	.	.	.	.	.	.	.	.	.	.	.	.	.	99.77	.	97.63	.	.	.	.	.	.	.	.	.	99.90	.	.	.
	ETEC_4065	.	.	.	.	.	.	.	.	.	.	.	.	.	.	.	.	.	.	.	.	.	.	.	.	.	.	.	.	.	.	.	.	99.77	.	97.63	.	.	.	.	.	.	.	.	.	99.90	.	.	.
	ETEC_4066F	95.04	.	.	.	.	.	.	.	.	99.89	100.00	100.00	100.00	100.00	100.00	100.00	99.62	100.00	99.94	99.93;98.82	100.00	100.00	99.93	99.28	100.00	99.73	100.00	99.86	100.00	100.00	100.00	99.88	99.77	.	97.16	.	.	.	.	.	.	.	99.56	99.31	100.00	99.11	98.47	.
	ETEC_4067	94.50	.	.	.	.	.	.	.	.	.	.	.	.	.	.	.	.	.	.	.	.	.	.	.	.	.	.	.	.	.	.	.	99.77	.	97.47	96.58	.	.	.	.	.	99.08	100.00	98.61	95.54	96.99	98.61	.
	ETEC_4068	94.50	.	.	.	.	.	.	.	.	.	.	.	.	.	.	.	.	.	.	.	.	.	.	.	.	.	.	.	.	.	.	.	99.66	.	97.31	96.58	.	.	.	.	.	99.14	100.00	98.61	95.54	97.16	98.61	.
	ETEC_4069	94.50	.	.	.	.	.	.	.	.	.	.	.	.	.	.	.	.	.	.	.	.	.	.	.	.	.	.	.	.	.	.	.	99.77	.	97.47	96.58	.	.	.	.	.	99.08	100.00	98.61	95.54	96.99	98.61	.
	ETEC_4070	94.50	.	.	.	.	.	.	.	.	.	.	.	.	.	.	.	.	.	.	.	.	.	.	.	.	.	.	.	.	.	.	.	99.77	.	97.47	96.58	.	.	.	.	.	99.08	100.00	98.61	95.54	96.99	98.61	.
	ETEC_4071	94.50	.	.	.	.	.	.	.	.	.	.	.	.	.	.	.	.	.	.	.	.	.	.	.	.	.	.	.	.	.	.	.	99.77	.	97.47	96.58	.	.	.	.	.	99.08	100.00	98.61	95.54	96.99	98.61	.
	ETEC_4072	94.52	.	.	.	.	.	.	.	.	.	.	.	.	.	.	.	.	.	.	.	.	.	.	.	.	.	.	.	.	.	.	.	99.77	.	97.63	.	.	.	.	.	.	.	.	.	99.71	.	.	.
	ETEC_4073	94.52	.	.	.	.	.	.	.	.	.	.	.	.	.	.	.	.	.	.	.	.	.	.	.	.	.	.	.	.	.	.	.	99.77	.	97.63	.	.	.	.	.	.	.	.	.	99.81	.	.	.
	ETEC_4074	.	98.66	97.43	98.06	97.48	97.89	.	.	.	.	.	.	.	.	.	.	.	.	.	.	.	.	.	.	.	.	.	.	.	.	.	.	99.77	.	97.63	.	.	.	.	.	.	.	.	.	99.90	.	.	.
	ETEC_4075	94.50	.	.	.	.	.	.	.	.	.	.	.	.	.	.	.	.	.	.	.	.	.	.	.	.	.	.	.	.	.	.	.	99.66	.	97.31	96.58	.	.	.	.	.	99.14	100.00	98.61	95.54	97.16	98.61	.
	ETEC_4076F	94.50	.	.	.	.	.	.	.	.	.	.	.	.	.	.	.	.	.	.	.	.	.	.	.	.	.	.	.	.	.	.	.	99.77	.	97.63	96.58	.	.	.	.	.	99.14;99.14	100.00;100.00	95.86;98.61	99.81	.	.	.
	ETEC_4077	94.50	.	.	.	.	.	.	.	.	.	.	.	.	.	.	.	.	.	.	.	.	.	.	.	.	.	.	.	.	.	.	.	99.77	.	97.47	96.58	.	.	.	.	.	99.08	100.00	98.61	95.54	96.99	98.61	.
	ETEC_4078F	94.50	.	.	.	.	.	.	.	.	.	.	.	.	.	.	.	.	.	.	.	.	.	.	.	.	.	.	.	.	.	.	.	99.77	.	97.47	96.58	.	.	.	.	.	99.08	100.00	98.61	95.54	96.99	98.61	.
	ETEC_4079	94.50	.	.	.	.	.	.	.	.	.	.	.	.	.	.	.	.	.	.	.	.	.	.	.	.	.	.	.	.	.	.	.	99.77	.	97.47	96.58	.	.	.	.	.	99.08	100.00	98.61	95.54	96.99	98.61	.
	ETEC_4080F	94.52	.	.	.	.	.	.	.	.	.	.	.	.	.	.	.	.	.	.	.	.	.	.	.	.	.	.	.	.	.	.	.	99.77	.	97.63	.	.	.	.	.	.	.	.	.	99.81	.	.	.
	ETEC_4081F	.	.	.	.	.	.	.	.	.	.	.	.	.	.	.	.	.	.	.	.	.	.	.	.	.	.	.	.	.	.	.	.	99.77	.	97.63	.	.	.	.	.	.	.	.	.	99.81	.	.	.
	ETEC_4083F	.	.	.	.	.	.	.	.	.	.	.	.	.	.	.	.	.	.	.	.	.	.	.	.	.	.	.	.	.	.	.	.	99.77	.	97.63	.	.	.	.	.	.	100.00	100.00	99.31	95.54	.	.	.
	ETEC_4084F	.	.	.	.	.	.	.	.	.	.	.	.	.	.	.	.	.	.	.	.	.	.	.	.	.	.	.	.	.	.	.	.	99.77	.	98.42	99.39	.	.	.	99.95	.	.	100.00	99.31	96.21	99.11	98.19	98.83
	ETEC_4085	.	.	.	.	.	.	.	.	.	.	.	.	.	.	.	.	.	.	.	.	.	.	.	.	.	.	.	.	.	.	.	.	99.77	.	97.63	.	.	.	.	.	.	99.95	100.00	99.31	95.54	.	.	.
	ETEC_4086F	.	.	.	.	.	.	.	.	.	.	.	.	.	.	.	.	.	.	.	.	.	.	.	.	.	.	.	.	.	.	.	.	99.77	.	97.63	.	.	.	.	.	.	100.00	100.00	99.31	95.54	.	.	.
	ETEC_4087F	.	.	.	.	.	.	.	.	.	.	.	.	.	.	.	.	.	.	.	.	.	.	.	.	.	.	.	.	.	.	.	.	99.77	.	97.63	.	.	.	.	.	.	.	.	.	99.71	.	.	.
	ETEC_4088	.	.	.	.	.	.	.	.	.	.	.	.	.	.	.	.	.	.	.	.	.	.	.	.	.	.	.	.	.	.	.	.	99.77	.	97.16	.	.	.	.	99.84	.	.	100.00	99.31	100.00	99.11	98.19	.
	ETEC_4089	.	.	.	.	.	.	.	.	.	.	.	.	.	.	.	.	.	.	.	.	.	.	.	.	.	.	.	.	.	.	.	.	99.77	.	97.47	.	.	.	.	.	.	.	100.00	99.31	99.71	.	.	.
	ETEC_4090	.	.	.	.	.	.	.	.	.	.	.	.	.	.	.	.	.	.	.	.	.	.	.	.	.	.	.	.	.	.	.	.	99.77	.	97.63	.	.	.	.	.	.	.	.	.	99.81	.	.	.
	ETEC_4091	.	.	.	.	.	.	.	.	.	.	.	.	.	.	.	.	.	.	.	.	.	.	.	.	.	.	.	.	.	.	.	.	99.77	.	97.00	.	.	.	.	.	.	99.95	100.00	99.31	94.87	99.11	98.19	.
	ETEC_6327F	94.50	.	.	.	.	.	.	.	.	.	.	.	.	.	.	.	.	.	.	.	.	.	.	.	.	.	.	.	.	.	.	.	99.77	.	97.31	.	.	.	.	.	.	.	.	.	99.81	.	.	.
	ETEC_6328F	94.47;94.47	.	.	.	.	.	.	.	.	.	.	.	.	.	.	.	.	.	.	.	.	.	.	.	.	.	.	.	.	.	.	.	99.66	.	98.26	94.02	.	.	.	.	.	.	.	.	.	97.87	98.33	.
	ETEC_6329F	.	.	.	.	.	.	.	.	.	.	.	.	.	.	.	.	.	.	.	.	.	.	.	.	.	.	.	.	.	.	.	.	99.77	.	97.63	.	.	.	.	.	99.95	.	100.00	99.31	99.81	.	.	.
	ETEC_6330F	94.50	.	.	.	.	.	.	.	.	.	.	.	.	.	.	.	.	.	.	.	.	.	.	.	.	.	.	.	.	.	.	.	99.66	.	98.26	94.02	.	.	.	.	.	.	.	.	.	97.87	98.33	.
	ETEC_6331F	.	.	.	.	.	.	.	.	.	.	.	.	.	.	.	.	.	.	.	.	.	.	.	.	.	.	.	.	.	.	.	.	99.77	.	97.63	.	.	.	.	.	99.95	.	100.00	99.31	99.81	.	.	.
	ETEC_6332F	.	.	.	.	.	.	.	.	.	.	.	.	.	.	.	.	.	.	.	.	.	.	.	.	.	.	.	.	.	.	.	.	99.77	.	97.63	.	.	.	.	.	99.89	.	100.00	99.31	99.81	.	.	.
	ETEC_6333	94.50	.	.	.	.	.	.	.	.	.	.	.	.	.	.	.	.	.	.	.	.	.	.	.	.	.	.	.	.	.	.	.	99.77	.	.	.	.	.	.	.	.	99.14	100.00	98.61	95.54	97.16	98.61	.
	ETEC_6334	94.50	.	.	.	.	.	.	.	.	.	.	.	.	.	.	.	.	.	.	.	.	.	.	.	.	.	.	.	.	.	.	.	99.77	.	.	.	.	.	.	.	.	99.14	100.00	98.61	95.54	97.16	98.61	.
	ETEC_6335	.	.	.	.	.	.	96.56	94.94	.	.	.	.	.	.	.	.	.	.	.	.	.	.	.	.	.	.	.	.	.	.	.	.	99.77	97.53	98.42	97.01	.	.	.	.	.	.	.	.	98.94	98.58	99.17	99.13
	ETEC_6336F	94.50	.	.	.	.	.	.	.	.	.	.	.	.	.	.	.	.	.	.	.	.	.	.	.	.	.	.	.	.	.	.	.	99.77	.	97.31	.	.	.	.	.	.	.	.	.	99.81	.	.	.
		Virulence factors based on ecoli_vf database
	Sample ID	OqxA_1	OqxB_1	aac(3)-IId_1	aac(3)-IV_1	aac(3)-IVa_1	aadA10_2	aadA12_1	aadA1_4	aadA2_1	aadA5_1	ant(3'')-Ia_1	aph(3'')-Ib_2	aph(3'')-Ib_5	aph(3')-Ia_1	aph(3')-Ia_3	aph(3')-Ia_7	aph(4)-Ia_1	aph(6)-Id_1	blaCTX-M-1_1	blaTEM-106_1	blaTEM-1A_1	blaTEM-1B_1	blaTEM-1C_1	blaTEM-52B_1	blaTEM-52C_2	bleO_1	catA1_1	cmlA1_1	dfrA12_8	dfrA14_5	dfrA17_1	dfrA1_10	dfrA1_8	dfrA36_1	dfrA5_1	dfrB1_1	erm(B)_18	floR_2	lnu(F)_1	lnu(F)_3	lnu(G)_1	mcr-1.1_1	mcr-2.1_1	mcr-5.1_1	mef(B)_1	mef(C)_1	mph(A)_2	mph(B)_1
	ETEC_1701	.	.	.	.	.	.	.	.	.	.	.	.	.	.	.	.	.	.	.	.	.	.	.	.	.	.	.	.	.	.	.	.	.	.	.	.	.	.	.	.	.	.	.	.	.	.	.	.
	ETEC_1702	.	.	.	.	.	.	.	.	.	100	94.95;100.00	.	99.88;100.00	100	.	.	.	100.00;100.00	100	.	.	100.00;100.00;100.00	.	.	.	.	99.7	.	.	.	100	99.79	.	.	100	.	98.95	.	.	.	.	.	100	.	.	.	99.67;99.67;99.67	.
	ETEC_1703	.	.	.	.	.	.	.	.	.	.	.	.	100	.	.	.	.	.	.	.	.	100	.	.	.	.	.	.	.	.	.	.	.	.	.	.	.	.	.	.	.	.	.	.	.	.	.	.
	ETEC_1705F	.	.	.	.	.	.	.	.	.	.	99.75	100.00;99.63	100	.	.	.	.	100.00;100.00;96.19	.	.	.	100.00;100.00	.	.	.	.	.	.	.	.	.	99.79	.	.	.	.	.	.	.	.	.	.	100.00;100.00;100.00	.	.	.	.	.
	ETEC_1706	.	.	.	.	.	.	.	.	.	.	99.75;99.38	.	100	.	.	.	.	99.88	.	.	.	100.00;100.00;100.00	.	.	.	.	.	.	.	.	.	99.79	100	.	.	.	.	.	.	.	.	.	100	.	.	.	.	.
	ETEC_1707F	.	.	.	.	.	.	.	.	.	.	99.75;96.30	.	100.00;99.81	.	.	.	.	100.00;100.00	.	.	.	100	.	.	.	.	.	.	.	99.79	.	99.79	.	.	.	.	.	.	.	.	100	.	.	.	.	.	.	100
	ETEC_1708F	.	.	.	.	.	.	.	100	.	.	99.75;96.30	.	100.00;99.81	.	.	.	.	100.00;100.00	.	.	.	100	.	.	.	.	.	.	.	99.79	.	99.79	100	.	.	.	.	.	.	.	100	.	.	.	.	.	.	100
	ETEC_1709F	.	.	.	.	.	.	.	.	.	.	96.30;96.30;96.30;96.30;96.30;96.08;96.30;96.30;96.30;96.19;96.30;96.30;96.30;96.30;96.30;96.30;96.30;96.30;96.30;96.30;96.30;96.30;96.30;96.19;96.30;96.30;96.30;96.30;99.75;96.30;96.30;96.30	.	99.81;99.81;99.81;99.81;99.81;99.81;99.81;99.81;99.81;99.81;99.81;99.81;99.81;99.81;99.81;99.81;99.81;99.81;99.81;99.81;99.81;99.81;99.81;99.81;99.81;99.81;99.81;99.62;99.88;99.81;99.81;99.81	.	.	.	.	100.00;100.00;100.00;100.00;100.00;100.00;100.00;100.00;100.00;100.00;100.00;100.00;100.00;100.00;100.00;100.00;100.00;100.00;100.00;100.00;99.76;100.00;100.00;100.00;100.00;100.00;100.00;100.00;100.00;100.00;100.00;100.00	.	.	.	99.77	.	.	.	.	.	.	.	99.79;99.79;99.79;99.79;99.79;99.79;99.79;99.79;99.79;99.79;99.79;99.79;99.79;99.79;99.79;99.79;99.79;99.79;97.51;99.79;99.79;99.79;99.79;99.79;99.79;99.79;99.79;99.79;99.79;99.79;99.79	.	99.79	.	.	.	.	.	.	.	.	100.00;100.00;100.00;98.29;100.00;100.00;100.00;100.00;100.00;100.00;100.00;100.00;100.00;100.00;100.00;100.00;100.00;100.00;100.00;100.00;100.00;100.00;100.00;100.00;100.00;100.00;100.00;100.00;100.00;100.00;100.00	.	.	.	.	.	.	100
	ETEC_1710	.	.	.	.	.	.	.	.	.	.	96.30;99.75	.	99.81;100.00	.	.	.	.	100.00;100.00	.	.	.	100	.	.	.	.	.	.	.	99.79	.	99.79	.	.	.	.	.	.	.	.	100	.	.	.	.	.	.	100
	ETEC_1713	.	.	.	.	.	.	.	.	99.88	.	96.3	100	99.81	.	.	.	.	100.00;100.00	.	.	.	100	.	.	.	.	.	.	.	99.79	.	.	.	.	.	.	.	.	100	.	100	.	.	.	.	.	.	.
	ETEC_1715	.	99.78	.	.	.	.	.	.	.	.	96.3	.	.	.	.	.	.	.	.	.	.	99.88;100.00;100.00	.	.	100	.	.	.	.	.	.	.	.	.	.	.	.	.	.	.	100	.	.	.	.	.	.	.
	ETEC_1716	.	.	.	.	.	.	.	.	.	.	94.95	.	.	.	.	.	.	.	.	.	.	100	.	.	.	.	.	.	.	.	.	.	.	.	.	.	.	.	.	.	100	.	.	.	.	.	.	.
	ETEC_1717	.	.	.	.	.	.	.	.	.	.	96.3	.	.	.	.	.	.	.	.	.	.	100	.	.	.	.	.	.	.	.	.	.	.	.	.	.	.	.	.	.	100	.	.	.	.	.	.	.
	ETEC_1718	.	.	.	.	.	.	.	.	.	.	96.3	.	.	.	.	.	.	.	.	.	.	100	.	.	.	.	.	.	.	.	.	.	.	.	.	.	.	.	.	.	100	.	.	.	.	.	.	.
	ETEC_1719F	.	.	.	.	.	.	.	.	.	.	.	99.88;99.88	.	.	.	.	.	100.00;100.00	.	99.77;99.77	.	.	.	.	.	.	.	.	.	.	.	.	.	.	.	.	.	.	.	.	.	.	.	.	.	.	.	.
	ETEC_1720	.	.	.	.	99.87	.	.	.	100	.	96.38	.	100	100	.	.	100	100	.	.	100	100.00;100.00	.	100	.	100	.	99.84	100	.	.	.	.	.	.	.	.	98.19	.	.	.	.	.	.	100	.	.	.
	ETEC_1721	.	.	.	.	.	.	.	.	.	.	.	.	.	.	.	.	.	.	.	.	.	.	.	.	.	.	.	.	.	.	.	.	.	.	.	.	.	.	.	.	.	.	.	.	.	.	.	.
	ETEC_1722	.	.	.	.	99.87	.	.	.	.	.	.	.	100	100	.	.	100	100	.	.	100	100	.	100	.	100	.	.	.	.	.	.	.	.	.	.	.	98.19	.	.	.	.	.	.	.	.	.	.
	ETEC_1723	.	.	.	.	.	.	.	.	.	.	99.75	.	100	.	.	.	.	100	.	.	.	100	.	.	.	.	.	.	.	.	.	99.79	.	.	.	.	.	.	.	.	.	.	.	.	.	.	.	.
	ETEC_1724F	.	.	.	.	.	.	.	.	.	.	99.75	.	100	.	.	.	.	100	.	.	.	100	.	.	.	.	.	.	.	.	.	99.79	.	.	.	.	.	.	.	.	.	.	.	.	.	.	.	.
	ETEC_1725F	.	.	.	.	.	.	.	.	.	.	99.75	.	99.88	.	.	.	.	99.76	.	.	.	100	.	.	.	.	.	.	.	.	.	99.79	.	.	.	.	.	.	.	.	.	.	.	.	.	.	.	.
	ETEC_1728F	.	.	.	.	.	.	.	.	.	.	100	.	100	.	.	.	.	100	.	.	.	100	.	.	.	.	.	.	.	.	.	99.79	.	.	.	.	.	.	.	.	.	.	.	.	.	.	.	.
	ETEC_1729	.	.	.	.	.	.	.	.	.	.	99.38;99.75	.	100	.	.	.	.	100	.	.	.	100	.	.	.	.	.	.	.	.	.	99.79	99.79	.	.	.	.	.	.	.	.	.	.	.	.	.	.	.
	ETEC_1730	.	.	.	.	.	.	.	.	.	.	.	.	.	100	.	.	.	.	.	.	.	100	.	.	.	.	.	.	.	.	.	.	.	.	.	.	.	.	.	.	.	.	.	.	.	.	.	.
	ETEC_1731	.	.	.	.	.	.	.	.	.	.	.	.	.	.	.	.	.	.	.	.	.	.	.	.	.	.	.	.	.	.	.	.	.	.	.	.	.	.	.	.	.	.	.	.	.	.	.	.
	ETEC_1732	.	.	.	.	.	.	.	.	.	100	.	.	.	.	.	.	.	.	.	.	.	.	.	.	.	.	.	.	.	.	100	.	.	.	.	.	.	.	.	.	.	.	.	.	.	.	.	.
	ETEC_1733	.	.	.	.	.	.	.	.	100	.	96.38	.	.	.	.	.	.	.	.	.	.	99.65	.	.	.	.	.	99.52	100	.	.	.	.	.	.	.	.	.	.	.	.	.	.	.	99.92	.	.	.
	ETEC_1734	.	.	.	.	.	.	.	.	.	100	.	.	.	.	.	.	.	.	.	.	.	.	.	.	.	.	.	.	.	.	100	.	.	.	.	.	.	.	.	.	.	.	.	.	.	.	.	.
	ETEC_1735	.	.	.	.	.	.	.	.	.	.	.	.	.	.	.	.	.	.	.	.	.	.	.	.	.	.	.	.	.	.	.	.	.	.	.	.	.	.	.	.	.	.	.	.	.	.	.	.
	ETEC_1736F	.	.	.	.	.	.	.	.	.	99.87	.	.	.	.	.	.	.	.	.	.	.	99.88	.	.	.	.	.	.	.	.	100	.	.	.	.	.	.	.	.	.	.	.	.	.	.	.	99.67	.
	ETEC_1737	.	.	.	.	.	.	.	.	.	100	.	.	.	.	.	.	.	.	.	.	99.65	99.88	.	.	.	.	.	.	.	.	100	.	.	.	.	.	.	.	.	.	.	.	.	.	.	.	99.67	.
	ETEC_1738	.	.	.	.	.	.	.	.	.	.	100	.	.	.	.	.	.	.	.	.	.	100	.	.	.	.	99.85	.	.	.	.	.	99.58	.	.	.	.	.	.	.	.	100	.	.	.	.	.	.
	ETEC_1739	100	100	.	.	.	.	.	.	100	.	96.38	100	.	100.00;100.00	.	.	.	100	.	.	.	100	.	.	.	.	.	99.84	100	.	.	.	.	.	.	.	.	.	.	.	.	.	.	.	100	.	.	.
	ETEC_1740F	.	.	.	.	.	.	.	.	.	.	100	.	.	.	.	.	.	.	.	.	.	100	.	.	.	.	99.85	.	.	.	.	.	99.58	.	.	.	.	.	.	.	.	100	.	.	.	.	.	.
	ETEC_1741F	.	.	.	.	.	.	.	.	.	.	.	.	.	.	.	.	.	.	.	.	.	.	.	.	.	.	.	.	.	.	.	.	.	.	.	.	.	.	.	.	.	.	.	.	.	.	.	.
	ETEC_1742F	.	.	.	.	.	.	.	.	.	.	.	.	.	.	.	.	.	.	.	.	.	.	.	.	.	.	.	.	.	.	.	.	.	.	.	.	.	.	.	.	.	.	.	.	.	.	.	.
	ETEC_1743	.	.	.	.	.	.	.	.	.	.	99.75	.	.	.	.	.	.	.	.	.	.	.	.	.	.	.	.	.	.	.	.	99.79	.	.	.	.	.	.	.	.	.	.	.	.	.	.	.	.
	ETEC_1744	.	.	.	.	.	.	.	.	.	.	.	.	.	.	.	.	.	.	.	.	.	.	.	.	.	.	.	.	.	.	.	.	.	.	.	.	.	.	.	.	.	.	.	.	.	.	.	.
	ETEC_1745	.	.	.	.	.	.	.	.	.	.	.	.	.	.	.	.	.	.	.	.	.	.	.	.	.	.	.	.	.	.	.	.	.	.	.	.	.	.	.	.	.	.	.	.	.	.	.	.
	ETEC_1746	.	.	.	.	.	.	.	.	.	.	.	.	.	.	.	.	.	.	.	.	.	.	.	.	.	.	.	.	.	.	.	.	.	.	.	.	.	.	.	.	.	.	.	.	.	.	.	.
	ETEC_1747	.	.	.	.	.	.	.	.	.	.	.	.	.	.	.	.	.	.	.	.	.	.	.	.	.	.	.	.	.	.	.	.	.	.	.	.	.	.	.	.	.	.	.	.	.	.	.	.
	ETEC_1748	.	.	.	.	.	.	.	.	.	.	.	.	.	.	.	.	.	.	.	.	.	.	.	.	.	.	.	.	.	.	.	.	.	.	.	.	.	.	.	.	.	.	.	.	.	.	.	.
	ETEC_1749	.	.	.	.	.	.	.	.	.	.	.	.	.	.	.	.	.	.	.	.	.	.	.	.	.	.	.	.	.	.	.	.	.	.	.	.	.	.	.	.	.	.	.	.	.	.	.	.
	ETEC_1750	.	.	.	.	.	.	.	.	.	.	.	.	.	.	.	.	.	.	.	.	.	.	.	.	.	.	.	.	.	.	.	.	.	.	.	.	.	.	.	.	.	.	.	.	.	.	.	.
	ETEC_4051F	.	.	.	.	.	.	.	.	.	.	.	.	.	.	.	.	.	.	.	.	.	.	.	.	.	.	.	.	.	.	.	.	.	.	.	.	.	.	.	.	.	.	.	.	.	.	.	.
	ETEC_4052F	.	.	.	.	.	.	.	.	.	.	.	.	.	.	.	.	.	.	.	.	.	.	.	.	.	.	.	.	.	.	.	.	.	.	.	.	.	.	.	.	.	.	.	.	.	.	.	.
	ETEC_4053F	.	.	.	.	.	.	.	.	99.88	.	.	100	.	.	.	.	.	100	.	.	.	100	.	.	.	.	.	.	99.8	.	.	.	.	.	.	.	.	.	.	.	.	.	.	.	.	.	.	.
	ETEC_4054F	.	.	.	.	.	.	.	.	.	.	.	.	.	.	.	.	.	.	.	.	.	.	.	.	.	.	.	.	.	.	.	.	.	.	.	.	.	.	.	.	.	.	.	.	.	.	.	.
	ETEC_4055F	.	.	.	.	.	.	.	.	.	.	.	.	.	.	.	.	.	.	.	.	.	.	.	.	.	.	.	.	.	.	.	.	.	.	.	.	.	.	.	.	.	.	.	.	.	.	.	.
	ETEC_4056F	.	.	.	.	.	.	.	.	.	.	.	.	.	.	.	.	.	.	.	.	.	.	.	.	.	.	.	.	.	.	.	.	.	.	.	.	.	.	.	.	.	.	.	.	.	.	.	.
	ETEC_4057F	.	.	.	.	.	.	.	.	.	.	.	.	.	.	.	.	.	.	.	.	.	.	.	.	.	.	.	.	.	.	.	.	.	.	.	.	.	.	.	.	.	.	.	.	.	.	.	.
	ETEC_4058F	.	.	.	.	.	.	.	.	99.88	.	.	100	.	.	.	.	.	100	.	.	.	100	.	.	.	.	.	.	99.8	.	.	.	.	.	.	.	.	.	.	.	.	.	.	.	.	.	.	.
	ETEC_4059F	.	.	.	.	.	.	.	.	.	.	.	.	.	.	.	.	.	.	.	.	.	.	.	.	.	.	.	.	.	.	.	.	.	.	.	.	.	.	.	.	.	.	.	.	.	.	.	.
	ETEC_4060F	.	.	.	.	.	.	.	.	.	.	.	.	.	.	.	.	.	.	.	.	.	.	.	.	.	.	.	.	.	.	.	.	.	.	.	.	.	.	.	.	.	.	.	.	.	.	.	.
	ETEC_4061	.	.	.	.	.	.	.	.	.	.	.	.	.	.	.	.	.	.	.	.	.	.	.	.	.	.	.	.	.	.	.	.	.	.	.	.	.	.	.	.	.	.	.	.	.	.	.	.
	ETEC_4062F	.	.	.	.	.	.	.	.	.	.	.	.	.	.	.	.	.	.	.	.	.	.	.	.	.	.	.	.	.	.	.	.	.	.	.	.	.	.	.	.	.	.	.	.	.	.	.	.
	ETEC_4063	.	.	.	.	.	.	.	.	.	.	.	.	.	.	.	.	.	.	.	.	.	.	.	.	.	.	.	.	.	.	.	.	.	100	.	.	.	.	.	.	.	.	.	.	.	.	.	.
	ETEC_4064	.	.	.	.	.	.	.	.	.	.	.	.	.	.	.	.	.	.	.	.	.	.	.	.	.	.	.	.	.	.	.	.	.	.	.	.	.	.	.	.	.	.	.	.	.	.	.	.
	ETEC_4065	.	.	.	.	.	.	.	.	.	.	.	.	.	.	.	.	.	.	.	.	.	.	.	.	.	.	.	.	.	.	.	.	.	.	.	.	.	.	.	.	.	.	.	.	.	.	.	.
	ETEC_4066F	.	.	.	.	.	.	.	.	.	.	.	.	.	.	.	.	.	.	.	.	.	.	.	.	.	.	.	.	.	.	.	.	.	.	.	.	.	.	.	.	.	.	.	.	.	.	.	.
	ETEC_4067	.	.	.	.	.	.	.	.	.	.	.	.	.	.	.	.	.	.	.	.	.	100	.	.	.	.	.	.	.	.	.	.	.	.	.	.	.	.	.	.	.	.	.	.	.	.	.	.
	ETEC_4068	.	.	.	.	.	.	.	.	.	.	.	.	.	.	.	.	.	.	.	.	.	.	.	.	.	.	.	.	.	.	.	.	.	.	.	.	.	.	.	.	.	.	.	.	.	.	.	.
	ETEC_4069	.	.	.	.	.	.	.	.	.	.	.	.	.	.	.	.	.	.	.	.	.	.	.	.	.	.	.	.	.	.	.	.	.	.	.	.	.	.	.	.	.	.	.	.	.	.	.	.
	ETEC_4070	.	.	.	.	.	.	.	.	.	.	.	.	.	.	.	.	.	.	.	.	.	100	.	.	.	.	.	.	.	.	.	.	.	.	.	.	.	.	.	.	.	.	.	.	.	.	.	.
	ETEC_4071	.	.	.	.	.	.	.	.	.	.	.	.	.	.	.	.	.	.	.	.	.	100	.	.	.	.	.	.	.	.	.	.	.	.	.	.	.	.	.	.	.	.	.	.	.	.	.	.
	ETEC_4072	.	.	.	.	.	.	.	.	.	.	.	.	.	.	.	.	.	.	.	.	.	.	.	.	.	.	.	.	.	.	.	.	.	.	.	.	.	.	.	.	.	.	.	.	.	.	.	.
	ETEC_4073	.	.	.	.	.	.	.	.	.	.	99.75	.	.	.	.	.	.	.	.	.	100	.	.	.	.	.	.	.	.	.	.	.	100	.	.	.	.	.	.	.	.	.	.	.	.	99.92	.	.
	ETEC_4074	.	.	.	.	.	.	.	.	.	.	.	.	.	.	.	.	.	.	.	.	.	.	.	.	.	.	.	.	.	.	.	.	.	.	.	.	.	.	.	.	.	.	.	.	.	.	.	.
	ETEC_4075	.	.	.	.	.	.	.	.	.	.	99.75	.	100	.	.	.	.	100	.	.	.	100	.	.	.	.	.	.	.	.	.	99.79	.	.	.	.	.	.	.	.	.	.	.	.	.	.	.	.
	ETEC_4076F	.	.	.	.	.	.	.	.	.	.	99.75;99.75	.	100	.	.	.	.	100	.	.	.	100.00;100.00	.	.	.	.	.	.	.	.	.	99.79;99.79	.	.	.	.	.	.	.	.	.	.	.	.	.	.	.	.
	ETEC_4077	.	.	.	.	.	.	.	.	99.88	.	99.38;99.75	100	.	.	.	.	.	100	.	.	.	100	.	.	.	.	.	99.92	.	.	.	.	.	.	.	.	.	98.11	.	.	100	.	.	.	.	.	.	.
	ETEC_4078F	.	.	.	.	.	.	.	.	100.00;99.88	.	99.38;99.25;99.75;99.75	100	.	.	.	.	.	100	.	.	.	100.00;100.00	.	.	.	.	.	99.92;99.92	100	.	.	.	.	.	.	.	.	98.19;98.11	.	.	100	.	.	.	100	.	99.67	.
	ETEC_4079	.	.	.	.	.	.	.	.	99.88	.	99.38;99.75	100	.	.	.	.	.	100	.	.	.	100	.	.	.	.	.	99.92	.	.	.	.	.	.	.	.	.	98.11	.	.	100	.	.	.	.	.	99.67	.
	ETEC_4080F	.	.	.	.	.	.	.	.	.	.	99.75	.	.	.	.	.	.	.	.	.	.	100	.	.	.	.	.	.	.	.	.	99.79	.	.	.	.	.	.	.	.	.	.	.	.	.	.	.	.
	ETEC_4081F	.	.	.	.	.	.	.	.	100	.	99.75	.	.	100	.	.	.	.	.	.	99.88	.	.	.	.	.	.	99.84	100	.	.	.	.	.	.	.	.	.	.	.	.	.	.	.	.	.	.	.
	ETEC_4083F	.	.	.	.	.	100	.	.	.	.	96.3	.	.	.	.	.	.	.	.	.	.	100	.	.	.	.	99.85	.	.	99.79	.	.	.	.	.	.	.	.	.	.	100	.	.	.	.	.	.	.
	ETEC_4084F	.	.	99.88	.	.	.	.	.	99.88	.	.	100	.	.	99.88	.	.	100	.	.	.	100.00;100.00	.	.	.	.	99.85	.	100	.	.	.	.	.	.	.	.	.	.	.	.	.	.	.	.	.	99.67	.
	ETEC_4085	.	.	.	.	.	.	.	.	.	.	99.38	100	100	.	.	.	100	100.00;100.00	.	.	.	100	100	.	.	.	.	.	.	.	.	.	100	.	.	.	98.95	.	.	.	.	.	100	.	.	.	.	.
	ETEC_4086F	.	.	.	.	99.87	.	.	.	99.88	.	99.38;96.30	100	.	.	.	.	100	100	.	.	.	100	.	.	.	.	.	.	.	.	.	.	100	.	.	.	.	.	100	.	100	100	.	.	.	.	.	.
	ETEC_4087F	.	.	.	.	99.49	.	.	.	99.88;99.88	.	96.17;99.75;99.63	100	.	.	.	.	99.9	99.76	.	.	.	100.00;99.88	.	.	.	100	99.85	99.6	100.00;100.00	.	.	99.79	.	.	.	.	.	.	.	.	100	99.82	.	99.88;99.94	.	.	.	.
	ETEC_4088	.	.	.	.	.	.	.	.	.	.	99.75	.	100	.	.	.	.	100	.	.	.	100	.	.	.	.	.	.	.	.	.	99.79	.	.	.	.	.	.	.	.	.	.	.	.	.	.	.	.
	ETEC_4089	.	.	.	.	.	.	93.78	.	.	.	.	.	100	100	.	.	.	100	.	.	.	100	.	.	.	.	99.85	.	.	.	.	.	.	.	.	.	.	.	.	.	.	.	100	.	.	.	99.67	.
	ETEC_4090	.	.	.	99.87	.	.	.	.	.	.	99.75	.	100	.	.	100	.	100	.	.	.	100	.	.	.	.	.	.	.	.	.	99.79	.	.	.	.	.	.	.	.	.	.	100	.	.	.	.	.
	ETEC_4091	.	.	.	.	.	.	.	.	.	.	.	.	100	.	.	.	.	100	.	.	.	100	.	.	.	.	.	.	.	.	.	.	.	.	100	.	.	.	.	.	.	.	.	.	.	.	.	.
	ETEC_6327F	.	.	.	.	.	.	.	.	.	.	99.75	.	100	.	.	.	.	100	.	.	.	100	.	.	.	.	99.85	.	.	.	.	99.79	.	.	.	.	.	.	.	.	.	.	.	.	.	.	.	100
	ETEC_6328F	.	.	.	.	.	.	.	.	.	.	99.01;98.89	.	.	.	.	.	.	.	.	.	.	.	.	.	.	.	.	.	.	.	.	.	100.00;100.00	.	.	.	.	.	.	99.63;99.63	.	.	.	.	.	99.92	.	.
	ETEC_6329F	.	.	.	.	.	.	.	.	.	.	.	.	.	.	.	.	.	.	.	.	.	.	.	.	.	.	.	.	.	.	.	.	.	.	.	.	.	.	.	.	.	.	.	.	.	.	.	.
	ETEC_6330F	.	.	.	.	.	.	.	.	.	.	.	.	.	.	.	.	.	.	.	.	.	.	.	.	.	.	.	.	.	.	.	.	.	.	.	.	.	.	.	.	.	.	.	.	.	.	.	.
	ETEC_6331F	.	.	.	.	.	.	.	.	100	.	96.38	.	.	.	.	.	.	.	.	.	.	.	.	.	.	.	.	99.84	100	.	.	.	.	.	.	.	.	.	.	.	.	.	.	.	100	99.92	.	.
	ETEC_6332F	.	.	.	.	.	.	.	.	.	.	99.75	.	.	.	.	.	.	.	.	.	.	.	.	.	.	.	.	.	.	.	.	.	.	.	.	100	.	.	.	.	.	.	.	.	.	.	.	.
	ETEC_6333	.	.	.	.	.	.	.	.	.	.	99.38	.	.	.	.	.	.	.	.	.	100	.	.	.	.	.	.	.	.	.	.	.	100	.	.	.	.	.	.	.	.	.	.	.	.	.	.	.
	ETEC_6334	.	.	.	.	.	.	.	.	.	.	99.38	.	.	.	.	.	.	.	.	.	100	.	.	.	.	.	.	.	.	.	.	.	100	.	.	.	.	.	.	.	.	.	.	.	.	.	.	.
	ETEC_6335	.	.	.	.	.	.	.	.	.	.	99.75	.	.	.	.	.	.	.	.	.	.	.	.	.	.	.	.	.	.	.	.	99.79	.	.	.	.	.	.	.	.	.	.	.	.	.	.	.	.
	ETEC_6336F	.	.	.	.	.	.	.	.	.	.	99.75	.	100	.	.	.	.	100	.	.	.	100	.	.	.	.	99.85	.	.	.	.	99.79	.	.	.	.	.	.	.	.	.	.	.	.	.	.	.	100
[truncated: 372 more columns]
