# Supplementary material for: Virotyping and genetic antimicrobial susceptibility testing of porcine ETEC/STEC strains and associated plasmid types
Source: Front Microbiol. 2023 Apr 17;14:1139312. doi: 10.3389/fmicb.2023.1139312 (PMC10151945; doi:10.3389/fmicb.2023.1139312)
Supplement: Supplementary file 4 [file Table_4.xlsx]

## Sheet: Supplementary Table 4
	Table S4. Overview of confusion tables and resulting Sn/Sp (including 95% Confidence Intervals (CI)) for all new ETEC/STEC genomes. TP: true positives; FP: false positives; FN: false negatives; TN: true negatives.
			Virulence
			Genes	TP	FP	FN	TN		Sn(%)	95% CI	Sp(%)	95% CI
			hly(CABCD)	62	4	0	28		100	[94;100]	88	[71; 96]
			fae(CDEGHIJ)	12	1	1	80		92	[64; 100]	99	[93; 100]
			fed(ABCEF)	42	4	0	48		100	[92; 100]	92	[81; 98]
			eltAB	9	1	0	84		100	[66;100]	99	[95; 100]
			estIa	46	1	1	46		98	[89; 100]	98	[89; 100]
			stb	42	2	2	48		95	[85; 99]	96	[86; 100]
			stx2eAB	62	2	0	30		100	[94; 100	94	[79; 100]
			Antimicrobial Resistance
			Genes	TP	FP	FN	TN		Sn(%)	95% CI	Sp(%)	95% CI
	amoxicillin	≥ 21mm	blaTEM1-B	46	2	10	36		82	[70; 91]	95	[82; 99]
			+ blaCTXM-1	46	2	10	36		82	[70; 91]	95	[82; 99]
			+ blaTEM-106	47	2	9	36		84	[72; 92]	95	[82; 99]
			+ blaTEM-1A	50	2	5	37		91	[80; 97]	95	[83; 99]
		≥ 20mm	blaTEM1-B	46	2	8	38		85	[73; 93]	95	[83; 99]
			+ blaCTXM-1	46	2	8	38		85	[73; 93]	95	[83; 99]
			+ blaTEM-106	47	2	7	38		87	[75; 95]	95	[83; 99]
			+ blaTEM-1A	50	2	3	39		94	[84; 99]	95	[83; 99]
	amoxicillin-CA	≥ 17mm	blaTEM-1A	4	3	11	76		27	[8; 55]	96	[89; 99]
			+ blaTEM-106	5	3	10	76		33	[12; 62]	96	[89; 99]
			+ ampC prom PM	7	3	8	76		47	[21; 73]	96	[89; 99]
		≥ 16mm	blaTEM-1A	2	5	6	81		25	[3; 65]	94	[87; 98]
			+ blaTEM-106	3	5	5	81		38	[9; 76]	94	[87; 98]
			+ ampC prom PM	4	5	4	81		50	[16; 84]	94	[87; 98]
	cefalexin	≥ 12mm	cefalexin	2	0	0	92		100	[16; 100]	100	[96; 100]
	colistin	≤ 2 µg/mL	mcr1.1	4	0	4	86		50	[16; 84]	100	[96; 100]
			+ mcr2.1	8	2	0	84		100	[63; 100]	98	[92; 100]
			+ mcr5.1	8	2	0	84		100	[63; 100]	98	[92; 100]
	apramycin	≥ 14mm	aac3IV	1	0	4	90		20	[10; 72]	100	[96; 100]
			+ aac3IVa	5	0	0	89		100	[48; 100]	100	[96; 100]
	gentamicin	≥ 20mm	aac3IV	1	0	8	85		11	[0; 48]	100	[96; 100]
			+ aac3IVa	5	0	4	85		56	[21; 86]	100	[96; 100]
			+ aac3IId	6	0	3	85		9	[30; 93]	100	[96; 100]
		≥ 19mm	aac3IV	1	0	7	86		12	[0; 53]	100	[96; 100]
			+ aac3IVa	5	0	3	86		62	[24; 91]	100	[96; 100]
			+ aac3IId	6	0	3	86		67	[30; 93]	100	[96; 100]
	kanamycin-paromomycin	≥ 16mm	aph3Ia	4	3	0	87		100	[40; 100]	97	[91; 99]
	spectinomycin	≥ 23mm	aad1	1	0	12	81		8	[0; 36]	100	[96; 100]
			+ aad10	2	0	11	81		15	[2; 45]	100	[96; 100]
			+ aad12	3	0	10	81		23	[5; 54]	100	[96; 100]
			+ aad2	5	12	8	69		38	[14; 68]	85	[76; 92]
		≥ 22mm	aad1	1	0	17	76		6	[0; 27]	100	[95; 100]
			+ aad10	2	0	16	81		11	[1; 35]	100	[96; 100]
			+ aad12	3	0	15	81		17	[4; 41]	100	[96; 100]
			+ aad2	8	9	8	69		50	[25; 75]	88	[79; 95]
	florfenicol	≥ 19mm	floR	5	0	3	86		62	[24; 91]	100	[96; 100]
		≥ 15mm	floR	5	0	1	88		83	[36; 100]	100	[96; 100]
	doxycycline	≥ 18mm	tet(A)	19	2	22	51		46	[31; 63]	96	[87; 100]
			+ tet(B)	37	3	1	53		97	[86; 100]	95	[85; 99]
	tetracycline	≥ 24mm	tet(A)	20	1	23	50		47	[31; 62]	98	[90; 100]
			+ tet(B)	37	4	7	46		84	[70; 93]	92	[81; 98]
		≥ 23mm	tet(A)	20	1	22	51		48	[32; 64]	98	[90; 100]
			+ tet(B)	37	4	6	47		86	[72; 95]	92	[82; 98]
	enrofloxacin	≥ 30mm	ParC PM	4	1	14	75		22	[6; 48]	99	[93; 100]
			+ GyrA PM	9	3	9	73		50	[26; 74]	96	[89; 99]
			+ qnrS1	14	3	4	73		78	[52; 94]	96	[89; 99]
		≥ 29mm	ParC PM	4	1	13	76		24	[7; 50]	99	[93; 100]
			+ GyrA PM	9	4	8	73		53	[28; 77]	95	[87; 99]
			+ qnrS1	13	4	4	73		76	[50; 94]	95	[87; 99]
	flumequine	≥ 26mm	ParC PM	4	1	13	76		24	[7; 50]	99	[93; 100]
			+ GyrA PM	9	3	8	74		53	[28; 77]	96	[89; 99]
			+ qnrS1	14	3	3	74		82	[57; 96]	96	[89; 99]
		≥ 25mm	ParC PM	4	1	7	82		36	[11; 69]	99	[93; 100]
			+ GyrA PM	9	3	5	77		64	[35; 87]	96	[89; 99]
			+ qnrS1	13	3	1	77		93	[66; 100]	96	[89; 99]
	marbofloxacin	≥ 31mm	qnrS1	5	1	15	73		25	[9; 49]	99	[93; 100]
			+ qnrS1 Mut	4	1	16	73		20	[6; 44]	99	[93; 100]
		≥ 26mm	qnrS1	4	2	1	87		80	[28; 99]	98	[92; 100]
			+ qnrS1 Mut	4	1	1	88		80	[28. 99]	99	[94; 100]
	trimethoprim-sulfa	≥ 23mm	dfra1-10	18	9	23	44		44	[28; 60]	83	[20; 92]
			+ dfra1-8	26	4	17	47		60	[44; 75]	92	[81; 98]
			+ dfra5	27	6	16	45		63	[47; 77]	88	[76; 96]
			+ dfra12	34	7	10	43		77	[62; 89]	86	[73; 94]
			+ dfra14	35	7	9	43		80	[65; 90]	86	[73; 94]
			+ dfra36	37	7	8	42		82	[68; 92]	86	[73; 94]
		≥ 22mm	dfra1-10	16	5	24	49		40	[25; 57]	91	[80 97]
			+ dfra1-8	26	6	16	46		62	[46; 76]	88	[77; 96]
			+ dfra5	26	6	15	47		63	[47; 78]	89	[77; 96]
			+ dfra12	33	6	7	48		82	[67; 93]	89	[77; 96]
			+ dfra14	34	7	7	46		83	[68; 93]	87	[75; 96]
			+ dfra36	35	7	6	46		85	[71; 94]	87	[75; 96]
