# Supplementary material for: Virotyping and genetic antimicrobial susceptibility testing of porcine ETEC/STEC strains and associated plasmid types
Source: Front Microbiol. 2023 Apr 17;14:1139312. doi: 10.3389/fmicb.2023.1139312 (PMC10151945; doi:10.3389/fmicb.2023.1139312)
Supplement: Supplementary file 5 [file Table_5.xlsx]

## Sheet: Supplementary Table 5
	Table S5. Overview of identified plasmid types and classification (based on MOB-suite) for all new ETEC/STEC genomes/plasmids.
	sample ID	size	gc	rep_type(s)	rep_type_accession(s)	relaxase_type(s)	relaxase_type_accession(s)	mpf_type	mpf_type_accession(s)	orit_type(s)	orit_accession(s)	predicted_mobility	mash_nearest_neighbor	mash_neighbor_distance	mash_neighbor_identification	primary_cluster_id	secondary_cluster_id	predicted_host_range_overall_rank	predicted_host_range_overall_name	observed_host_range_ncbi_rank	observed_host_range_ncbi_name	reported_host_range_lit_rank	reported_host_range_lit_name	associated_pmid(s)	resistance1	resistance2	resistance3	resistance4	resistance5	resistance6	resistance7	resistance8	resistance9	resistance10	resistance11	resistance12	virulence1	virulence2	virulence3	virulence4	virulence5	virulence6	virulence7	virulence8	virulence9	virulence10	virulence11	virulence12	virulence13
	ETEC_1701_chrom_1	5087502	50.496	-	-	-	-	-	-	-	-	non-mobilizable	AP019405	0.219531	Klebsiella pneumoniae	AA035	AH599	-	-	-	-	-	-	-
	ETEC_1701_pl_1	59122	45.3029	IncFIA,IncX1	000136__AP014877_00014,000215__KC853434_00019	-	-	-	-	-	-	non-mobilizable	MG904998	0.0393656	Escherichia coli	AA328	AI229	order	Enterobacterales	order	Enterobacterales	order	Enterobacterales	10773089; 21625636; 25389419; 19897651; 22470007; 24247128; 20851899; 22511964													hlyD	hlyB	hlyA	hlyC	CAA46156	fedF	fedE	fedC	fedB	fedA
	ETEC_1701_pl_2	4670	42.3555	rep_cluster_2358	CP000974_00005	MOBF	CP019897	-	-	MOB_unknown	NC_019102	mobilizable	CP032499	0.0405854	Salmonella enterica subsp, enterica serovar Typhimurium	AA149	AH788	phylum	Proteobacteria	order	Enterobacterales	phylum	Proteobacteria	24096417
	ETEC_1701_pl_3	96600	47.6211	IncHI1B	000138__CP021336_00001	-	-	-	-	-	-	non-mobilizable	CP033882	0.0249208	Escherichia coli	AA377	AI369	order	Enterobacterales	order	Enterobacterales	genus	Salmonella	18606786
	ETEC_1701_pl_4	3760	52.0745	Col156	CP001126_00001	MOBQ	NC_019783_00003	-	-	-	-	mobilizable	CP039601	0.00808024	Salmonella enterica subsp, enterica	AA979	AJ483	family	Enterobacteriaceae	family	Enterobacteriaceae	genus	Escherichia	25389419
	ETEC_1701_pl_5	69294	51.7058	IncFIA	000136__AP014877_00014	MOBF	NC_017627_00068	MPF_F	NC_017639_00094,NC_007675_00027,NC_017639_00100,NC_018966_00040,NC_010488_00021,NC_009837_00049,NC_022651_00077,NC_010409_00124,NC_019094_00090,NC_013437_00116,08-5333_00200	MOBF	NZ_CP012164	conjugative	CP024975	0.0137488	Escherichia coli	AA328	AI230	order	Enterobacterales	order	Enterobacterales	order	Enterobacterales	10773089; 25389419; 19897651; 24247128; 20851899; 22511964													trat	vat
	ETEC_1702_chrom_1	4741850	50.7603	IncQ1	000195__NC_013728_00014	-	-	-	-	-	-	non-mobilizable	CP032397	0.197292	Salmonella enterica subsp, enterica serovar Dublin	AA631	AI895	phylum	Proteobacteria	phylum	Proteobacteria	phylum	Proteobacteria	2653965; 25389419; 20851899
	ETEC_1702_pl_1	3456	50.0289	-	-	-	-	-	-	-	-	non-mobilizable	CP024242	0.159146	Escherichia coli O114:H49	AA336	AI272	-	-	-	-	-	-	-
	ETEC_1702_pl_2	132912	50.7072	IncFIA,IncFIC,IncN	000136__AP014877_00014,CP014493_00001,000155__CP018649	MOBF,MOBF	NC_015599_00019,NC_017627_00068	MPF_F	NC_008460_00107,NC_010488_00021,NC_019037_00027,NC_017639_00100,NC_007675_00027,NC_017639_00094,NC_019094_00090,NC_010409_00124,NC_022651_00077,NC_022375_00024,NC_008612_00190,NC_007682_00044,NC_014368_00014,NC_011617_00041,NC_009131_00030,NC_013437_00116,08-5333_00200	MOBF,MOBF	NZ_CP013027,KT754162	conjugative	KJ484634	0.0190552	Escherichia coli	AA323	AI212	class	Gammaproteobacteria	class	Gammaproteobacteria	order	Enterobacterales	10773089; 25389419; 23114770; 19897651; 28842132; 24247128; 20851899; 22511964	erm(B)_18	mph(A)_2	blaCTX-M-1_1	mph(A)_2	sul1_5	ant(3'')-Ia_1	blaTEM-1B_1						int	trat	traJ
	ETEC_1702_pl_3	152206	51.1044	IncFIA,IncFIB,IncFIC,IncQ1	000136__AP014877_00014,000095__NZ_CP014273_00094,AY458016,000195__NC_013728_00014	MOBF	NC_017627_00068	MPF_F	NC_022651_00077,NC_010409_00124,NC_019094_00090,NC_017639_00094,NC_007675_00027,NC_017639_00100,NC_018966_00040,NC_010488_00021,NC_010719_00097,NC_009837_00049,NC_008460_00107,NC_013437_00116,08-5333_00200	MOBF	AF242367	conjugative	KP398867	0.00296902	Escherichia coli	AA176	AH856	phylum	Proteobacteria	phylum	Proteobacteria	phylum	Proteobacteria	10773089; 11254626; 25389419; 2653965; 19482926; 19897651; 28842132; 15781495; 24247128; 20851899; 22511964; 16257053	ant(3'')-Ia_1	dfrA1_10	aph(6)-Id_1	aph(3'')-Ib_5	sul2_3	blaTEM-1B_1	dfrA5_1						int	int	pECS88_0104	cvac	mchf	iroN	iroE	iroD	iroC	iroB	iss2	sitA	sitB
	ETEC_1702_pl_4	5172	48.8206	-	-	-	-	MPF_F	NC_008460_00107,NC_010719_00097	-	-	non-mobilizable	CP018958	0.0987984	Escherichia coli	AA332	AI246	-	-	-	-	-	-	-
	ETEC_1702_pl_5	24405	42.9051	-	-	MOBC	CP037908_00010	MPF_T	NC_013284_00016,NC_005814_00013	-	-	conjugative	CP037908	0.0224204	Escherichia coli	AD451	AN011	genus	Escherichia	genus	Escherichia	-	-	-
	ETEC_1702_pl_6	34702	41.1417	IncX4	000224__NC_022105_00002	MOBP	NC_013718_00057	MPF_T	NC_013718_00041,NC_019128_00037,NC_013718_00045,NC_013718_00044	-	-	conjugative	CP041105	0.00853806	Klebsiella pneumoniae subsp, pneumoniae	AA619	AI859	family	Enterobacteriaceae	family	Enterobacteriaceae	family	Enterobacteriaceae	26842776; 21911569; 28336940	mcr-2.1_1
	ETEC_1702_pl_7	3760	52.0745	Col156	CP001126_00001	MOBQ	NC_019783_00003	-	-	-	-	mobilizable	CP039601	0.00808024	Salmonella enterica subsp, enterica	AA979	AJ483	family	Enterobacteriaceae	family	Enterobacteriaceae	genus	Escherichia	25389419
	ETEC_1702_pl_8	6646	48.5856	rep_cluster_2350	CP035723_00002	MOBP,MOBP	NC_019076_00002,NC_017321_00002	-	-	MOBP	MF083142	mobilizable	CP018943	0.000361208	Escherichia coli	AC509	AL724	multi-phylla	Actinobacteria,Bacteroidetes,Firmicutes,Proteobacteria	multi-phylla	Actinobacteria,Bacteroidetes,Firmicutes,Proteobacteria	genus	Escherichia	6263753; 17122402; 26802429													ce1a
	ETEC_1702_vunc_1	32877	41.9229	-	-	-	-	-	-	-	-	non-mobilizable	CP009582	0.0475157	Escherichia coli FAP1	AC621	AL885	genus	Escherichia	genus	Escherichia	-	-	-
	ETEC_1703_chrom_1	5178687	50.7475	-	-	-	-	-	-	-	-	non-mobilizable	CP020855	0.191731	Klebsiella pneumoniae	AA275	AI074	-	-	-	-	-	-	-
	ETEC_1703_pl_1	69026	44.2094	IncX4	000224__NC_022105_00002	MOBP	NC_011351_00034	MPF_T	NC_011351_00011,NC_011351_00013,NC_011351_00014,NC_011351_00017	-	-	conjugative	CP025752	0.00251903	Escherichia coli	AB745	AK650	family	Enterobacteriaceae	family	Enterobacteriaceae	family	Enterobacteriaceae	26842776; 21911569; 28336940													hlyA	hlyB	hlyD	vat	hlyC
	ETEC_1703_pl_2	4591	50.4465	ColRNAI_rep_cluster_1857	GQ470395_00001	MOBP,MOBP	NC_014003_00004,NC_022662_00003	-	-	MOBP	NZ_CP011065	mobilizable	CP011433	0.000956583	Salmonella enterica subsp, enterica serovar Typhimurium	AA162	AH810	order	Enterobacterales	order	Enterobacterales	genus	Klebsiella	23800906; 24777092
	ETEC_1703_pl_3	102470	51.1369	IncI-gamma/K1,IncQ1	KT186369,000195__NC_013728_00014	MOBP	NC_019097	MPF_I	NC_019097_00056,NC_019097_00085,NZ_CM001473_00069,NC_022267_00069,NC_019097_00075,NC_015965_00072,NC_023290_00086,NC_019111_00038,NC_022267_00057	MOBP	HM021326	conjugative	HQ114281	0.006248	Escherichia coli	AA474	AI596	phylum	Proteobacteria	phylum	Proteobacteria	phylum	Proteobacteria	23333216; 25389419; 30761100; 2653965; 25987637; 21470454; 29899511; 20851899	blaTEM-1B_1	sul2_3	aph(3'')-Ib_5										cib	int
	ETEC_1703_pl_4	107634	50.026	IncFIB,IncFIC,rep_cluster_2244	000096__NC_019117_00097,AP001918,CP033091_00053	MOBF	NC_017627_00068	-	-	-	-	mobilizable	CP024151	0.0677629	Escherichia coli	AA316	AI199	order	Enterobacterales	order	Enterobacterales	order	Enterobacterales	11254626; 30761100; 19482926; 28842132; 15781495; 20851899; 16257053													trat	CAA46156	CAA46156	fedB	afrC	fedF
	ETEC_1703_plunc_1	3173	44.9102	rep_cluster_2350	CP035723_00002	-	-	-	-	MOBF,MOBP,MOB_unknown	KT950740,NC_023324,NC_019986	mobilizable	LT985312	0.00243596	Escherichia coli	AD480	AN050	multi-phylla	Actinobacteria,Bacteroidetes,Firmicutes,Proteobacteria	multi-phylla	Actinobacteria,Bacteroidetes,Firmicutes,Proteobacteria	genus	Escherichia	6263753; 17122402; 26802429
	ETEC_1703_vunc_1	100432	47.7657	IncHI1B	000138__CP021336_00001	-	-	-	-	-	-	non-mobilizable	CP012494	0.0206126	Escherichia coli	AA378	AI389	order	Enterobacterales	order	Enterobacterales	genus	Salmonella	18606786
	ETEC_1703_vunc_2	3200	46.9375	rep_cluster_2350	CP035723_00002	-	-	-	-	MOBF,MOBP,MOB_unknown	CP000430,NZ_CP012632,NC_019986	mobilizable	CP016042	0.0134525	Escherichia coli	AD486	AN058	multi-phylla	Actinobacteria,Bacteroidetes,Firmicutes,Proteobacteria	multi-phylla	Actinobacteria,Bacteroidetes,Firmicutes,Proteobacteria	genus	Escherichia	6263753; 17122402; 26802429
	ETEC_1705F_chrom_1	1342891	51.5171	-	-	-	-	-	-	-	-	non-mobilizable	CP021835	0.203604	Klebsiella pneumoniae	AA860	AJ278	-	-	-	-	-	-	-
	ETEC_1705F_chrom_2	3524743	50.532	-	-	-	-	-	-	-	-	non-mobilizable	CP012732	0.210897	Shigella flexneri 1a	AD446	AN005	-	-	-	-	-	-	-	mcr-2.1_1	mcr-2.1_1
	ETEC_1705F_pl_1	93593	47.7472	IncY	000230__CP009168_00001	-	-	-	-	-	-	non-mobilizable	CP016549	0.0193079	Escherichia coli	AA378	AI379	family	Enterobacteriaceae	family	Enterobacteriaceae	genus	Escherichia	28031198
	ETEC_1705F_pl_10	35123	49.1587	-	-	-	-	-	-	-	-	non-mobilizable	CP043759	0.0415686	Escherichia coli	AA316	AI198	family	Enterobacteriaceae	family	Enterobacteriaceae	-	-	-													tsh
	ETEC_1705F_pl_11	13288	48.4949	rep_cluster_2350	CP035723_00002	MOBP	NC_019076_00002	-	-	MOBP	MF083142	mobilizable	CP010175	0.000239895	Escherichia coli	AC509	AL724	multi-phylla	Firmicutes,Bacteroidetes,Actinobacteria,Proteobacteria	multi-phylla	Firmicutes,Bacteroidetes,Actinobacteria,Proteobacteria	genus	Escherichia	6263753; 17122402; 26802429													ce1a	ce1a
	ETEC_1705F_pl_12	4917	49.5221	-	-	-	-	-	-	-	-	non-mobilizable	DQ916413	0.0147665	Salmonella enterica subsp, enterica serovar Typhimurium	AA667	AI942	family	Enterobacteriaceae	family	Enterobacteriaceae	-	-	-	blaTEM-1B_1
	ETEC_1705F_pl_13	34955	50.113	-	-	-	-	-	-	-	-	non-mobilizable	CP040070	0.0351567	Escherichia coli	AA172	AH833	family	Enterobacteriaceae	family	Enterobacteriaceae	-	-	-
	ETEC_1705F_pl_14	123741	50.1572	IncFIA,IncFIB,IncFIC	000136__AP014877_00014,000096__NC_019117_00097,AY458016	MOBF	NC_017627_00068	MPF_F	NC_022651_00077,NC_010409_00124,NC_019094_00090,NC_017639_00094,NC_007675_00027,NC_017639_00100,NC_018966_00040,NC_010488_00021,NC_009837_00049,NC_013437_00116,08-5333_00200	MOBF	CP015086	conjugative	CP043759	0.0392331	Escherichia coli	AA316	AI198	order	Enterobacterales	order	Enterobacterales	order	Enterobacterales	10773089; 11254626; 25389419; 19482926; 19897651; 28842132; 15781495; 24247128; 20851899; 22511964; 16257053													trat	CAA46156	fedB	fedC	fedE	fedF	CAA46156
	ETEC_1705F_pl_15	10453	51.0475	-	-	-	-	MPF_F	NC_009837_00049,NC_018966_00040,NC_010488_00021	-	-	non-mobilizable	CP035752	0.064825	Escherichia coli E110019	AA316	AI195	-	-	-	-	-	-	-													trat
	ETEC_1705F_pl_16	112228	51.5522	IncI-gamma/K1,IncQ1	KT186369,000195__NC_013728_00014	MOBP	NC_019097	MPF_I	NC_019097_00056,NC_019097_00085,NZ_CM001473_00069,NC_022267_00069,NC_019097_00075,NC_015965_00072,NC_023290_00086,NC_019111_00038,NC_022267_00057	MOBP	DQ916413	conjugative	NC_019137	0.00157453	Salmonella enterica subsp, enterica serovar Derby	AA474	AI596	phylum	Proteobacteria	phylum	Proteobacteria	phylum	Proteobacteria	23333216; 25389419; 30761100; 2653965; 25987637; 21470454; 29899511; 20851899	blaTEM-1B_1	sul2_3	aph(3'')-Ib_5	aph(6)-Id_1	dfrA1_10	ant(3'')-Ia_1	sul1_5						cib	int
	ETEC_1705F_pl_17	9554	51.413	rep_cluster_2335	KU302809_00001	MOBP,MOBP	NC_001848_00006,NC_016979_00005	-	-	MOBP	CP008720	mobilizable	CP023889	0.000385581	Raoultella ornithinolytica	AA521	AI691	multi-phylla	Firmicutes,Actinobacteria,Proteobacteria	multi-phylla	Firmicutes,Actinobacteria,Proteobacteria	order	Enterobacterales	20008783
	ETEC_1705F_pl_18	52459	49.2766	IncR	000204__CP008701_00115	-	-	-	-	-	-	non-mobilizable	KY486279	0.0352724	Salmonella sp,	AA811	AJ173	order	Enterobacterales	order	Enterobacterales	genus	Klebsiella	23711894	tet(B)_2	aph(3'')-Ib_2	aph(6)-Id_1										ccdb	cma
	ETEC_1705F_pl_19	63347	42.9334	IncI2	JN983044	MOBP	CP039587_00013	MPF_T	NC_019115_00018,NC_020270_00063,NC_019039_00052,NC_019039_00051,NC_020270_00058	-	-	conjugative	CP039587	0.00838426	Salmonella enterica subsp, enterica	AA372	AI347	family	Enterobacteriaceae	family	Enterobacteriaceae	family	Enterobacteriaceae	26842776; 30761100; 25861872
	ETEC_1705F_pl_2	83376	49.5538	IncFIA	000136__AP014877_00014	MOBF,MOBP	NC_017639_00103,NC_021819_00066	MPF_F	NC_017639_00100,NC_017639_00094,NC_019094_00090,NC_010409_00124,NC_022651_00077	MOBF	CP015086	conjugative	MG904991	0.00325637	Escherichia coli	AA349	AI302	order	Enterobacterales	order	Enterobacterales	order	Enterobacterales	10773089; 25389419; 19897651; 24247128; 20851899; 22511964													faeJ	faeI	faeH	faeG	faeE	faeE	faeD	faeC
	ETEC_1705F_pl_20	45223	44.4331	IncFIC,IncI1	AP001918,CP010124_00057	-	-	-	-	-	-	non-mobilizable	CP028195	0.0162193	Escherichia coli	AB267	AJ977	order	Enterobacterales	order	Enterobacterales	family	Enterobacteriaceae	28842132													stb	astA	eltA	eltB
	ETEC_1705F_pl_21	10906	52.5674	-	-	-	-	-	-	MOBF	NZ_CP013834	mobilizable	CP040177	0.0331502	Klebsiella pneumoniae	AB193	AJ857	family	Enterobacteriaceae	family	Enterobacteriaceae	-	-	-
	ETEC_1705F_pl_22	5900	46.7119	rep_cluster_2350	CP035723_00002	-	-	-	-	MOBF,MOBP,MOB_unknown	CP000430,NC_008697,NC_019986	mobilizable	NC_014543	0.0118017	Escherichia coli O26:H11 str, 11368	AD481	AN052	multi-phylla	Firmicutes,Bacteroidetes,Actinobacteria,Proteobacteria	multi-phylla	Firmicutes,Bacteroidetes,Actinobacteria,Proteobacteria	genus	Escherichia	6263753; 17122402; 26802429
	ETEC_1705F_pl_23	34705	41.1353	IncX4	000224__NC_022105_00002	MOBP	NC_013718_00057	MPF_T	NC_019128_00037,NC_013718_00045,NC_013718_00044,NC_013718_00041	-	-	conjugative	CP041105	0.00842259	Klebsiella pneumoniae subsp, pneumoniae	AA619	AI859	family	Enterobacteriaceae	family	Enterobacteriaceae	family	Enterobacteriaceae	26842776; 21911569; 28336940	mcr-2.1_1
	ETEC_1705F_pl_3	26713	52.5924	IncFIB	000095__NZ_CP014273_00094	-	-	-	-	MOBF	CP000430	mobilizable	NC_017640	0.0483865	Escherichia coli UMNK88	AB267	AJ976	order	Enterobacterales	order	Enterobacterales	order	Enterobacterales	11254626; 19482926; 15781495; 20851899; 16257053
	ETEC_1705F_pl_4	29517	48.9548	-	-	-	-	-	-	-	-	non-mobilizable	CU928144	0.0656822	Escherichia fergusonii ATCC 35469	AB190	AJ841	-	-	-	-	-	-	-	aph(6)-Id_1	aph(3'')-Ib_2	tet(B)_2										cma	ccdb
	ETEC_1705F_pl_5	77160	47.3017	IncFIB,IncFIC,IncI1	000095__NZ_CP014273_00094,AP001918,CP010124_00057	MOBF,MOBF	NC_017627_00068,CP023471_00010	MPF_F	NC_009837_00049,NC_007675_00027,NC_017639_00094,NC_019094_00090,NC_010409_00124,NC_022651_00077,NC_013437_00116,08-5333_00200	MOBF	CP000430	conjugative	CP024145	0.015943	Escherichia coli	AB267	AJ976	order	Enterobacterales	order	Enterobacterales	order	Enterobacterales	11254626; 19482926; 28842132; 15781495; 20851899; 16257053													eltB	stb	astA	eltA
	ETEC_1705F_pl_6	17156	39.8345	-	-	-	-	MPF_T	NC_002144_00007	-	-	non-mobilizable	CP023652	0.0574401	Shigella sonnei	AB683	AK560	family	Enterobacteriaceae	family	Enterobacteriaceae	-	-	-
	ETEC_1705F_pl_7	75304	44.0481	IncX4	000224__NC_022105_00002	MOBP	NC_011351_00034	MPF_T	NC_011351_00011,NC_011351_00013,NC_011351_00014,NC_011351_00017	-	-	conjugative	MG904994	0.00952763	Escherichia coli	AB745	AK650	family	Enterobacteriaceae	family	Enterobacteriaceae	family	Enterobacteriaceae	26842776; 21911569; 28336940													hlyC	hlyA	hlyB	hlyD	vat
	ETEC_1705F_pl_8	9370	50.6617	IncFIA,IncFIC	CP022610_00144,AP001918	-	-	-	-	-	-	non-mobilizable	CP015914	0.0994698	Escherichia coli	AA316	AI197	order	Enterobacterales	order	Enterobacterales	order	Enterobacterales	10773089; 25389419; 19897651; 28842132; 24247128; 20851899; 22511964
	ETEC_1705F_pl_9	43412	47.9476	IncX1	000217__NC_019106_00041	MOBP	NC_019096_00001	MPF_T	NC_017624_00009	-	-	conjugative	CP020836	0.0164989	Escherichia coli	AB229	AJ909	order	Enterobacterales	order	Enterobacterales	family	Enterobacteriaceae	21625636; 22470007
	ETEC_1705F_virus_1	24937	44.2435	-	-	-	-	-	-	-	-	non-mobilizable	CP034790	0.219531	Escherichia coli	AB002	AJ527	-	-	-	-	-	-	-
	ETEC_1705F_virus_2	18438	47.6841	-	-	-	-	-	-	-	-	non-mobilizable	CP019281	0.138572	Escherichia coli	AF190	AP111	-	-	-	-	-	-	-
	ETEC_1705F_virus_3	105189	46.5248	rep_cluster_488	001852__AP017612_00001	-	-	-	-	-	-	non-mobilizable	CP041569	0.00940624	Escherichia coli	AA747	AJ076	family	Enterobacteriaceae	family	Enterobacteriaceae	-	-	-
	ETEC_1705F_vunc_1	6588	47.3437	Col(BS512)	NC_010656	-	-	-	-	-	-	non-mobilizable	CP030115	0.00288374	Escherichia coli	AC748	AM073	family	Enterobacteriaceae	family	Enterobacteriaceae	-	-	-
	ETEC_1706_chrom_1	4882167	50.6591	-	-	-	-	-	-	-	-	non-mobilizable	CP021835	0.23011	Klebsiella pneumoniae	AA860	AJ278	-	-	-	-	-	-	-
	ETEC_1706_pl_1	72734	51.4642	IncI-gamma/K1,IncQ1	KM409652,000195__NC_013728_00014	-	-	MPF_I	NC_022267_00069,NZ_CM001473_00069,NC_019097_00085	-	-	non-mobilizable	NC_019137	0.0243695	Salmonella enterica subsp, enterica serovar Derby	AA474	AI596	phylum	Proteobacteria	phylum	Proteobacteria	phylum	Proteobacteria	23333216; 25389419; 30761100; 2653965; 25987637; 21470454; 29899511; 20851899	sul1_5	ant(3'')-Ia_1	dfrA1_10	aph(6)-Id_1	aph(3'')-Ib_5	sul2_3	blaTEM-1B_1						int	cib
	ETEC_1706_pl_10	130537	51.0131	IncFIA,IncFIB	CP022610_00144,000096__NC_019117_00097	MOBF	NC_017627_00068	MPF_F	NC_022651_00077,NC_010409_00124,NC_019094_00090,NC_017639_00094,NC_007675_00027,NC_017639_00100,NC_018966_00040,NC_010488_00021,NC_009837_00049,NC_013437_00116,08-5333_00200	MOBF	CP000430	conjugative	CP015914	0.00956826	Escherichia coli	AA316	AI197	order	Enterobacterales	order	Enterobacterales	order	Enterobacterales	10773089; 11254626; 25389419; 19482926; 19897651; 15781495; 24247128; 20851899; 22511964; 16257053	blaTEM-1B_1												trat	tsh
	ETEC_1706_pl_11	65987	48.4505	IncR,IncX1	000204__CP008701_00115,000217__NC_019106_00041	MOBP	NC_019096_00001	MPF_T	NC_017624_00009	-	-	conjugative	CP020836	0.027077	Escherichia coli	AB229	AJ909	order	Enterobacterales	order	Enterobacterales	family	Enterobacteriaceae	21625636; 23711894; 22470007
	ETEC_1706_pl_12	266050	45.6256	IncHI2A,rep_cluster_1088	BX664015,000340__KU353730	MOBH	NC_012555_00231	MPF_F	NC_005211_00200,NC_005211_00207,NC_005211_00005,NC_009838_00006,NC_021845_00017,NC_005211_00030,NC_005211_00012	MOBH	CP016716	conjugative	CP045449	0.00766986	Salmonella enterica subsp, enterica serovar Schwarzengrund	AA738	AJ049	order	Enterobacterales	order	Enterobacterales	order	Enterobacterales	20851899	ant(3'')-Ia_1	dfrA1_8	tet(B)_2	blaTEM-1B_1									tlra
	ETEC_1706_pl_13	124116	44.2264	IncFIB,IncI2	000096__NC_019117_00097,JN983044	MOBP	CP039587_00013	MPF_T	NC_019115_00018,NC_020270_00063,NC_019039_00052,NC_019039_00051,NC_020270_00058,NC_011351_00017	-	-	conjugative	CP039587	0.0256472	Salmonella enterica subsp, enterica	AA372	AI347	order	Enterobacterales	order	Enterobacterales	order	Enterobacterales	11254626; 30761100; 19482926; 25861872; 15781495; 26842776; 20851899; 16257053													fedA	fedB	fedC	fedE	fedF	CAA46156	hlyD	hlyB	hlyA	hlyC
	ETEC_1706_pl_14	106218	50.6628	IncFIA,IncFIB	000136__AP014877_00014,000101__NZ_CP012345_00042	MOBF	NC_017627_00068	MPF_F	NC_022651_00077,NC_010409_00124,NC_019094_00090,NC_017639_00094,NC_007675_00027,NC_017639_00100,NC_018966_00040,NC_010488_00021,NC_009837_00049,NC_013437_00116,08-5333_00200	MOBF	NZ_CP012164	conjugative	CP024975	0.0200167	Escherichia coli	AA328	AI230	order	Enterobacterales	order	Enterobacterales	order	Enterobacterales	10773089; 11254626; 25389419; 19482926; 19897651; 15781495; 24247128; 20851899; 22511964; 16257053													trat	stb	estIa	vat	hlyD	hlyB	hlyA	hlyC
	ETEC_1706_pl_15	70597	49.6593	IncFIA,IncFIB	000136__AP014877_00014,000101__NZ_CP012345_00042	MOBF	NC_017627_00068	MPF_F	NC_009837_00049,08-5333_00200	-	-	conjugative	CP024975	0.0417116	Escherichia coli	AA328	AI230	order	Enterobacterales	order	Enterobacterales	order	Enterobacterales	10773089; 11254626; 25389419; 19482926; 19897651; 15781495; 24247128; 20851899; 22511964; 16257053													vat	estIa	stb	trat	hlyC	hlyA	hlyB	hlyD
	ETEC_1706_pl_16	83375	49.5556	IncFIA	000136__AP014877_00014	MOBF,MOBP	NC_017639_00103,NC_021819_00066	MPF_F	NC_017639_00100,NC_017639_00094,NC_019094_00090,NC_010409_00124,NC_022651_00077	MOBF	CP015086	conjugative	MG904991	0.00325637	Escherichia coli	AA349	AI302	order	Enterobacterales	order	Enterobacterales	order	Enterobacterales	10773089; 25389419; 19897651; 24247128; 20851899; 22511964													faeJ	faeI	faeH	faeG	faeE	faeE	faeD	faeC
	ETEC_1706_pl_17	23173	53.1135	-	-	-	-	MPF_F	NC_022651_00077,NC_010409_00124,NC_019094_00090,NC_017639_00094,NC_007675_00027,NC_017639_00100,NC_013437_00116	MOBF	NZ_CP012164	mobilizable	CP024975	0.0427316	Escherichia coli	AA328	AI230	genus	Escherichia	genus	Escherichia	-	-	-
	ETEC_1706_pl_18	97296	48.6608	IncFIB,IncFIC,IncI1	000095__NZ_CP014273_00094,AP001918,CP010124_00057	MOBF	NC_017627_00068	MPF_F	NC_022651_00077,NC_010409_00124,NC_019094_00090,NC_017639_00094,NC_007675_00027,NC_009837_00049,NC_013437_00116,08-5333_00200	MOBF	CP015086	conjugative	CP024145	0.00319852	Escherichia coli	AB267	AJ976	order	Enterobacterales	order	Enterobacterales	order	Enterobacterales	11254626; 19482926; 28842132; 15781495; 20851899; 16257053													eltB	eltA	astA	stb
	ETEC_1706_pl_19	92691	50.3285	IncI-gamma/K1	KM409652	MOBP	NC_019097	MPF_I	NC_019097_00056,NC_019097_00085,NZ_CM001473_00069,NC_022267_00069,NC_019097_00075,NC_015965_00072,NC_023290_00086,NC_019111_00038,NC_022267_00057	MOBP	JN253636	conjugative	CP019996	0.00216198	Salmonella enterica subsp, enterica serovar Anatum str, USDA-ARS-USMARC-1781	AA474	AI611	order	Enterobacterales	family	Enterobacteriaceae	order	Enterobacterales	23333216; 30761100; 25987637; 21470454; 29899511; 20851899
	ETEC_1706_pl_2	6020	50.1661	-	-	-	-	MPF_F	NC_018966_00040,NC_010488_00021	-	-	non-mobilizable	CP028193	0.0857608	Escherichia coli	AA332	AI247	-	-	-	-	-	-	-
	ETEC_1706_pl_20	5720	39.8252	-	-	-	-	MPF_T	NC_002144_00007	-	-	non-mobilizable	CP023652	0.0567566	Shigella sonnei	AB683	AK560	family	Enterobacteriaceae	family	Enterobacteriaceae	-	-	-
	ETEC_1706_pl_21	34705	41.1353	IncX4	000224__NC_022105_00002	MOBP	NC_013718_00057	MPF_T	NC_013718_00041,NC_019128_00037,NC_013718_00045,NC_013718_00044	-	-	conjugative	CP041105	0.0084995	Klebsiella pneumoniae subsp, pneumoniae	AA619	AI859	family	Enterobacteriaceae	family	Enterobacteriaceae	family	Enterobacteriaceae	26842776; 21911569; 28336940	mcr-2.1_1
	ETEC_1706_pl_3	3759	52.0883	Col156	CP001126_00001	MOBQ	NC_019783_00003	-	-	-	-	mobilizable	NC_016840	0.00823165	Klebsiella pneumoniae subsp, pneumoniae HS11286	AA979	AJ483	family	Enterobacteriaceae	family	Enterobacteriaceae	genus	Escherichia	25389419
	ETEC_1706_pl_4	4066	50.1476	rep_cluster_1778	001201__CP010878_00001	MOBQ	NC_011411_00002	-	-	MOBQ,MOBQ	NC_010672,NC_002126	mobilizable	CP011140	0.000409992	Escherichia coli VR50	AA579	AI801	family	Enterobacteriaceae	family	Enterobacteriaceae	-	-	-
	ETEC_1706_pl_5	93594	47.7488	IncY	000230__CP009168_00001	-	-	-	-	-	-	non-mobilizable	CP016549	0.0193079	Escherichia coli	AA378	AI379	family	Enterobacteriaceae	family	Enterobacteriaceae	genus	Escherichia	28031198
	ETEC_1706_pl_6	90922	47.1283	rep_cluster_1704	001113__CP011430_00070	-	-	-	-	-	-	non-mobilizable	CP011430	0.0090861	Salmonella enterica subsp, enterica serovar Typhimurium	AB002	AJ521	family	Enterobacteriaceae	family	Enterobacteriaceae	-	-	-
	ETEC_1706_pl_7	5899	46.7198	rep_cluster_2350	CP035723_00002	-	-	-	-	MOBF,MOBP,MOB_unknown	CP000430,NC_008697,NC_019986	mobilizable	NC_014543	0.0119383	Escherichia coli O26:H11 str, 11368	AD481	AN052	multi-phylla	Actinobacteria,Bacteroidetes,Proteobacteria,Firmicutes	multi-phylla	Actinobacteria,Bacteroidetes,Proteobacteria,Firmicutes	genus	Escherichia	6263753; 17122402; 26802429
	ETEC_1706_pl_8	6647	48.488	rep_cluster_2350	CP035723_00002	MOBP	NC_019076_00002	-	-	MOBP	MF083142	mobilizable	CP010175	0.000191626	Escherichia coli	AC509	AL724	multi-phylla	Actinobacteria,Bacteroidetes,Proteobacteria,Firmicutes	multi-phylla	Actinobacteria,Bacteroidetes,Proteobacteria,Firmicutes	genus	Escherichia	6263753; 17122402; 26802429													ce1a
	ETEC_1706_pl_9	4778	51.4232	rep_cluster_2335	KU302809_00001	MOBP,MOBP	NC_001848_00006,NC_016979_00005	-	-	MOBP	CP008720	mobilizable	CP023889	0.000385581	Raoultella ornithinolytica	AA521	AI691	multi-phylla	Actinobacteria,Proteobacteria,Firmicutes	multi-phylla	Actinobacteria,Proteobacteria,Firmicutes	order	Enterobacterales	20008783
	ETEC_1706_plunc_1	15529	50.9048	-	-	-	-	-	-	-	-	non-mobilizable	CP035364	0.0357395	Escherichia coli	AA810	AJ172	genus	Escherichia	genus	Escherichia	-	-	-
	ETEC_1706_virus_1	26251	52.4323	-	-	-	-	-	-	-	-	non-mobilizable	CP019281	0.110193	Escherichia coli	AF190	AP111	-	-	-	-	-	-	-
	ETEC_1706_virus_2	105188	46.5253	rep_cluster_488	001852__AP017612_00001	-	-	-	-	-	-	non-mobilizable	CP041569	0.00940624	Escherichia coli	AA747	AJ076	family	Enterobacteriaceae	family	Enterobacteriaceae	-	-	-
	ETEC_1706_vunc_1	3888	45.2932	-	-	-	-	-	-	-	-	non-mobilizable	CP009582	0.11676	Escherichia coli FAP1	AC621	AL885	-	-	-	-	-	-	-
	ETEC_1706_vunc_2	8455	41.1827	-	-	-	-	-	-	-	-	non-mobilizable	CP004000	0.295981	Klebsiella pneumoniae subsp, pneumoniae Kp13	AA405	AI449	-	-	-	-	-	-	-
	ETEC_1706_vunc_3	3124	45.2945	rep_cluster_2350	CP041342_00001	MOBF	CP019897	-	-	MOB_unknown	NC_019102	mobilizable	CP019897	0.00838426	Salmonella enterica subsp, enterica serovar Anatum str, USDA-ARS-USMARC-1677	AA674	AI953	multi-phylla	Actinobacteria,Bacteroidetes,Proteobacteria,Firmicutes	multi-phylla	Actinobacteria,Bacteroidetes,Proteobacteria,Firmicutes	genus	Escherichia	6263753; 17122402; 26802429
	ETEC_1707F_chrom_1	4997815	50.9169	-	-	-	-	-	-	-	-	non-mobilizable	CP012733	0.210897	Shigella flexneri 1a	AE322	AO085	-	-	-	-	-	-	-
	ETEC_1707F_pl_1	71997	42.9935	IncX4	000224__NC_022105_00002	MOBP	NC_011351_00034	MPF_T	NC_011351_00011,NC_011351_00013,NC_011351_00014,NC_011351_00017	-	-	conjugative	MG904994	0.00759618	Escherichia coli	AB745	AK650	family	Enterobacteriaceae	family	Enterobacteriaceae	family	Enterobacteriaceae	26842776; 21911569; 28336940													hlyA	hlyB	hlyD	vat	hlyC
	ETEC_1707F_pl_2	7517	52.0819	Col156	CP001126_00001	MOBQ	NC_019783_00003	-	-	-	-	mobilizable	NC_016840	0.00819369	Klebsiella pneumoniae subsp, pneumoniae HS11286	AA979	AJ483	family	Enterobacteriaceae	family	Enterobacteriaceae	genus	Escherichia	25389419
	ETEC_1707F_pl_3	93943	48.1962	rep_cluster_1704	001113__CP011430_00070	-	-	-	-	-	-	non-mobilizable	CP032492	0.0126347	Salmonella enterica subsp, enterica serovar Typhimurium	AB002	AJ521	family	Enterobacteriaceae	family	Enterobacteriaceae	-	-	-
	ETEC_1707F_pl_4	227033	46.4298	IncHI2A,IncQ1,rep_cluster_1088	BX664015,000195__NC_013728_00014,000340__KU353730	-	-	MPF_F	NC_005211_00005,NC_009838_00006,NC_021845_00017,NC_005211_00030,NC_005211_00012	-	-	non-mobilizable	CP045449	0.0140492	Salmonella enterica subsp, enterica serovar Schwarzengrund	AA738	AJ049	phylum	Proteobacteria	phylum	Proteobacteria	phylum	Proteobacteria	2653965; 25389419; 20851899	tet(B)_2	blaTEM-1B_1	sul2_3	aph(3'')-Ib_5	aph(6)-Id_1	dfrA1_10	ant(3'')-Ia_1	sul1_5	mph(B)_1				tlra	int
	ETEC_1707F_pl_5	90277	49.995	IncI-gamma/K1	MG764547	MOBP	NC_019097	MPF_I	NC_019097_00056,NC_019097_00085,NZ_CM001473_00069,NC_022267_00069,NC_019097_00075,NC_015965_00072,NC_023290_00086,NC_019111_00038,NC_022267_00057	MOBP	DQ916413	conjugative	CP045756	0.0137986	Salmonella enterica subsp, enterica serovar Bareilly str, CFSAN000752	AA474	AI602	order	Enterobacterales	family	Enterobacteriaceae	order	Enterobacterales	23333216; 30761100; 25987637; 21470454; 29899511; 20851899
	ETEC_1707F_pl_6	109779	51.3851	IncFIB,IncFIC,rep_cluster_2244	000096__NC_019117_00097,AP001918,CP033091_00053	MOBF,MOBF,MOBF,MOBF	CP026812_00205,NC_017627_00068,CP029214_00066,NC_015599_00019	MPF_Unknown	08-5333_00200	-	-	conjugative	CP024151	0.0621044	Escherichia coli	AA316	AI199	class	Gammaproteobacteria	class	Gammaproteobacteria	order	Enterobacterales	11254626; 30761100; 19482926; 28842132; 15781495; 20851899; 16257053	ant(3'')-Ia_1	lnu(G)_1	sul2_2	aph(3'')-Ib_5	dfrA14_5	aph(6)-Id_1							trat	fedF	afrC	fedB	int
	ETEC_1707F_pl_7	10233	54.1093	-	-	-	-	-	-	-	-	non-mobilizable	CP024288	0.0909306	Escherichia albertii	AD672	AN296	-	-	-	-	-	-	-
	ETEC_1707F_plunc_1	6862	46.109	-	-	-	-	-	-	-	-	non-mobilizable	CP043735	0.104495	Escherichia coli	AA169	AH817	-	-	-	-	-	-	-													CAA46156
	ETEC_1707F_virus_1	95285	47.529	IncHI1B	000138__CP021336_00001	-	-	-	-	-	-	non-mobilizable	CP012494	0.0210864	Escherichia coli	AA378	AI389	order	Enterobacterales	order	Enterobacterales	genus	Salmonella	18606786
	ETEC_1707F_virus_2	92338	44.2548	-	-	-	-	-	-	-	-	non-mobilizable	CP009582	0.0010072	Escherichia coli FAP1	AC621	AL885	genus	Escherichia	genus	Escherichia	-	-	-
	ETEC_1707F_vunc_1	4480	44.8438	-	-	-	-	-	-	-	-	non-mobilizable	CP009582	0.1233	Escherichia coli FAP1	AC621	AL885	-	-	-	-	-	-	-
	ETEC_1708F_chrom_1	1462850	51.2113	-	-	-	-	-	-	-	-	non-mobilizable	CP019281	0.197292	Escherichia coli	AF190	AP111	-	-	-	-	-	-	-
	ETEC_1708F_chrom_2	1665017	50.9414	-	-	-	-	-	-	-	-	non-mobilizable	CP024248	0.219531	Escherichia coli O27:H7	AB275	AJ991	-	-	-	-	-	-	-
	ETEC_1708F_chrom_3	158101	51.3735	-	-	-	-	-	-	-	-	non-mobilizable	CP011990	0.126974	Klebsiella pneumoniae UHKPC33	AA457	AI562	-	-	-	-	-	-	-
	ETEC_1708F_chrom_4	1035595	50.5563	-	-	-	-	-	-	-	-	non-mobilizable	CP012732	0.159146	Shigella flexneri 1a	AD446	AN005	-	-	-	-	-	-	-
	ETEC_1708F_chrom_5	498715	49.5971	-	-	-	-	-	-	-	-	non-mobilizable	CP018105	0.197292	Escherichia coli	AB180	AJ818	-	-	-	-	-	-	-
	ETEC_1708F_pl_1	59369	45.7141	-	-	MOBH	NC_012555_00231	MPF_F	NC_005211_00207	MOBH	CP016716	conjugative	KX434883	0.0315792	Klebsiella pneumoniae	AF576	AP546	order	Enterobacterales	order	Enterobacterales	-	-	-	aadA1_4	dfrA1_8
	ETEC_1708F_pl_10	15568	48.1886	-	-	-	-	MPF_I	NC_019097_00085	-	-	non-mobilizable	CP022060	0.0110007	Salmonella enterica	AC663	AL941	family	Enterobacteriaceae	family	Enterobacteriaceae	-	-	-
	ETEC_1708F_pl_11	10911	45.2113	-	-	-	-	-	-	-	-	non-mobilizable	MK293945	0.0943778	Escherichia coli	AF577	AP549	-	-	-	-	-	-	-
	ETEC_1708F_pl_12	18086	44.9187	-	-	-	-	-	-	-	-	non-mobilizable	KX434880	0.0533217	Klebsiella pneumoniae	AF579	AP552	family	Enterobacteriaceae	family	Enterobacteriaceae	-	-	-
	ETEC_1708F_pl_13	21361	48.4013	IncFIA	000136__AP014877_00014	-	-	-	-	-	-	non-mobilizable	NC_018998	0.0613264	Escherichia coli F18+	AA336	AI270	order	Enterobacterales	order	Enterobacterales	order	Enterobacterales	10773089; 25389419; 19897651; 24247128; 20851899; 22511964													stb	estIa
	ETEC_1708F_pl_14	13896	48.0642	-	-	-	-	MPF_I	NC_019097_00085	-	-	non-mobilizable	CP022060	0.0200167	Salmonella enterica	AC663	AL941	family	Enterobacteriaceae	family	Enterobacteriaceae	-	-	-
	ETEC_1708F_pl_15	3750	52.0533	Col156	CP001126_00001	MOBQ	NC_019783_00003	-	-	-	-	mobilizable	CP039601	0.00811798	Salmonella enterica subsp, enterica	AA979	AJ483	family	Enterobacteriaceae	family	Enterobacteriaceae	genus	Escherichia	25389419
	ETEC_1708F_pl_16	146882	46.4693	rep_cluster_1088	000340__KU353730	-	-	MPF_F	NC_005211_00030,NC_021845_00017	-	-	non-mobilizable	CP019019	0.0218499	Escherichia coli	AA738	AJ049	order	Enterobacterales	order	Enterobacterales	-	-	-													tlra
	ETEC_1708F_pl_17	83554	50.3124	IncFIB,IncFIC,rep_cluster_2244	000096__NC_019117_00097,AP001918,CP033091_00053	MOBF,MOBF,MOBF	CP029214_00066,NC_017627_00068,CP026812_00205	MPF_Unknown	08-5333_00200	-	-	conjugative	CP024151	0.057671	Escherichia coli	AA316	AI199	order	Enterobacterales	order	Enterobacterales	order	Enterobacterales	11254626; 30761100; 19482926; 28842132; 15781495; 20851899; 16257053													trat	fedB	afrC	fedF
	ETEC_1708F_pl_18	23523	52.5953	IncQ1	000195__NC_013728_00014	-	-	-	-	-	-	non-mobilizable	CP042870	0.041003	Escherichia coli	AC302	AL431	phylum	Proteobacteria	phylum	Proteobacteria	phylum	Proteobacteria	2653965; 25389419; 20851899	mph(B)_1	blaTEM-1B_1	sul2_3	aph(3'')-Ib_5	aph(6)-Id_1	dfrA1_10	ant(3'')-Ia_1	sul1_5					int
	ETEC_1708F_pl_19	122160	49.833	IncFIA,IncFIB	000136__AP014877_00014,000101__NZ_CP012345_00042	MOBF	NC_017627_00068	MPF_F	NC_009837_00049,NC_022651_00077,NC_010409_00124,NC_019094_00090,NC_017639_00094,NC_007675_00027,NC_017639_00100,NC_018966_00040,NC_010488_00021,NC_013437_00116,08-5333_00200	MOBF	NZ_CP012164	conjugative	CP024975	0.0200167	Escherichia coli	AA328	AI230	order	Enterobacterales	order	Enterobacterales	order	Enterobacterales	10773089; 11254626; 25389419; 19482926; 19897651; 15781495; 24247128; 20851899; 22511964; 16257053													trat	stb	estIa	vat	hlyD	hlyB	hlyA	hlyC	hlyD	hlyB	hlyA	hlyC
	ETEC_1708F_pl_2	19412	45.3894	-	-	-	-	-	-	-	-	non-mobilizable	KX434880	0.0412845	Klebsiella pneumoniae	AF579	AP552	family	Enterobacteriaceae	family	Enterobacteriaceae	-	-	-
	ETEC_1708F_pl_20	97232	44.329	IncFIB,IncI2	000096__NC_019117_00097,JN983044	MOBP	CP039587_00013	MPF_T	NC_019115_00018,NC_020270_00063,NC_019039_00052,NC_019039_00051,NC_020270_00058	-	-	conjugative	CP039587	0.0178312	Salmonella enterica subsp, enterica	AA372	AI347	order	Enterobacterales	order	Enterobacterales	order	Enterobacterales	11254626; 30761100; 19482926; 25861872; 15781495; 26842776; 20851899; 16257053													fedA	fedB	fedC	fedE	fedF	CAA46156
	ETEC_1708F_pl_21	92152	50.3093	IncI-gamma/K1	MG764547	MOBP	NC_019097	MPF_I	NZ_CM001473_00069,NC_022267_00069,NC_019097_00075,NC_015965_00072,NC_023290_00086,NC_019111_00038,NC_022267_00057,NC_019097_00056,NC_019097_00085	MOBP	DQ916413	conjugative	CP019996	0.0133547	Salmonella enterica subsp, enterica serovar Anatum str, USDA-ARS-USMARC-1781	AA474	AI611	order	Enterobacterales	family	Enterobacteriaceae	order	Enterobacterales	23333216; 30761100; 25987637; 21470454; 29899511; 20851899
	ETEC_1708F_pl_22	24245	46.3065	IncFIB	000101__NZ_CP012345_00042	-	-	-	-	-	-	non-mobilizable	CP014077	0.064825	Escherichia coli	AA343	AI292	order	Enterobacterales	order	Enterobacterales	order	Enterobacterales	11254626; 19482926; 15781495; 20851899; 16257053													hlyD	hlyB	hlyA	hlyC
	ETEC_1708F_pl_3	38007	51.5879	-	-	-	-	MPF_F	NC_007675_00027,NC_017639_00100,NC_018966_00040,NC_010488_00021,NC_009837_00049,NC_022651_00077,NC_010409_00124,NC_019094_00090,NC_017639_00094,NC_013437_00116,08-5333_00200	MOBF	NZ_CP012164	mobilizable	CP024975	0.025484	Escherichia coli	AA328	AI230	genus	Escherichia	genus	Escherichia	-	-	-													trat
	ETEC_1708F_pl_4	59184	44.1724	IncHI2A	BX664015	-	-	MPF_F	NC_005211_00005,NC_009838_00006,NC_005211_00012	-	-	non-mobilizable	KX434879	0.0353885	Klebsiella pneumoniae	AA738	AJ051	order	Enterobacterales	order	Enterobacterales	order	Enterobacterales	20851899	tet(B)_2
	ETEC_1708F_pl_5	10233	54.1093	-	-	-	-	-	-	-	-	non-mobilizable	CP024288	0.0909306	Escherichia albertii	AD672	AN296	-	-	-	-	-	-	-
	ETEC_1708F_pl_6	34314	53.3456	IncN	000155__CP018649	MOBF	NC_015599_00019	MPF_T	NC_022375_00024	MOBF	NZ_CP013027	conjugative	CP027050	0.0249208	Klebsiella pneumoniae	AA551	AI743	class	Gammaproteobacteria	class	Gammaproteobacteria	order	Enterobacterales	23114770; 20851899; 28842132	aph(6)-Id_1	dfrA14_5	aph(3'')-Ib_5	sul2_2	ant(3'')-Ia_1	lnu(G)_1							int
	ETEC_1708F_pl_7	39745	41.4442	IncX4	000224__NC_022105_00002	MOBP	NC_011351_00034	MPF_T	NC_011351_00011,NC_011351_00013,NC_011351_00014	-	-	conjugative	MG904994	0.0321972	Escherichia coli	AB745	AK650	family	Enterobacteriaceae	family	Enterobacteriaceae	family	Enterobacteriaceae	26842776; 21911569; 28336940
	ETEC_1708F_pl_8	2896	45.9945	-	-	-	-	-	-	-	-	non-mobilizable	CP024485	0.0740698	Klebsiella pneumoniae	AA127	AH756	-	-	-	-	-	-	-
	ETEC_1708F_pl_9	27409	44.168	-	-	-	-	MPF_T	NC_011351_00017	-	-	non-mobilizable	CP025752	0.025484	Escherichia coli	AB745	AK650	family	Enterobacteriaceae	family	Enterobacteriaceae	-	-	-													hlyC	hlyA	hlyB	hlyD
	ETEC_1708F_plunc_1	66580	48.7143	-	-	-	-	-	-	-	-	non-mobilizable	CP041551	0.132399	Escherichia coli	AA337	AI278	-	-	-	-	-	-	-													agn43
	ETEC_1708F_plunc_2	6784	46.3149	-	-	-	-	-	-	-	-	non-mobilizable	CP043735	0.104495	Escherichia coli	AA169	AH817	-	-	-	-	-	-	-													CAA46156
	ETEC_1708F_plunc_3	19849	51.6449	-	-	-	-	-	-	-	-	non-mobilizable	AP019556	0.138572	Klebsiella pneumoniae	AA977	AJ479	-	-	-	-	-	-	-
	ETEC_1708F_plunc_4	3031	50.1815	-	-	-	-	-	-	-	-	non-mobilizable	CP042634	0.105264	Escherichia coli	AA145	AH783	-	-	-	-	-	-	-
	ETEC_1708F_virus_1	92323	44.2566	-	-	-	-	-	-	-	-	non-mobilizable	CP009582	0.0010072	Escherichia coli FAP1	AC621	AL885	genus	Escherichia	genus	Escherichia	-	-	-
	ETEC_1708F_virus_10	29308	46.8507	-	-	-	-	-	-	-	-	non-mobilizable	JF937655	0.142009	Yersinia frederiksenii	AD449	AN009	-	-	-	-	-	-	-
	ETEC_1708F_virus_11	116056	51.1434	-	-	-	-	-	-	-	-	non-mobilizable	CP041576	0.219531	Escherichia coli	AA378	AI393	-	-	-	-	-	-	-													stx2eB	stlv-iivb
	ETEC_1708F_virus_2	18624	52.7921	-	-	-	-	-	-	-	-	non-mobilizable	CP009582	0.1233	Escherichia coli FAP1	AC621	AL885	-	-	-	-	-	-	-
	ETEC_1708F_virus_3	14916	50.1676	-	-	-	-	-	-	-	-	non-mobilizable	MG800339	0.112887	Escherichia coli	AC772	AM107	-	-	-	-	-	-	-
	ETEC_1708F_virus_4	6018	48.6208	-	-	-	-	-	-	-	-	non-mobilizable	CP014078	0.0898429	Escherichia coli	AB006	AJ532	-	-	-	-	-	-	-
	ETEC_1708F_virus_5	25767	54.6785	-	-	-	-	-	-	-	-	non-mobilizable	MK439959	0.111073	Escherichia coli	AA860	AJ265	-	-	-	-	-	-	-
	ETEC_1708F_virus_6	95286	47.5306	IncHI1B	000138__CP021336_00001	-	-	-	-	-	-	non-mobilizable	CP012494	0.0212234	Escherichia coli	AA378	AI389	order	Enterobacterales	order	Enterobacterales	genus	Salmonella	18606786
	ETEC_1708F_virus_7	19213	47.9051	-	-	-	-	-	-	-	-	non-mobilizable	CP034749	0.145727	Escherichia coli	AD090	AM519	-	-	-	-	-	-	-
	ETEC_1708F_virus_8	25049	49.8822	-	-	-	-	-	-	-	-	non-mobilizable	CP025144	0.112887	Klebsiella pneumoniae	AA860	AJ278	-	-	-	-	-	-	-
	ETEC_1708F_virus_9	12224	56.0128	-	-	-	-	-	-	-	-	non-mobilizable	MK439959	0.138572	Escherichia coli	AA860	AJ265	-	-	-	-	-	-	-
	ETEC_1708F_vunc_1	4637	54.9925	-	-	-	-	-	-	-	-	non-mobilizable	CP024485	0.106047	Klebsiella pneumoniae	AA127	AH756	-	-	-	-	-	-	-
	ETEC_1708F_vunc_2	8531	44.3324	-	-	-	-	-	-	-	-	non-mobilizable	KU043116	0.0898429	Escherichia coli	AC028	AL047	-	-	-	-	-	-	-
	ETEC_1708F_vunc_3	30708	48.1178	-	-	-	-	-	-	-	-	non-mobilizable	CP011430	0.0370638	Salmonella enterica subsp, enterica serovar Typhimurium	AB002	AJ521	family	Enterobacteriaceae	family	Enterobacteriaceae	-	-	-
	ETEC_1708F_vunc_4	3200	47.0312	-	-	-	-	-	-	-	-	non-mobilizable	CP043514	0.118834	Enterobacter kobei	AB194	AJ864	-	-	-	-	-	-	-
	ETEC_1708F_vunc_5	5503	46.0294	-	-	-	-	-	-	-	-	non-mobilizable	CP014078	0.0567566	Escherichia coli	AB006	AJ532	genus	Escherichia	genus	Escherichia	-	-	-
	ETEC_1708F_vunc_6	56317	46.6023	rep_cluster_1704	001113__CP011430_00070	-	-	-	-	-	-	non-mobilizable	CP032492	0.0245258	Salmonella enterica subsp, enterica serovar Typhimurium	AB002	AJ521	family	Enterobacteriaceae	family	Enterobacteriaceae	-	-	-
	ETEC_1708F_vunc_7	3731	45.0013	-	-	-	-	-	-	-	-	non-mobilizable	CP009582	0.125715	Escherichia coli FAP1	AC621	AL885	-	-	-	-	-	-	-
	ETEC_1709F_chrom_1	305522	50.5568	-	-	-	-	-	-	-	-	non-mobilizable	CP010234	0.174408	Escherichia coli	AA374	AI358	-	-	-	-	-	-	-
	ETEC_1709F_chrom_10	200213	48.8555	-	-	-	-	-	-	-	-	non-mobilizable	CP033251	0.161822	Escherichia coli	AA374	AI356	-	-	-	-	-	-	-
	ETEC_1709F_chrom_11	63668	51.4748	-	-	-	-	-	-	-	-	non-mobilizable	AP019556	0.161822	Klebsiella pneumoniae	AA977	AJ479	-	-	-	-	-	-	-
	ETEC_1709F_chrom_12	758641	50.4506	-	-	-	-	-	-	-	-	non-mobilizable	CP012732	0.164662	Shigella flexneri 1a	AD446	AN005	-	-	-	-	-	-	-
	ETEC_1709F_chrom_13	33115	51.0464	-	-	-	-	-	-	-	-	non-mobilizable	CP025880	0.23011	Escherichia coli	AA296	AI139	-	-	-	-	-	-	-
	ETEC_1709F_chrom_14	608627	51.545	-	-	-	-	-	-	-	-	non-mobilizable	CP019281	0.164662	Escherichia coli	AF190	AP111	-	-	-	-	-	-	-
	ETEC_1709F_chrom_15	172236	51.9044	-	-	-	-	-	-	-	-	non-mobilizable	CP019906	0.0794837	Escherichia coli	AG294	AQ321	-	-	-	-	-	-	-
	ETEC_1709F_chrom_16	9261	49.1524	-	-	-	-	-	-	-	-	non-mobilizable	CP031654	1	Escherichia coli	AA379	AI397	-	-	-	-	-	-	-
	ETEC_1709F_chrom_17	720655	51.1895	-	-	-	-	-	-	-	-	non-mobilizable	CP017280	0.191731	Enterobacter ludwigii	AF888	AP896	-	-	-	-	-	-	-
	ETEC_1709F_chrom_18	162106	50.913	-	-	-	-	-	-	-	-	non-mobilizable	CP035335	0.178173	Escherichia coli	AD448	AN008	-	-	-	-	-	-	-
	ETEC_1709F_chrom_19	67801	50.2751	-	-	-	-	-	-	-	-	non-mobilizable	CP017280	0.167688	Enterobacter ludwigii	AF888	AP896	-	-	-	-	-	-	-
	ETEC_1709F_chrom_2	67206	47.5419	-	-	-	-	-	-	-	-	non-mobilizable	CP043018	0.154223	Escherichia coli	AE803	AO660	-	-	-	-	-	-	-
	ETEC_1709F_chrom_20	118023	52.2771	-	-	-	-	-	-	-	-	non-mobilizable	CP035326	0.161822	Escherichia coli	AH211	AR267	-	-	-	-	-	-	-
	ETEC_1709F_chrom_21	125343	50.7344	-	-	-	-	-	-	-	-	non-mobilizable	CP024095	0.115759	Escherichia coli	AG659	AQ711	-	-	-	-	-	-	-
	ETEC_1709F_chrom_22	164392	49.607	-	-	-	-	-	-	-	-	non-mobilizable	CP035335	0.156619	Escherichia coli	AD448	AN008	-	-	-	-	-	-	-
	ETEC_1709F_chrom_3	99097	50.9238	-	-	-	-	-	-	-	-	non-mobilizable	CP019216	0.142009	Escherichia coli	AA374	AI353	-	-	-	-	-	-	-
	ETEC_1709F_chrom_4	57437	52.2694	-	-	-	-	-	-	-	-	non-mobilizable	CP040649	0.161822	Salmonella enterica subsp, enterica serovar Rough O:-:-	AC044	AL070	-	-	-	-	-	-	-
	ETEC_1709F_chrom_5	151777	51.1395	-	-	-	-	-	-	-	-	non-mobilizable	CP036204	0.178173	Escherichia coli	AA375	AI366	-	-	-	-	-	-	-
	ETEC_1709F_chrom_6	349503	51.8442	-	-	-	-	-	-	-	-	non-mobilizable	CP021856	0.14383	Klebsiella pneumoniae	AA275	AI074	-	-	-	-	-	-	-
	ETEC_1709F_chrom_7	180086	51.5409	-	-	-	-	-	-	-	-	non-mobilizable	MK439959	0.11676	Escherichia coli	AA860	AJ265	-	-	-	-	-	-	-
	ETEC_1709F_chrom_8	40597	51.8043	-	-	-	-	-	-	-	-	non-mobilizable	AP019556	0.174408	Klebsiella pneumoniae	AA977	AJ479	-	-	-	-	-	-	-
	ETEC_1709F_chrom_9	384529	50.2625	-	-	-	-	-	-	-	-	non-mobilizable	CP022155	0.210897	Escherichia coli	AA056	AH653	-	-	-	-	-	-	-
	ETEC_1709F_pl_1	34558	53.3364	IncN	000155__CP018649	MOBF	NC_015599_00019	MPF_T	NC_022375_00024	MOBF	NZ_CP013027	conjugative	CP027050	0.0249208	Klebsiella pneumoniae	AA551	AI743	class	Gammaproteobacteria	class	Gammaproteobacteria	order	Enterobacterales	23114770; 20851899; 28842132	lnu(G)_1	ant(3'')-Ia_1	sul2_2	aph(3'')-Ib_5	dfrA14_5	aph(6)-Id_1							int
	ETEC_1709F_pl_10	35102	53.5952	IncN	000155__CP018649	MOBF	NC_015599_00019	MPF_T	NC_022375_00024	MOBF	NZ_CP013027	conjugative	CP027050	0.0253218	Klebsiella pneumoniae	AA551	AI743	class	Gammaproteobacteria	class	Gammaproteobacteria	order	Enterobacterales	23114770; 20851899; 28842132													int
	ETEC_1709F_pl_11	116262	50.492	IncFIB,IncFIC,rep_cluster_2244	000096__NC_019117_00097,AP001918,CP033091_00053	MOBF,MOBF,MOBF	CP026812_00205,NC_017627_00068,CP029214_00066	MPF_Unknown	08-5333_00200	-	-	conjugative	CP024151	0.0631684	Escherichia coli	AA316	AI199	order	Enterobacterales	order	Enterobacterales	order	Enterobacterales	11254626; 30761100; 19482926; 28842132; 15781495; 20851899; 16257053													fedF	afrC	fedB	CAA46156	CAA46156	trat
	ETEC_1709F_pl_12	34427	53.3535	IncN	000155__CP018649	MOBF	NC_015599_00019	MPF_T	NC_022375_00024	MOBF	NZ_CP013027	conjugative	CP027050	0.0250005	Klebsiella pneumoniae	AA551	AI743	class	Gammaproteobacteria	class	Gammaproteobacteria	order	Enterobacterales	23114770; 20851899; 28842132													int
	ETEC_1709F_pl_13	34325	53.3372	IncN	000155__CP018649	MOBF	NC_015599_00019	MPF_T	NC_022375_00024	MOBF	NZ_CP013027	conjugative	CP027050	0.0252411	Klebsiella pneumoniae	AA551	AI743	class	Gammaproteobacteria	class	Gammaproteobacteria	order	Enterobacterales	23114770; 20851899; 28842132													int
	ETEC_1709F_pl_14	34502	53.2926	IncN	000155__CP018649	MOBF	NC_015599_00019	MPF_T	NC_022375_00024	MOBF	NZ_CP013027	conjugative	CP027050	0.0250005	Klebsiella pneumoniae	AA551	AI743	class	Gammaproteobacteria	class	Gammaproteobacteria	order	Enterobacterales	23114770; 20851899; 28842132													int
	ETEC_1709F_pl_15	34635	53.3507	IncN	000155__CP018649	MOBF	NC_015599_00019	MPF_T	NC_022375_00024	MOBF	NZ_CP013027	conjugative	CP027050	0.0249208	Klebsiella pneumoniae	AA551	AI743	class	Gammaproteobacteria	class	Gammaproteobacteria	order	Enterobacterales	23114770; 20851899; 28842132													int
	ETEC_1709F_pl_16	34569	53.3657	IncN	000155__CP018649	MOBF	NC_015599_00019	MPF_T	NC_022375_00024	MOBF	NZ_CP013027	conjugative	CP027050	0.0250805	Klebsiella pneumoniae	AA551	AI743	class	Gammaproteobacteria	class	Gammaproteobacteria	order	Enterobacterales	23114770; 20851899; 28842132													int
	ETEC_1709F_pl_17	34489	53.2808	IncN	000155__CP018649	MOBF	NC_015599_00019	MPF_T	NC_022375_00024	MOBF	NZ_CP013027	conjugative	CP027050	0.0250005	Klebsiella pneumoniae	AA551	AI743	class	Gammaproteobacteria	class	Gammaproteobacteria	order	Enterobacterales	23114770; 20851899; 28842132													int
	ETEC_1709F_pl_18	34784	53.24	IncN	000155__CP018649	MOBF	NC_015599_00019	MPF_T	NC_022375_00024	MOBF	NZ_CP013027	conjugative	CP027050	0.0249208	Klebsiella pneumoniae	AA551	AI743	class	Gammaproteobacteria	class	Gammaproteobacteria	order	Enterobacterales	23114770; 20851899; 28842132													int
	ETEC_1709F_pl_19	34289	53.3524	IncN	000155__CP018649	MOBF	NC_015599_00019	MPF_T	NC_022375_00024	MOBF	NZ_CP013027	conjugative	CP027050	0.0250805	Klebsiella pneumoniae	AA551	AI743	class	Gammaproteobacteria	class	Gammaproteobacteria	order	Enterobacterales	23114770; 20851899; 28842132													int
	ETEC_1709F_pl_2	45338	53.604	IncN	000155__CP018649	MOBF	NC_015599_00019	MPF_T	NC_022375_00024	MOBF	NZ_CP013027	conjugative	CP027050	0.0253218	Klebsiella pneumoniae	AA551	AI743	class	Gammaproteobacteria	class	Gammaproteobacteria	order	Enterobacterales	23114770; 20851899; 28842132													int
	ETEC_1709F_pl_20	34380	53.3682	IncN	000155__CP018649	MOBF	NC_015599_00019	MPF_T	NC_022375_00024	MOBF	NZ_CP013027	conjugative	CP027050	0.0249208	Klebsiella pneumoniae	AA551	AI743	class	Gammaproteobacteria	class	Gammaproteobacteria	order	Enterobacterales	23114770; 20851899; 28842132													int
	ETEC_1709F_pl_21	34369	53.3562	IncN	000155__CP018649	MOBF	NC_015599_00019	MPF_T	NC_022375_00024	MOBF	NZ_CP013027	conjugative	CP027050	0.0251607	Klebsiella pneumoniae	AA551	AI743	class	Gammaproteobacteria	class	Gammaproteobacteria	order	Enterobacterales	23114770; 20851899; 28842132													int
	ETEC_1709F_pl_22	34860	53.4968	IncN	000155__CP018649	MOBF	NC_015599_00019	MPF_T	NC_022375_00024	MOBF	NZ_CP013027	conjugative	CP027050	0.0250005	Klebsiella pneumoniae	AA551	AI743	class	Gammaproteobacteria	class	Gammaproteobacteria	order	Enterobacterales	23114770; 20851899; 28842132													int
	ETEC_1709F_pl_23	34429	53.3736	IncN	000155__CP018649	MOBF	NC_015599_00019	MPF_T	NC_022375_00024	MOBF	NZ_CP013027	conjugative	CP027050	0.0249208	Klebsiella pneumoniae	AA551	AI743	class	Gammaproteobacteria	class	Gammaproteobacteria	order	Enterobacterales	23114770; 20851899; 28842132													int
	ETEC_1709F_pl_24	71930	42.9876	IncX4	000224__NC_022105_00002	MOBP	NC_011351_00034	MPF_T	NC_011351_00017,NC_011351_00014,NC_011351_00013,NC_011351_00011	-	-	conjugative	MG904994	0.00759618	Escherichia coli	AB745	AK650	family	Enterobacteriaceae	family	Enterobacteriaceae	family	Enterobacteriaceae	26842776; 21911569; 28336940													vat	hlyD	hlyB	hlyA	hlyC
	ETEC_1709F_pl_25	34435	53.3585	IncN	000155__CP018649	MOBF	NC_015599_00019	MPF_T	NC_022375_00024	MOBF	NZ_CP013027	conjugative	CP027050	0.0249208	Klebsiella pneumoniae	AA551	AI743	class	Gammaproteobacteria	class	Gammaproteobacteria	order	Enterobacterales	23114770; 20851899; 28842132													int
	ETEC_1709F_pl_26	3228	52.2305	Col156	CP001126_00001	MOBQ	NC_019783_00003	-	-	-	-	mobilizable	NC_016840	0.0137986	Klebsiella pneumoniae subsp, pneumoniae HS11286	AA979	AJ483	family	Enterobacteriaceae	family	Enterobacteriaceae	genus	Escherichia	25389419
	ETEC_1709F_pl_27	34397	53.339	IncN	000155__CP018649	MOBF	NC_015599_00019	MPF_T	NC_022375_00024	MOBF	NZ_CP013027	conjugative	CP027050	0.0250005	Klebsiella pneumoniae	AA551	AI743	class	Gammaproteobacteria	class	Gammaproteobacteria	order	Enterobacterales	23114770; 20851899; 28842132													int
	ETEC_1709F_pl_28	34884	53.6693	IncN	000155__CP018649	MOBF	NC_015599_00019	MPF_T	NC_022375_00024	MOBF	NZ_CP013027	conjugative	CP027050	0.0254028	Klebsiella pneumoniae	AA551	AI743	class	Gammaproteobacteria	class	Gammaproteobacteria	order	Enterobacterales	23114770; 20851899; 28842132													int
	ETEC_1709F_pl_29	34443	53.3577	IncN	000155__CP018649	MOBF	NC_015599_00019	MPF_T	NC_022375_00024	MOBF	NZ_CP013027	conjugative	CP027050	0.0250005	Klebsiella pneumoniae	AA551	AI743	class	Gammaproteobacteria	class	Gammaproteobacteria	order	Enterobacterales	23114770; 20851899; 28842132													int
	ETEC_1709F_pl_3	34544	53.2625	IncN	000155__CP018649	MOBF	NC_015599_00019	MPF_T	NC_022375_00024	MOBF	NZ_CP013027	conjugative	CP027050	0.0249208	Klebsiella pneumoniae	AA551	AI743	class	Gammaproteobacteria	class	Gammaproteobacteria	order	Enterobacterales	23114770; 20851899; 28842132													int
	ETEC_1709F_pl_30	34754	53.2255	IncN	000155__CP018649	MOBF	NC_015599_00019	MPF_T	NC_022375_00024	MOBF	NZ_CP013027	conjugative	CP027050	0.0251607	Klebsiella pneumoniae	AA551	AI743	class	Gammaproteobacteria	class	Gammaproteobacteria	order	Enterobacterales	23114770; 20851899; 28842132													int
	ETEC_1709F_pl_31	34402	53.3457	IncN	000155__CP018649	MOBF	NC_015599_00019	MPF_T	NC_022375_00024	MOBF	NZ_CP013027	conjugative	CP027050	0.0249208	Klebsiella pneumoniae	AA551	AI743	class	Gammaproteobacteria	class	Gammaproteobacteria	order	Enterobacterales	23114770; 20851899; 28842132													int
	ETEC_1709F_pl_32	34533	53.3171	IncN	000155__CP018649	MOBF	NC_015599_00019	MPF_T	NC_022375_00024	MOBF	NZ_CP013027	conjugative	CP027050	0.0251607	Klebsiella pneumoniae	AA551	AI743	class	Gammaproteobacteria	class	Gammaproteobacteria	order	Enterobacterales	23114770; 20851899; 28842132													int
	ETEC_1709F_pl_33	192260	49.8143	IncI-gamma/K1,IncI-gamma/K1	KM409652,MG764547	MOBP	NC_019097	MPF_I	NC_022267_00057,NC_019097_00056,NC_019097_00085,NZ_CM001473_00069,NC_022267_00069,NC_019097_00075,NC_015965_00072,NC_023290_00086,NC_019111_00038	MOBP	JN253636	conjugative	CP019996	0.00604372	Salmonella enterica subsp, enterica serovar Anatum str, USDA-ARS-USMARC-1781	AA474	AI611	order	Enterobacterales	family	Enterobacteriaceae	order	Enterobacterales	23333216; 30761100; 25987637; 21470454; 29899511; 20851899
	ETEC_1709F_pl_34	34444	53.0107	IncN	000155__CP018649	MOBF	NC_015599_00019	-	-	MOBF	NZ_CP013027	mobilizable	CP027050	0.0269047	Klebsiella pneumoniae	AA551	AI743	class	Gammaproteobacteria	class	Gammaproteobacteria	order	Enterobacterales	23114770; 20851899; 28842132													int
	ETEC_1709F_pl_35	34416	53.3473	IncN	000155__CP018649	MOBF	NC_015599_00019	MPF_T	NC_022375_00024	MOBF	NZ_CP013027	conjugative	CP027050	0.0250005	Klebsiella pneumoniae	AA551	AI743	class	Gammaproteobacteria	class	Gammaproteobacteria	order	Enterobacterales	23114770; 20851899; 28842132													int
	ETEC_1709F_pl_36	34469	53.3117	IncN	000155__CP018649	MOBF	NC_015599_00019	MPF_T	NC_022375_00024	MOBF	NZ_CP013027	conjugative	CP027050	0.0250805	Klebsiella pneumoniae	AA551	AI743	class	Gammaproteobacteria	class	Gammaproteobacteria	order	Enterobacterales	23114770; 20851899; 28842132													int
	ETEC_1709F_pl_37	34411	53.3608	IncN	000155__CP018649	MOBF	NC_015599_00019	MPF_T	NC_022375_00024	MOBF	NZ_CP013027	conjugative	CP027050	0.0250805	Klebsiella pneumoniae	AA551	AI743	class	Gammaproteobacteria	class	Gammaproteobacteria	order	Enterobacterales	23114770; 20851899; 28842132													int
	ETEC_1709F_pl_38	4345	52.244	Col156	CP001126_00001	MOBQ	NC_019783_00003	-	-	-	-	mobilizable	CP039601	0.00796745	Salmonella enterica subsp, enterica	AA979	AJ483	family	Enterobacteriaceae	family	Enterobacteriaceae	genus	Escherichia	25389419
	ETEC_1709F_pl_39	36857	53.4688	IncN	000155__CP018649	MOBF,MOBF	NC_015599_00019,CP041567_00009	MPF_T	NC_022375_00024	MOBF	NZ_CP013027	conjugative	CP027050	0.0254028	Klebsiella pneumoniae	AA551	AI743	class	Gammaproteobacteria	class	Gammaproteobacteria	order	Enterobacterales	23114770; 20851899; 28842132													int
	ETEC_1709F_pl_4	227033	46.4241	IncHI2A,IncQ1,rep_cluster_1088	BX664015,000195__NC_013728_00014,000340__KU353730	-	-	MPF_F	NC_021845_00017,NC_005211_00030,NC_005211_00005,NC_009838_00006,NC_005211_00012	-	-	non-mobilizable	CP045449	0.0141502	Salmonella enterica subsp, enterica serovar Schwarzengrund	AA738	AJ049	phylum	Proteobacteria	phylum	Proteobacteria	phylum	Proteobacteria	2653965; 25389419; 20851899	blaTEM-1B_1	sul2_3	aph(3'')-Ib_5	aph(6)-Id_1	dfrA1_10	ant(3'')-Ia_1	sul1_5	mph(B)_1	tet(B)_2				tlra	int
	ETEC_1709F_pl_5	3757	52.0894	Col156	CP001126_00001	MOBQ	NC_019783_00003	-	-	-	-	mobilizable	CP039601	0.00819369	Salmonella enterica subsp, enterica	AA979	AJ483	family	Enterobacteriaceae	family	Enterobacteriaceae	genus	Escherichia	25389419
	ETEC_1709F_pl_6	37676	53.3257	IncN	000155__CP018649	MOBF	NC_015599_00019	MPF_T	NC_022375_00024	MOBF	NZ_CP013027	conjugative	CP027050	0.0275126	Klebsiella pneumoniae	AA551	AI743	class	Gammaproteobacteria	class	Gammaproteobacteria	order	Enterobacterales	23114770; 20851899; 28842132													int
	ETEC_1709F_pl_7	34581	53.1621	IncN	000155__CP018649	MOBF	NC_015599_00019	MPF_T	NC_022375_00024	MOBF	NZ_CP013027	conjugative	CP027050	0.0250805	Klebsiella pneumoniae	AA551	AI743	class	Gammaproteobacteria	class	Gammaproteobacteria	order	Enterobacterales	23114770; 20851899; 28842132													int
	ETEC_1709F_pl_8	34997	53.2274	IncN	000155__CP018649	MOBF	NC_015599_00019	MPF_T	NC_022375_00024	MOBF	NZ_CP013027	conjugative	CP027050	0.0250805	Klebsiella pneumoniae	AA551	AI743	class	Gammaproteobacteria	class	Gammaproteobacteria	order	Enterobacterales	23114770; 20851899; 28842132													int
	ETEC_1709F_pl_9	97223	47.9722	rep_cluster_1704	001113__CP011430_00070	-	-	-	-	-	-	non-mobilizable	CP032492	0.0132087	Salmonella enterica subsp, enterica serovar Typhimurium	AB002	AJ521	family	Enterobacteriaceae	family	Enterobacteriaceae	-	-	-
	ETEC_1709F_virus_1	46332	44.2545	-	-	-	-	-	-	-	-	non-mobilizable	CP009582	0.00322742	Escherichia coli FAP1	AC621	AL885	genus	Escherichia	genus	Escherichia	-	-	-
	ETEC_1709F_virus_10	47545	44.4526	-	-	-	-	-	-	-	-	non-mobilizable	CP009582	0.0011089	Escherichia coli FAP1	AC621	AL885	genus	Escherichia	genus	Escherichia	-	-	-
	ETEC_1709F_virus_11	46442	44.2789	-	-	-	-	-	-	-	-	non-mobilizable	CP009582	0.00123693	Escherichia coli FAP1	AC621	AL885	genus	Escherichia	genus	Escherichia	-	-	-
	ETEC_1709F_virus_12	48602	44.3315	-	-	-	-	-	-	-	-	non-mobilizable	CP009582	0.00103256	Escherichia coli FAP1	AC621	AL885	genus	Escherichia	genus	Escherichia	-	-	-
	ETEC_1709F_virus_13	46659	44.1908	-	-	-	-	-	-	-	-	non-mobilizable	CP009582	0.00128842	Escherichia coli FAP1	AC621	AL885	genus	Escherichia	genus	Escherichia	-	-	-
	ETEC_1709F_virus_2	44155	44.1626	-	-	-	-	-	-	-	-	non-mobilizable	CP009582	0.00570819	Escherichia coli FAP1	AC621	AL885	genus	Escherichia	genus	Escherichia	-	-	-
	ETEC_1709F_virus_3	42281	49.7103	-	-	-	-	-	-	-	-	non-mobilizable	CP012733	0.0747985	Shigella flexneri 1a	AE322	AO085	-	-	-	-	-	-	-
	ETEC_1709F_virus_4	72878	43.8418	-	-	-	-	-	-	-	-	non-mobilizable	CP009582	0.00162709	Escherichia coli FAP1	AC621	AL885	genus	Escherichia	genus	Escherichia	-	-	-
	ETEC_1709F_virus_5	46300	44.2657	-	-	-	-	-	-	-	-	non-mobilizable	CP009582	0.0010072	Escherichia coli FAP1	AC621	AL885	genus	Escherichia	genus	Escherichia	-	-	-
	ETEC_1709F_virus_6	47899	44.3642	-	-	-	-	-	-	-	-	non-mobilizable	CP009582	0.00108342	Escherichia coli FAP1	AC621	AL885	genus	Escherichia	genus	Escherichia	-	-	-
	ETEC_1709F_virus_7	95291	47.5312	IncHI1B	000138__CP021336_00001	-	-	-	-	-	-	non-mobilizable	CP012494	0.0210864	Escherichia coli	AA378	AI389	order	Enterobacterales	order	Enterobacterales	genus	Salmonella	18606786
	ETEC_1709F_virus_8	51944	44.4556	-	-	-	-	-	-	-	-	non-mobilizable	CP009582	0.00108342	Escherichia coli FAP1	AC621	AL885	genus	Escherichia	genus	Escherichia	-	-	-
	ETEC_1709F_virus_9	47937	44.281	-	-	-	-	-	-	-	-	non-mobilizable	CP009582	0.00136596	Escherichia coli FAP1	AC621	AL885	genus	Escherichia	genus	Escherichia	-	-	-
	ETEC_1709F_vunc_1	3645	51.989	Col156	CP001126_00001	MOBQ	NC_019783_00003	-	-	-	-	mobilizable	CP039601	0.00916565	Salmonella enterica subsp, enterica	AA979	AJ483	family	Enterobacteriaceae	family	Enterobacteriaceae	genus	Escherichia	25389419
	ETEC_1709F_vunc_2	3837	52.0719	Col156	CP001126_00001	MOBQ	NC_019783_00003	-	-	-	-	mobilizable	CP039601	0.00808024	Salmonella enterica subsp, enterica	AA979	AJ483	family	Enterobacteriaceae	family	Enterobacteriaceae	genus	Escherichia	25389419
	ETEC_1709F_vunc_3	3540	51.9209	Col156,rep_cluster_2131	CP001126_00001,CP010218_00004	-	-	-	-	-	-	non-mobilizable	CP039601	0.0300913	Salmonella enterica subsp, enterica	AA979	AJ483	family	Enterobacteriaceae	family	Enterobacteriaceae	genus	Escherichia	25389419
	ETEC_1709F_vunc_4	20080	44.7062	-	-	-	-	-	-	-	-	non-mobilizable	CP009582	0.0621044	Escherichia coli FAP1	AC621	AL885	-	-	-	-	-	-	-
	ETEC_1710_chrom_1	4895068	50.932	-	-	-	-	-	-	-	-	non-mobilizable	CP012732	0.219531	Shigella flexneri 1a	AD446	AN005	-	-	-	-	-	-	-
	ETEC_1710_chrom_2	74155	50.1005	-	-	-	-	-	-	-	-	non-mobilizable	AP019556	0.164662	Klebsiella pneumoniae	AA977	AJ479	-	-	-	-	-	-	-
	ETEC_1710_chrom_3	59080	53.3869	-	-	-	-	-	-	-	-	non-mobilizable	CP019281	0.14383	Escherichia coli	AF190	AP111	-	-	-	-	-	-	-
	ETEC_1710_pl_1	10233	54.1093	-	-	-	-	-	-	-	-	non-mobilizable	CP024288	0.0909306	Escherichia albertii	AD672	AN296	-	-	-	-	-	-	-
	ETEC_1710_pl_2	3764	51.9926	Col156	CP001126_00001	MOBQ	NC_019783_00003	-	-	-	-	mobilizable	NC_016840	0.00819369	Klebsiella pneumoniae subsp, pneumoniae HS11286	AA979	AJ483	family	Enterobacteriaceae	family	Enterobacteriaceae	genus	Escherichia	25389419
	ETEC_1710_pl_3	83555	50.313	IncFIB,IncFIC,rep_cluster_2244	000096__NC_019117_00097,AP001918,CP033091_00053	MOBF,MOBF,MOBF	CP029214_00066,NC_017627_00068,CP026812_00205	MPF_Unknown	08-5333_00200	-	-	conjugative	CP024151	0.0579033	Escherichia coli	AA316	AI199	order	Enterobacterales	order	Enterobacterales	order	Enterobacterales	11254626; 30761100; 19482926; 28842132; 15781495; 20851899; 16257053													trat	fedB	afrC	fedF
	ETEC_1710_pl_4	93299	50.4228	IncI-gamma/K1	MG764547	MOBP	NC_019097	MPF_I	NC_022267_00057,NC_019097_00056,NC_019097_00085,NZ_CM001473_00069,NC_022267_00069,NC_019097_00075,NC_015965_00072,NC_023290_00086,NC_019111_00038	MOBP	DQ916413	conjugative	CP045756	0.0152936	Salmonella enterica subsp, enterica serovar Bareilly str, CFSAN000752	AA474	AI602	order	Enterobacterales	family	Enterobacteriaceae	order	Enterobacterales	23333216; 30761100; 25987637; 21470454; 29899511; 20851899
	ETEC_1710_pl_5	30587	53.7941	-	-	MOBF	NC_015599_00019	MPF_T	NC_022375_00024	MOBF	NZ_CP013027	conjugative	CP027050	0.0305785	Klebsiella pneumoniae	AA551	AI743	class	Gammaproteobacteria	class	Gammaproteobacteria	-	-	-	aph(6)-Id_1	lnu(G)_1	ant(3'')-Ia_1	sul2_2	aph(3'')-Ib_5	dfrA14_5							int
	ETEC_1710_pl_6	196662	47.2069	IncHI2A,IncQ1,rep_cluster_1088	BX664015,000195__NC_013728_00014,000340__KU353730	-	-	MPF_F	NC_005211_00005,NC_009838_00006,NC_005211_00012	-	-	non-mobilizable	CP045449	0.0183132	Salmonella enterica subsp, enterica serovar Schwarzengrund	AA738	AJ049	phylum	Proteobacteria	phylum	Proteobacteria	phylum	Proteobacteria	2653965; 25389419; 20851899	tet(B)_2	blaTEM-1B_1	sul2_3	aph(3'')-Ib_5	aph(6)-Id_1	dfrA1_10	ant(3'')-Ia_1	sul1_5	mph(B)_1				tlra	int
	ETEC_1710_pl_7	71924	42.9898	IncX4	000224__NC_022105_00002	MOBP	NC_011351_00034	MPF_T	NC_011351_00011,NC_011351_00013,NC_011351_00014,NC_011351_00017	-	-	conjugative	MG904994	0.00763299	Escherichia coli	AB745	AK650	family	Enterobacteriaceae	family	Enterobacteriaceae	family	Enterobacteriaceae	26842776; 21911569; 28336940													hlyB	hlyD	vat	hlyC	hlyA
	ETEC_1710_virus_1	95287	47.5343	IncHI1B	000138__CP021336_00001	-	-	-	-	-	-	non-mobilizable	CP012494	0.0210864	Escherichia coli	AA378	AI389	order	Enterobacterales	order	Enterobacterales	genus	Salmonella	18606786
	ETEC_1710_virus_2	46166	44.2555	-	-	-	-	-	-	-	-	non-mobilizable	CP009582	0.000956583	Escherichia coli FAP1	AC621	AL885	genus	Escherichia	genus	Escherichia	-	-	-
	ETEC_1710_virus_3	42358	49.7025	-	-	-	-	-	-	-	-	non-mobilizable	CP012733	0.0774628	Shigella flexneri 1a	AE322	AO085	-	-	-	-	-	-	-
	ETEC_1710_vunc_1	91575	47.2957	rep_cluster_1704	001113__CP011430_00070	-	-	-	-	-	-	non-mobilizable	CP032492	0.0116661	Salmonella enterica subsp, enterica serovar Typhimurium	AB002	AJ521	family	Enterobacteriaceae	family	Enterobacteriaceae	-	-	-
	ETEC_1713_chrom_1	62125	49.9445	-	-	-	-	-	-	-	-	non-mobilizable	CP037905	0.295981	Escherichia coli	AA378	AI386	-	-	-	-	-	-	-
	ETEC_1713_chrom_2	5094560	50.7746	-	-	-	-	-	-	-	-	non-mobilizable	CP012733	0.219531	Shigella flexneri 1a	AE322	AO085	-	-	-	-	-	-	-
	ETEC_1713_pl_1	26329	43.9819	-	-	-	-	-	-	-	-	non-mobilizable	KM189195	0.0615839	Vibrio parahaemolyticus	AF098	AP011	-	-	-	-	-	-	-	tet(B)_2
	ETEC_1713_pl_10	116264	50.4928	IncFIB,IncFIC,rep_cluster_2244	000096__NC_019117_00097,AP001918,CP033091_00053	MOBF,MOBF,MOBF	CP026812_00205,NC_017627_00068,CP029214_00066	MPF_Unknown	08-5333_00200	-	-	conjugative	CP024151	0.0631684	Escherichia coli	AA316	AI199	order	Enterobacterales	order	Enterobacterales	order	Enterobacterales	11254626; 30761100; 19482926; 28842132; 15781495; 20851899; 16257053													fedF	afrC	fedB	CAA46156	CAA46156	trat
	ETEC_1713_pl_11	84637	50.016	IncI-gamma/K1	KM409652	MOBP	NC_019097	MPF_I	NC_019097_00056,NC_019097_00085,NZ_CM001473_00069,NC_022267_00069,NC_019097_00075,NC_015965_00072,NC_023290_00086,NC_019111_00038,NC_022267_00057	MOBP	JN253636	conjugative	CP019996	0.000167546	Salmonella enterica subsp, enterica serovar Anatum str, USDA-ARS-USMARC-1781	AA474	AI611	order	Enterobacterales	family	Enterobacteriaceae	order	Enterobacterales	23333216; 30761100; 25987637; 21470454; 29899511; 20851899
	ETEC_1713_pl_12	97223	47.9701	rep_cluster_1704	001113__CP011430_00070	-	-	-	-	-	-	non-mobilizable	CP032492	0.0132087	Salmonella enterica subsp, enterica serovar Typhimurium	AB002	AJ521	family	Enterobacteriaceae	family	Enterobacteriaceae	-	-	-
	ETEC_1713_pl_13	35296	44.4215	IncX1	000215__KC853434_00019	MOBP	NC_019047_00022	MPF_T	NC_019047_00035,NC_023277_00163,NC_019047_00030,NC_019047_00031,NC_019047_00032	-	-	conjugative	MH229869	0.00712406	Escherichia coli	AC305	AL439	order	Enterobacterales	order	Enterobacterales	family	Enterobacteriaceae	21625636; 22470007	lnu(F)_1	aadA2_1
	ETEC_1713_pl_2	123829	50.174	IncFIA,IncFIB,IncFIC	000136__AP014877_00014,000096__NC_019117_00097,CP014493_00001	MOBF	NC_017627_00068	MPF_F	NC_009837_00049,NC_010488_00021,NC_018966_00040,NC_017639_00100,NC_007675_00027,NC_017639_00094,NC_019094_00090,NC_010409_00124,NC_022651_00077,NC_013437_00116,08-5333_00200	MOBF	CP015086	conjugative	CP024151	0.0489202	Escherichia coli	AA316	AI199	order	Enterobacterales	order	Enterobacterales	order	Enterobacterales	10773089; 11254626; 25389419; 19482926; 19897651; 28842132; 15781495; 24247128; 20851899; 22511964; 16257053													CAA46156	fedF	fedE	fedC	fedB	CAA46156	trat	traJ
	ETEC_1713_pl_3	66533	49.4371	IncR	000204__CP008701_00115	-	-	-	-	MOBF	NZ_CP016035	mobilizable	KY486279	0.0249208	Salmonella sp,	AA811	AJ173	order	Enterobacterales	order	Enterobacterales	genus	Klebsiella	23711894	tet(B)_2	aph(3'')-Ib_2	aph(6)-Id_1	blaTEM-1B_1									ccdb	cma
	ETEC_1713_pl_4	34316	53.3454	IncN	000155__CP018649	MOBF	NC_015599_00019	MPF_T	NC_022375_00024	MOBF	NZ_CP013027	conjugative	CP027050	0.0249208	Klebsiella pneumoniae	AA551	AI743	class	Gammaproteobacteria	class	Gammaproteobacteria	order	Enterobacterales	23114770; 20851899; 28842132	aph(6)-Id_1	dfrA14_5	aph(3'')-Ib_5	sul2_2	ant(3'')-Ia_1	lnu(G)_1							int
	ETEC_1713_pl_5	3760	52.0745	Col156	CP001126_00001	MOBQ	NC_019783_00003	-	-	-	-	mobilizable	CP039601	0.00808024	Salmonella enterica subsp, enterica	AA979	AJ483	family	Enterobacteriaceae	family	Enterobacteriaceae	genus	Escherichia	25389419
	ETEC_1713_pl_6	58909	42.0343	IncI2	AP002527	MOBP	NC_019115_00069	MPF_T	NC_019039_00065,NC_020270_00063,NC_019039_00052,NC_019039_00051,NC_020270_00058	-	-	conjugative	KU932023	0.00075568	Escherichia coli	AA372	AI346	family	Enterobacteriaceae	family	Enterobacteriaceae	family	Enterobacteriaceae	26842776; 30761100; 25861872
	ETEC_1713_pl_7	71923	42.989	IncX4	000224__NC_022105_00002	MOBP	NC_011351_00034	MPF_T	NC_011351_00011,NC_011351_00013,NC_011351_00014,NC_011351_00017	-	-	conjugative	MG904994	0.00763299	Escherichia coli	AB745	AK650	family	Enterobacteriaceae	family	Enterobacteriaceae	family	Enterobacteriaceae	26842776; 21911569; 28336940													hlyB	hlyD	vat	hlyC	hlyA
	ETEC_1713_pl_8	24955	47.7419	-	-	-	-	-	-	-	-	non-mobilizable	CP023734	0.11197	Escherichia coli	AA185	AH884	-	-	-	-	-	-	-													fedF	fedE	fedC	fedB
	ETEC_1713_pl_9	5527	57.1196	-	-	-	-	-	-	-	-	non-mobilizable	CP018771	0.0716227	Escherichia coli	AA736	AJ042	-	-	-	-	-	-	-
	ETEC_1713_plunc_1	2028	52.3176	-	-	MOBV	CP042516_00001	-	-	-	-	mobilizable	CP003996	0.0276006	Klebsiella pneumoniae subsp, pneumoniae Kp13	AD465	AN031	order	Enterobacterales	order	Enterobacterales	-	-	-
	ETEC_1713_plunc_2	3848	48.1029	-	-	-	-	-	-	-	-	non-mobilizable	CP043735	0.12827	Escherichia coli	AA169	AH817	-	-	-	-	-	-	-													CAA46156
	ETEC_1713_virus_1	46166	44.2533	-	-	-	-	-	-	-	-	non-mobilizable	CP009582	0.0010072	Escherichia coli FAP1	AC621	AL885	genus	Escherichia	genus	Escherichia	-	-	-
	ETEC_1713_virus_2	95288	47.5327	IncHI1B	000138__CP021336_00001	-	-	-	-	-	-	non-mobilizable	CP012494	0.0210864	Escherichia coli	AA378	AI389	order	Enterobacterales	order	Enterobacterales	genus	Salmonella	18606786
	ETEC_1715_chrom_1	4652502	51.0141	-	-	-	-	-	-	-	-	non-mobilizable	LR134219	0.197292	Klebsiella aerogenes	AA277	AI090	-	-	-	-	-	-	-
	ETEC_1715_pl_1	4599	49.7499	rep_cluster_2350	CP041342_00001	MOBP	NC_019076_00002	-	-	MOBP	NZ_CP016585	mobilizable	EU580135	0.0494626	Escherichia coli	AA144	AH781	multi-phylla	Proteobacteria,Bacteroidetes,Firmicutes,Actinobacteria	multi-phylla	Proteobacteria,Bacteroidetes,Firmicutes,Actinobacteria	genus	Escherichia	6263753; 17122402; 26802429
	ETEC_1715_pl_2	39218	49.8241	IncFIA	000136__AP014877_00014	MOBF	NC_017639_00103	MPF_F	NC_022651_00077,NC_010409_00124,NC_019094_00090,NC_017639_00094,NC_017639_00100	MOBF	CP015086	conjugative	MG904991	0.0439391	Escherichia coli	AA349	AI302	order	Enterobacterales	order	Enterobacterales	order	Enterobacterales	10773089; 25389419; 19897651; 24247128; 20851899; 22511964	blaTEM-52C_2
	ETEC_1715_pl_3	107014	50.6709	IncFIA,IncFIB	000136__AP014877_00014,000101__NZ_CP012345_00042	MOBF,MOBF	AP018572_00011,NC_017627_00068	MPF_F	NC_022651_00077,NC_010409_00124,NC_017659_00099,NC_019094_00090,NC_017639_00094,NC_007675_00027,NC_017054_00096,NC_018966_00040,NC_010488_00021,NC_009837_00049,NC_013437_00116,08-5333_00200	MOBF	NZ_CP012164	conjugative	CP024975	0.0202137	Escherichia coli	AA328	AI230	order	Enterobacterales	order	Enterobacterales	order	Enterobacterales	10773089; 11254626; 25389419; 19482926; 19897651; 15781495; 24247128; 20851899; 22511964; 16257053													trat	stb	estIa	vat	hlyD	hlyB	hlyA	hlyC
	ETEC_1715_pl_4	103334	50.6755	IncI-gamma/K1	KJ484639	MOBP	NC_019097	MPF_I	NC_019097_00056,NC_019097_00085,NZ_CM001473_00069,NC_022267_00069,NC_019097_00075,NC_015965_00072,NC_023290_00086,NC_019111_00038,NC_022267_00057	MOBP	JN253636	conjugative	CP008734	0.0112201	Escherichia coli	AA474	AI614	order	Enterobacterales	family	Enterobacteriaceae	order	Enterobacterales	23333216; 30761100; 25987637; 21470454; 29899511; 20851899	OqxB_1
	ETEC_1715_pl_5	81181	49.7432	IncFIA,IncFIB	AF250878,000107__CP014778_00094	MOBP	NC_021819_00066	-	-	-	-	mobilizable	CP002730	0.0198862	Escherichia coli UMNK88	AA349	AI302	order	Enterobacterales	order	Enterobacterales	order	Enterobacterales	10773089; 11254626; 25389419; 19482926; 19897651; 15781495; 24247128; 20851899; 22511964; 16257053	blaTEM-1B_1												faeC	faeD	faeE	faeE	faeG	faeH	faeI	faeJ
	ETEC_1715_pl_6	49814	44.9532	IncX1,IncX3	000215__KC853434_00019,JN247852	MOBP	NC_019096_00001	MPF_T	NC_017624_00009,NC_010860_00022,NC_019067_00043,NC_019046_00026,NC_023277_00163	MOBP	EU164802	conjugative	MH121702	0.0115313	Escherichia coli	AB233	AJ919	order	Enterobacterales	order	Enterobacterales	family	Enterobacteriaceae	26842776; 21625636; 22470007	blaTEM-1B_1	lnu(G)_1	ant(3'')-Ia_1										int
	ETEC_1715_pl_7	36201	42.2033	IncX4	000224__NC_022105_00002	MOBP	NC_013718_00057	MPF_T	NC_019128_00037,NC_013718_00045,NC_013718_00044,NC_013718_00041	-	-	conjugative	NC_019129	0.00904645	Salmonella enterica subsp, enterica serovar Heidelberg	AA619	AI860	family	Enterobacteriaceae	family	Enterobacteriaceae	family	Enterobacteriaceae	26842776; 21911569; 28336940	blaTEM-1B_1
	ETEC_1715_pl_8	5651	46.3812	rep_cluster_2350	CP041342_00001	MOBP	NC_019076_00002	-	-	MOBP	NZ_CP016585	mobilizable	CP017845	0.0565317	Escherichia coli	AA144	AH782	multi-phylla	Proteobacteria,Bacteroidetes,Firmicutes,Actinobacteria	multi-phylla	Proteobacteria,Bacteroidetes,Firmicutes,Actinobacteria	genus	Escherichia	6263753; 17122402; 26802429
	ETEC_1716_chrom_1	5043942	50.5559	-	-	-	-	-	-	-	-	non-mobilizable	CP012732	0.23011	Shigella flexneri 1a	AD446	AN005	-	-	-	-	-	-	-
	ETEC_1716_pl_1	118236	52.0501	IncI-gamma/K1	CP001118	MOBP	NC_019097	MPF_I	NC_019097_00056,NC_022267_00057,NC_019111_00038,NC_023290_00086,NC_015965_00072,NC_019097_00075,NC_022267_00069,NZ_CM001473_00069,NC_019097_00085	MOBP	HM021326	conjugative	CP031765	0.00789262	Escherichia coli	AA474	AI597	order	Enterobacterales	family	Enterobacteriaceae	order	Enterobacterales	23333216; 30761100; 25987637; 21470454; 29899511; 20851899	tet(A)_6												cib
	ETEC_1716_pl_2	93572	47.6457	IncY	000230__CP009168_00001	-	-	-	-	-	-	non-mobilizable	MH580301	0.022205	Escherichia coli	AA378	AI384	family	Enterobacteriaceae	family	Enterobacteriaceae	genus	Escherichia	28031198
	ETEC_1716_pl_3	40758	46.754	rep_cluster_312	001623__NC_020920_00001	MOBP	NZ_CM000957_00016	MPF_T	NC_020920_00010,NC_020920_00011,NZ_CM000957_00030,NZ_CM000957_00028,NC_020920_00017,NC_020920_00020	-	-	conjugative	CP035316	0.00989629	Escherichia coli	AF218	AP141	order	Enterobacterales	order	Enterobacterales	-	-	-	lnu(G)_1	blaTEM-1B_1	ant(3'')-Ia_1
	ETEC_1716_pl_4	123715	49.0781	IncFIA	000136__AP014877_00014	MOBF	NC_017627_00068	MPF_F	NC_009837_00049,NC_010488_00021,NC_018966_00040,NC_017639_00100,NC_007675_00027,NC_017639_00094,NC_019094_00090,NC_010409_00124,NC_022651_00077,NC_013437_00116,08-5333_00200	MOBF	CP010192	conjugative	MG904998	0.00194597	Escherichia coli	AA328	AI229	order	Enterobacterales	order	Enterobacterales	order	Enterobacterales	10773089; 25389419; 19897651; 24247128; 20851899; 22511964													estIa	stb	hlyC	hlyA	hlyB	hlyD	fedF	fedE	fedC	fedB	fedA	trat
	ETEC_1716_pl_5	63267	42.9687	IncI2	JN983044	MOBP	NC_022520_00030	MPF_T	NC_020270_00058,NC_019039_00051,NC_019039_00052,NC_020270_00063,NC_019039_00065	-	-	conjugative	CP007134	0.00846101	Escherichia coli O145:H28 str, RM12761	AA372	AI347	family	Enterobacteriaceae	family	Enterobacteriaceae	family	Enterobacteriaceae	26842776; 30761100; 25861872
	ETEC_1717_chrom_1	5122802	50.7482	-	-	-	-	-	-	-	-	non-mobilizable	CP020855	0.191731	Klebsiella pneumoniae	AA275	AI074	-	-	-	-	-	-	-
	ETEC_1717_pl_1	46607	45.3516	IncX4	000224__NC_022105_00002	MOBP	NC_013718_00057	MPF_T	NC_013718_00044,NC_013718_00045,NC_019128_00037,NC_013718_00041	-	-	conjugative	NC_019129	0.015943	Salmonella enterica subsp, enterica serovar Heidelberg	AA619	AI860	family	Enterobacteriaceae	family	Enterobacteriaceae	family	Enterobacteriaceae	26842776; 21911569; 28336940	blaTEM-1B_1	ant(3'')-Ia_1	lnu(G)_1										int
	ETEC_1717_pl_2	102368	50.1104	IncFIB,IncFIC,rep_cluster_2244	000096__NC_019117_00097,AP001918,CP033091_00053	MOBF	NC_017627_00068	-	-	-	-	mobilizable	CP024151	0.0680698	Escherichia coli	AA316	AI199	order	Enterobacterales	order	Enterobacterales	order	Enterobacterales	11254626; 30761100; 19482926; 28842132; 15781495; 20851899; 16257053													CAA46156	CAA46156	fedB	afrC	fedF	trat
	ETEC_1717_plunc_1	3173	44.9102	rep_cluster_2350	CP035723_00002	-	-	-	-	MOBF,MOBP,MOB_unknown	KT950740,NC_023324,NC_019986	mobilizable	LT985312	0.00243596	Escherichia coli	AD480	AN050	multi-phylla	Firmicutes,Proteobacteria,Actinobacteria,Bacteroidetes	multi-phylla	Firmicutes,Proteobacteria,Actinobacteria,Bacteroidetes	genus	Escherichia	6263753; 17122402; 26802429
	ETEC_1718_chrom_1	5122547	50.748	-	-	-	-	-	-	-	-	non-mobilizable	CP020855	0.191731	Klebsiella pneumoniae	AA275	AI074	-	-	-	-	-	-	-
	ETEC_1718_pl_1	43949	44.9157	IncX4	000224__NC_022105_00002	MOBP	NC_013718_00057	MPF_T	NC_019128_00037,NC_013718_00045,NC_013718_00044,NC_013718_00041	-	-	conjugative	NC_019129	0.0143027	Salmonella enterica subsp, enterica serovar Heidelberg	AA619	AI860	family	Enterobacteriaceae	family	Enterobacteriaceae	family	Enterobacteriaceae	26842776; 21911569; 28336940	blaTEM-1B_1	lnu(G)_1	ant(3'')-Ia_1										int
	ETEC_1718_pl_2	102370	50.1114	IncFIB,IncFIC,rep_cluster_2244	000096__NC_019117_00097,AP001918,CP033091_00053	MOBF	NC_017627_00068	-	-	-	-	mobilizable	CP024151	0.0680698	Escherichia coli	AA316	AI199	order	Enterobacterales	order	Enterobacterales	order	Enterobacterales	11254626; 30761100; 19482926; 28842132; 15781495; 20851899; 16257053													CAA46156	CAA46156	fedB	afrC	fedF	trat
	ETEC_1718_plunc_1	3173	44.9102	rep_cluster_2350	CP035723_00002	-	-	-	-	MOBF,MOBP,MOB_unknown	KT950740,NC_023324,NC_019986	mobilizable	LT985312	0.00243596	Escherichia coli	AD480	AN050	multi-phylla	Firmicutes,Bacteroidetes,Actinobacteria,Proteobacteria	multi-phylla	Firmicutes,Bacteroidetes,Actinobacteria,Proteobacteria	genus	Escherichia	6263753; 17122402; 26802429
	ETEC_1719F_chrom_1	2105438	50.1798	-	-	-	-	-	-	-	-	non-mobilizable	MK439959	0.203604	Escherichia coli	AA860	AJ265	-	-	-	-	-	-	-
	ETEC_1719F_chrom_2	2725262	51.2989	-	-	-	-	-	-	-	-	non-mobilizable	CP026578	0.203604	Escherichia coli	AA887	AJ325	-	-	-	-	-	-	-
	ETEC_1719F_chrom_3	648569	50.479	-	-	-	-	-	-	-	-	non-mobilizable	CP019906	0.159146	Escherichia coli	AG294	AQ321	-	-	-	-	-	-	-
	ETEC_1719F_pl_1	51870	48.6755	IncFIA,IncI-gamma/K1	000136__AP014877_00014,CP002968	-	-	-	-	-	-	non-mobilizable	CP014199	0.0468354	Escherichia coli	AA189	AH888	order	Enterobacterales	order	Enterobacterales	order	Enterobacterales	23333216; 10773089; 25389419; 30761100; 19897651; 25987637; 21470454; 29899511; 24247128; 20851899; 22511964													stb	estIa
	ETEC_1719F_pl_2	10523	48.4082	rep_cluster_2350,rep_cluster_2350	CP041342_00001,CP035723_00002	MOBP	NC_019076_00002	-	-	MOBP	KY421937	mobilizable	NC_003457	0.00213483	Salmonella enterica subsp, enterica serovar Enteritidis	AB445	AK229	multi-phylla	Actinobacteria,Firmicutes,Bacteroidetes,Proteobacteria	multi-phylla	Actinobacteria,Firmicutes,Bacteroidetes,Proteobacteria	genus	Escherichia	6263753; 17122402; 26802429
	ETEC_1719F_pl_3	10243	49.2922	rep_cluster_2335,rep_cluster_2350	KU302809_00001,CP041342_00001	MOBP	NC_019076_00002	-	-	MOBP,MOBP	NZ_CP012632,CP008720	mobilizable	MK360094	0.020747	Salmonella enterica subsp, enterica serovar Typhimurium	AE682	AO511	multi-phylla	Actinobacteria,Firmicutes,Bacteroidetes,Proteobacteria	multi-phylla	Actinobacteria,Firmicutes,Bacteroidetes,Proteobacteria	order	Enterobacterales	6263753; 17122402; 26802429; 20008783
	ETEC_1719F_pl_4	69259	52.5275	IncFIA	000136__AP014877_00014	MOBF	NC_022333_00006	MPF_F	NZ_AGTD01000004_00104,NC_007635_00031,NC_021871_00033,NZ_AGTD01000004_00091,NZ_AGTD01000004_00093,NZ_AGTD01000004_00096,NC_021817_00023,NZ_AGTD01000004_00099,NC_022333_00014,NC_021871_00015,NC_021817_00013,NC_009790_00086,NZ_AGTD01000004_00094	-	-	conjugative	CP027106	0.0433296	Escherichia coli	AE932	AO815	order	Enterobacterales	order	Enterobacterales	order	Enterobacterales	10773089; 25389419; 19897651; 24247128; 20851899; 22511964													paa	cma	cba
	ETEC_1719F_pl_5	51889	48.6885	IncFIA,IncI-gamma/K1	000136__AP014877_00014,CP002968	-	-	-	-	-	-	non-mobilizable	CP014199	0.0468354	Escherichia coli	AA189	AH888	order	Enterobacterales	order	Enterobacterales	order	Enterobacterales	23333216; 10773089; 25389419; 30761100; 19897651; 25987637; 21470454; 29899511; 24247128; 20851899; 22511964													stb	estIa
	ETEC_1719F_pl_6	131706	48.6067	IncFIB	000096__NC_019117_00097	MOBF,MOBF	NC_017627_00068,MG904998_00124	MPF_Unknown	08-5333_00200	-	-	conjugative	CP023389	0.0719629	Escherichia coli	AA314	AI175	order	Enterobacterales	order	Enterobacterales	order	Enterobacterales	11254626; 19482926; 15781495; 20851899; 16257053
	ETEC_1719F_pl_7	110597	51.7663	IncN	000155__CP018649	MOBF	NC_015599_00019	MPF_T	NC_009131_00030,NC_011617_00041,NC_014368_00014,NC_007682_00044,NC_008612_00190,NC_022375_00024	MOBF	NZ_CP013027	conjugative	JX065631	0.00263042	Escherichia coli	AA551	AI743	class	Gammaproteobacteria	class	Gammaproteobacteria	order	Enterobacterales	23114770; 20851899; 28842132	qnrS1_1	blaTEM-106_1	tet(A)_6	aph(3'')-Ib_2	aph(6)-Id_1	qnrS1_1	blaTEM-106_1	tet(A)_6	aph(3'')-Ib_2	aph(6)-Id_1
	ETEC_1719F_pl_8	72194	48.9473	IncFIB,IncFIB	000095__NZ_CP014273_00094,AP001918	-	-	-	-	-	-	non-mobilizable	CP045020	0.0811785	Klebsiella pneumoniae subsp, pneumoniae	AA190	AH889	order	Enterobacterales	order	Enterobacterales	order	Enterobacterales	11254626; 19482926; 15781495; 20851899; 16257053
	ETEC_1720_chrom_1	4697733	51.0014	-	-	-	-	-	-	-	-	non-mobilizable	CP006657	0.182269	Klebsiella pneumoniae JM45	AA275	AI074	-	-	-	-	-	-	-	tet(A)_6
	ETEC_1720_pl_1	81442	49.7937	IncFIA,IncFIB	AF250878,000107__CP014778_00094	MOBP	NC_021819_00066	-	-	-	-	mobilizable	CP002730	0.0186195	Escherichia coli UMNK88	AA349	AI302	order	Enterobacterales	order	Enterobacterales	order	Enterobacterales	10773089; 11254626; 25389419; 19482926; 19897651; 15781495; 24247128; 20851899; 22511964; 16257053	blaTEM-1B_1												faeC	faeD	faeE	faeE	faeG	faeH	faeI	faeJ
	ETEC_1720_pl_2	5430	50.9945	ColRNAI_rep_cluster_1987	CP041116_00002	MOBP,MOBP	NC_016979_00005,NC_001848_00006	-	-	MOB_unknown	CP016722	mobilizable	CP033764	0.000830728	Escherichia coli	AB075	AJ638	multi-phylla	Proteobacteria,Actinobacteria	multi-phylla	Proteobacteria,Actinobacteria	-	-	-
	ETEC_1720_pl_3	95798	51.1984	IncFIA	000136__AP014877_00014	MOBF	NC_017639_00103	MPF_F	NC_017639_00100,NC_017639_00094,NC_019094_00090,NC_010409_00124,NC_022651_00077	MOBF	CP015086	conjugative	CP024144	0.0175349	Escherichia coli	AA811	AJ174	order	Enterobacterales	order	Enterobacterales	order	Enterobacterales	10773089; 25389419; 19897651; 24247128; 20851899; 22511964	aph(3')-Ia_1	mef(B)_1	sul3_2	ant(3'')-Ia_1	cmlA1_1	aadA2_1	dfrA12_8	bleO_1					int
	ETEC_1720_pl_4	5062	49.0913	rep_cluster_2350	CP041342_00001	MOBP,MOBP	NC_019076_00002,NC_017321_00002	-	-	MOBP	NZ_CP011417	mobilizable	CP041342	0.0184352	Escherichia coli	AA156	AH799	multi-phylla	Proteobacteria,Actinobacteria,Bacteroidetes,Firmicutes	multi-phylla	Proteobacteria,Actinobacteria,Bacteroidetes,Firmicutes	genus	Escherichia	6263753; 17122402; 26802429
	ETEC_1720_pl_5	100169	48.2544	IncY	000230__CP009168_00001	-	-	-	-	-	-	non-mobilizable	MN232192	0.0228571	Escherichia coli	AA378	AI372	family	Enterobacteriaceae	family	Enterobacteriaceae	genus	Escherichia	28031198	blaTEM-1A_1	floR_2
	ETEC_1720_pl_6	47684	43.1298	IncX1,IncX3	000215__KC853434_00019,JN247852	MOBP	NC_019096_00001	MPF_T	NC_023277_00163,NC_019046_00026,NC_019067_00043,NC_010860_00022,NC_017624_00009	MOBP	EU164802	conjugative	MH121702	2.38274e-05	Escherichia coli	AB233	AJ919	order	Enterobacterales	order	Enterobacterales	family	Enterobacteriaceae	26842776; 21625636; 22470007	qnrS1_1	blaTEM-1B_1
	ETEC_1720_pl_7	105313	51.0735	IncI-gamma/K1	KJ484639	MOBP	NC_019097	MPF_I	NC_019097_00056,NC_022267_00057,NC_019111_00038,NC_023290_00086,NC_015965_00072,NC_019097_00075,NC_022267_00069,NZ_CM001473_00069,NC_019097_00085	MOBP	HM021326	conjugative	NC_019061	0.0125405	Escherichia coli	AA474	AI611	order	Enterobacterales	family	Enterobacteriaceae	order	Enterobacterales	23333216; 30761100; 25987637; 21470454; 29899511; 20851899	aph(4)-Ia_1	aac(3)-IVa_1	blaTEM-52B_1	tet(A)_6	sul2_2	aph(3'')-Ib_5	aph(6)-Id_1
	ETEC_1720_pl_8	107570	50.6916	IncFIA,IncFIB	000136__AP014877_00014,000101__NZ_CP012345_00042	MOBF	NC_017627_00068	MPF_F	NC_022651_00077,NC_010409_00124,NC_019094_00090,NC_017639_00094,NC_007675_00027,NC_017639_00100,NC_018966_00040,NC_010488_00021,NC_009837_00049,NC_013437_00116,08-5333_00200	MOBF	NZ_CP012164	conjugative	CP024975	0.0201478	Escherichia coli	AA328	AI230	order	Enterobacterales	order	Enterobacterales	order	Enterobacterales	10773089; 11254626; 25389419; 19482926; 19897651; 15781495; 24247128; 20851899; 22511964; 16257053													trat	stb	estIa	vat	hlyD	hlyB	hlyA	hlyC
	ETEC_1721_chrom_1	4766922	50.7151	-	-	-	-	-	-	-	-	non-mobilizable	CP012732	0.23011	Shigella flexneri 1a	AD446	AN005	-	-	-	-	-	-	-
	ETEC_1721_pl_1	6968	45.8525	rep_cluster_2350	CP035723_00002	MOBP	NC_019076_00002	-	-	MOBP	CP018722	mobilizable	HQ622576	0.00291212	Escherichia coli	AA155	AH798	multi-phylla	Proteobacteria,Bacteroidetes,Firmicutes,Actinobacteria	multi-phylla	Proteobacteria,Bacteroidetes,Firmicutes,Actinobacteria	genus	Escherichia	6263753; 17122402; 26802429
	ETEC_1721_pl_2	60026	42.3883	IncI2	JN983044	MOBP	NC_022520_00030	MPF_T	NC_019039_00065,NC_020270_00063,NC_019039_00052,NC_019039_00051,NC_020270_00058	-	-	conjugative	CP028155	0.00492718	Salmonella enterica subsp, enterica serovar Enteritidis	AA372	AI347	family	Enterobacteriaceae	family	Enterobacteriaceae	family	Enterobacteriaceae	26842776; 30761100; 25861872
	ETEC_1721_pl_3	112141	49.123	IncFIB,IncFIC,IncI1	000095__NZ_CP014273_00094,AP001918,CP010124_00057	MOBF	NC_017627_00068	MPF_F	NC_022651_00077,NC_010409_00124,NC_019094_00090,NC_017639_00094,NC_007675_00027,NC_017639_00100,NC_018966_00040,NC_010488_00021,NC_009837_00049,NC_013437_00116,08-5333_00200	MOBF	CP015086	conjugative	CP024145	0.00178577	Escherichia coli	AB267	AJ976	order	Enterobacterales	order	Enterobacterales	order	Enterobacterales	11254626; 19482926; 28842132; 15781495; 20851899; 16257053													eltB	eltA	astA	stb
	ETEC_1721_virus_1	111587	46.3226	rep_cluster_488	001852__AP017612_00001	-	-	-	-	-	-	non-mobilizable	CP027358	0.0137986	Escherichia coli	AA747	AJ079	family	Enterobacteriaceae	family	Enterobacteriaceae	-	-	-
	ETEC_1722_chrom_1	4694702	51.0007	-	-	-	-	-	-	-	-	non-mobilizable	CP006657	0.182269	Klebsiella pneumoniae JM45	AA275	AI074	-	-	-	-	-	-	-	tet(A)_6
	ETEC_1722_pl_1	47685	43.131	IncX1,IncX3	000215__KC853434_00019,JN247852	MOBP	NC_019096_00001	MPF_T	NC_023277_00163,NC_019046_00026,NC_019067_00043,NC_010860_00022,NC_017624_00009	MOBP	EU164802	conjugative	MH121702	2.38274e-05	Escherichia coli	AB233	AJ919	order	Enterobacterales	order	Enterobacterales	family	Enterobacteriaceae	26842776; 21625636; 22470007	qnrS1_1	blaTEM-1B_1
	ETEC_1722_pl_2	5062	49.0913	rep_cluster_2350	CP041342_00001	MOBP	NC_019076_00002	-	-	MOBP	NZ_CP011417	mobilizable	CP041342	0.0186813	Escherichia coli	AA156	AH799	multi-phylla	Proteobacteria,Bacteroidetes,Firmicutes,Actinobacteria	multi-phylla	Proteobacteria,Bacteroidetes,Firmicutes,Actinobacteria	genus	Escherichia	6263753; 17122402; 26802429
	ETEC_1722_pl_3	105315	51.0715	IncI-gamma/K1	KJ484639	MOBP	NC_019097	MPF_I	NC_019097_00056,NC_022267_00057,NC_019111_00038,NC_023290_00086,NC_015965_00072,NC_019097_00075,NC_022267_00069,NZ_CM001473_00069,NC_019097_00085	MOBP	HM021326	conjugative	NC_019061	0.0125405	Escherichia coli	AA474	AI611	order	Enterobacterales	family	Enterobacteriaceae	order	Enterobacterales	23333216; 30761100; 25987637; 21470454; 29899511; 20851899	aph(4)-Ia_1	aac(3)-IVa_1	blaTEM-52B_1	tet(A)_6	sul2_2	aph(3'')-Ib_5	aph(6)-Id_1
	ETEC_1722_pl_4	98832	48.1929	IncY	000230__CP009168_00001	-	-	-	-	-	-	non-mobilizable	MN232192	0.0223484	Escherichia coli	AA378	AI372	family	Enterobacteriaceae	family	Enterobacteriaceae	genus	Escherichia	28031198	blaTEM-1A_1	floR_2
	ETEC_1722_pl_5	84901	51.3457	IncFIA	000136__AP014877_00014	MOBF	NC_017639_00103	MPF_F	NC_017639_00100,NC_017639_00094,NC_019094_00090,NC_010409_00124,NC_022651_00077	MOBF	CP015086	conjugative	CP024130	0.0231524	Escherichia coli	AA811	AJ174	order	Enterobacterales	order	Enterobacterales	order	Enterobacterales	10773089; 25389419; 19897651; 24247128; 20851899; 22511964	aph(3')-Ia_1	bleO_1
	ETEC_1722_pl_6	5430	50.9945	ColRNAI_rep_cluster_1987	CP041116_00002	MOBP	NC_016979_00005	-	-	MOB_unknown	CP016722	mobilizable	CP033764	0.000855821	Escherichia coli	AB075	AJ638	multi-phylla	Proteobacteria,Actinobacteria	multi-phylla	Proteobacteria,Actinobacteria	-	-	-
	ETEC_1722_pl_7	107571	50.6902	IncFIA,IncFIB	000136__AP014877_00014,000101__NZ_CP012345_00042	MOBF	NC_017627_00068	MPF_F	NC_022651_00077,NC_010409_00124,NC_019094_00090,NC_017639_00094,NC_007675_00027,NC_017639_00100,NC_018966_00040,NC_010488_00021,NC_009837_00049,NC_013437_00116,08-5333_00200	MOBF	NZ_CP012164	conjugative	CP024975	0.0201478	Escherichia coli	AA328	AI230	order	Enterobacterales	order	Enterobacterales	order	Enterobacterales	10773089; 11254626; 25389419; 19482926; 19897651; 15781495; 24247128; 20851899; 22511964; 16257053													trat	stb	estIa	vat	hlyD	hlyB	hlyA	hlyC
	ETEC_1723_chrom_1	5708961	50.8734	-	-	-	-	-	-	-	-	non-mobilizable	CP030182	0.197292	Salmonella enterica	AA998	AJ514	-	-	-	-	-	-	-
	ETEC_1723_pl_1	6841	50.6505	rep_cluster_2335	KU302809_00001	MOBP,MOBP	NC_019076_00002,NC_017321_00002	-	-	MOBP	CP008720	mobilizable	MK360094	0.0221335	Salmonella enterica subsp, enterica serovar Typhimurium	AE682	AO511	multi-phylla	Proteobacteria,Firmicutes,Actinobacteria	multi-phylla	Proteobacteria,Firmicutes,Actinobacteria	order	Enterobacterales	20008783
	ETEC_1723_pl_2	111863	51.6748	IncI-gamma/K1,IncQ1	KT186369,000195__NC_013728_00014	MOBP	NC_019097	MPF_I	NC_019097_00085,NZ_CM001473_00069,NC_022267_00069,NC_019097_00075,NC_015965_00072,NC_023290_00086,NC_019111_00038,NC_022267_00057,NC_019097_00056	MOBP	HM021326	conjugative	NC_019137	0.00508714	Salmonella enterica subsp, enterica serovar Derby	AA474	AI596	phylum	Proteobacteria	phylum	Proteobacteria	phylum	Proteobacteria	23333216; 25389419; 30761100; 2653965; 25987637; 21470454; 29899511; 20851899	blaTEM-1B_1	sul2_3	aph(3'')-Ib_5	aph(6)-Id_1	dfrA1_10	ant(3'')-Ia_1	sul1_5						cib	int
	ETEC_1723_pl_3	104188	46.5294	IncY	000230__CP009168_00001	MOBP	CP039587_00013	-	-	-	-	mobilizable	CP039862	0.0180108	Salmonella enterica subsp, enterica	AA378	AI387	family	Enterobacteriaceae	family	Enterobacteriaceae	genus	Escherichia	28031198
	ETEC_1723_pl_4	12896	49.7519	ColE10,rep_cluster_2350	X01654,CP035723_00002	MOBP	NC_020251_00005	-	-	MOBP	NZ_CP016585	mobilizable	MF543359	0.0341361	Salmonella sp,	AC772	AM107	multi-phylla	Bacteroidetes,Proteobacteria,Firmicutes,Actinobacteria	multi-phylla	Bacteroidetes,Proteobacteria,Firmicutes,Actinobacteria	genus	Escherichia	6263753; 17122402; 26802429
	ETEC_1723_pl_5	6646	51.625	rep_cluster_2150	CP040267_00002	MOBQ	NZ_AWFJ01000122_00007	-	-	MOBQ,MOBQ	DQ318958,NC_002126	mobilizable	AP019765	0.0509537	Escherichia coli O111:H-	AA576	AI790	family	Enterobacteriaceae	family	Enterobacteriaceae	-	-	-
	ETEC_1723_pl_6	130392	49.0506	IncFIA,IncX1	CP022610_00144,000215__KC853434_00019	MOBF	NC_017627_00068	MPF_F	NC_009837_00049,NC_019094_00068,NC_018966_00040,NC_017639_00100,NC_007675_00027,NC_017639_00094,NC_019094_00090,NC_010409_00124,NC_022651_00077,NC_013437_00116,08-5333_00200	MOBF	CP010192	conjugative	CP031766	0.0110444	Escherichia coli	AA328	AI229	order	Enterobacterales	order	Enterobacterales	order	Enterobacterales	10773089; 21625636; 25389419; 19897651; 22470007; 24247128; 20851899; 22511964													estIa	stb	hlyC	hlyA	hlyB	hlyD	fedF	fedE	fedC	fedB	fedA	trat	traJ
	ETEC_1723_vunc_1	12896	44.8279	-	-	-	-	-	-	-	-	non-mobilizable	CP031654	1	Escherichia coli	AA379	AI397	-	-	-	-	-	-	-
	ETEC_1724F_chrom_1	396555	51.4052	-	-	-	-	-	-	-	-	non-mobilizable	MK439959	0.164662	Escherichia coli	AA860	AJ265	-	-	-	-	-	-	-
	ETEC_1724F_chrom_2	405497	49.9947	-	-	-	-	-	-	-	-	non-mobilizable	MK439959	0.154223	Escherichia coli	AA860	AJ265	-	-	-	-	-	-	-
	ETEC_1724F_chrom_3	233657	52.2552	-	-	-	-	-	-	-	-	non-mobilizable	CP019906	0.0949813	Escherichia coli	AG294	AQ321	-	-	-	-	-	-	-
	ETEC_1724F_chrom_4	398276	50.1336	-	-	-	-	-	-	-	-	non-mobilizable	MK439959	0.178173	Escherichia coli	AA860	AJ265	-	-	-	-	-	-	-
	ETEC_1724F_chrom_5	1081928	50.3469	-	-	-	-	-	-	-	-	non-mobilizable	CP012732	0.191731	Shigella flexneri 1a	AD446	AN005	-	-	-	-	-	-	-
	ETEC_1724F_chrom_6	52007	51.0277	-	-	-	-	-	-	-	-	non-mobilizable	CP019281	0.140258	Escherichia coli	AF190	AP111	-	-	-	-	-	-	-
	ETEC_1724F_chrom_7	2473180	50.8891	-	-	-	-	-	-	-	-	non-mobilizable	CP030182	0.156619	Salmonella enterica	AA998	AJ514	-	-	-	-	-	-	-
	ETEC_1724F_chrom_8	345022	51.4376	-	-	-	-	-	-	-	-	non-mobilizable	KY563785	0.182269	Escherichia coli	AB949	AK934	-	-	-	-	-	-	-
	ETEC_1724F_pl_1	98590	46.6893	IncY	000230__CP009168_00001	MOBP	CP039587_00013	-	-	-	-	mobilizable	CP039862	0.0166117	Salmonella enterica subsp, enterica	AA378	AI387	family	Enterobacteriaceae	family	Enterobacteriaceae	genus	Escherichia	28031198
	ETEC_1724F_pl_2	6056	48.4313	rep_cluster_2350	CP035723_00002	MOBP	NC_019076_00002	-	-	MOBP	MF083142	mobilizable	CP016519	0.0031121	Salmonella enterica subsp, enterica serovar Heidelberg	AC509	AL724	multi-phylla	Proteobacteria,Actinobacteria,Bacteroidetes,Firmicutes	multi-phylla	Proteobacteria,Actinobacteria,Bacteroidetes,Firmicutes	genus	Escherichia	6263753; 17122402; 26802429													ce1a
	ETEC_1724F_pl_3	2195	54.4419	-	-	-	-	-	-	-	-	non-mobilizable	NC_020282	0.0424367	Edwardsiella ictaluri	AA269	AI062	genus	Edwardsiella	genus	Edwardsiella	-	-	-
	ETEC_1724F_pl_4	111927	51.673	IncI-gamma/K1,IncQ1	KT186369,000195__NC_013728_00014	MOBP	NC_019097	MPF_I	NC_019097_00056,NC_022267_00057,NC_019111_00038,NC_023290_00086,NC_015965_00072,NC_019097_00075,NC_022267_00069,NZ_CM001473_00069,NC_019097_00085	MOBP	HM021326	conjugative	NC_019137	0.00534606	Salmonella enterica subsp, enterica serovar Derby	AA474	AI596	phylum	Proteobacteria	phylum	Proteobacteria	phylum	Proteobacteria	23333216; 25389419; 30761100; 2653965; 25987637; 21470454; 29899511; 20851899	sul1_5	ant(3'')-Ia_1	dfrA1_10	aph(6)-Id_1	aph(3'')-Ib_5	sul2_3	blaTEM-1B_1						int	cib
	ETEC_1724F_pl_5	128544	48.9327	IncFIA,IncX1	CP022610_00144,000215__KC853434_00019	MOBF	NC_017627_00068	MPF_F	NC_009837_00049,NC_019094_00068,NC_018966_00040,NC_017639_00100,NC_007675_00027,NC_017639_00094,NC_019094_00090,NC_010409_00124,NC_022651_00077,NC_013437_00116,08-5333_00200	MOBF	CP010192	conjugative	CP031766	0.0114419	Escherichia coli	AA328	AI229	order	Enterobacterales	order	Enterobacterales	order	Enterobacterales	10773089; 21625636; 25389419; 19897651; 22470007; 24247128; 20851899; 22511964													hlyC	hlyA	hlyB	hlyD	fedF	fedE	fedC	fedB	fedA	trat	traJ	estIa	stb
	ETEC_1724F_pl_6	10799	49.1434	ColE10,rep_cluster_2350	X01654,CP035723_00002	MOBP	NC_020251_00005	-	-	MOBP	NZ_CP016585	mobilizable	MF543359	0.0374354	Salmonella sp,	AC772	AM107	multi-phylla	Proteobacteria,Actinobacteria,Bacteroidetes,Firmicutes	multi-phylla	Proteobacteria,Actinobacteria,Bacteroidetes,Firmicutes	genus	Escherichia	6263753; 17122402; 26802429
	ETEC_1724F_pl_7	26567	51.6091	rep_cluster_2150	CP040267_00002	MOBQ,MOBQ	NZ_AWFJ01000122_00007,NC_011411_00002	-	-	MOBQ,MOBQ	DQ318958,NC_002126	mobilizable	AP019765	0.0511448	Escherichia coli O111:H-	AA576	AI790	family	Enterobacteriaceae	family	Enterobacteriaceae	-	-	-
	ETEC_1724F_pl_8	11968	50.0418	rep_cluster_2335	KU302809_00001	MOBP,MOBP	NC_017321_00002,NC_019076_00002	-	-	MOBP	CP008720	mobilizable	MK360094	0.0221335	Salmonella enterica subsp, enterica serovar Typhimurium	AE682	AO511	multi-phylla	Proteobacteria,Actinobacteria,Firmicutes	multi-phylla	Proteobacteria,Actinobacteria,Firmicutes	order	Enterobacterales	20008783
	ETEC_1724F_plunc_1	2000	55.5	-	-	-	-	-	-	-	-	non-mobilizable	CP031654	1	Escherichia coli	AA379	AI397	-	-	-	-	-	-	-
	ETEC_1724F_plunc_2	6181	50.3964	-	-	-	-	-	-	-	-	non-mobilizable	CP019027	0.197292	Escherichia coli	AA747	AJ077	-	-	-	-	-	-	-
	ETEC_1724F_virus_1	9666	46.1618	-	-	-	-	-	-	-	-	non-mobilizable	CP031654	1	Escherichia coli	AA379	AI397	-	-	-	-	-	-	-
	ETEC_1724F_virus_2	36162	50.4259	-	-	-	-	-	-	-	-	non-mobilizable	CP019281	0.149777	Escherichia coli	AF190	AP111	-	-	-	-	-	-	-
	ETEC_1724F_vunc_1	5594	43.7254	-	-	-	-	-	-	-	-	non-mobilizable	KU980950	0.154223	Escherichia coli	AA378	AI388	-	-	-	-	-	-	-
	ETEC_1725F_chrom_1	1280854	50.6199	-	-	-	-	-	-	-	-	non-mobilizable	CP019906	0.164662	Escherichia coli	AG294	AQ321	-	-	-	-	-	-	-
	ETEC_1725F_chrom_2	4174986	50.8069	-	-	-	-	-	-	-	-	non-mobilizable	CP030182	0.182269	Salmonella enterica	AA998	AJ514	-	-	-	-	-	-	-
	ETEC_1725F_pl_1	130407	49.0211	IncFIA,IncFIC,IncX1	CP022610_00144,CP003035,000215__KC853434_00019	MOBF,MOBF	CP023471_00010,MG904998_00124	MPF_F	NC_009837_00049,NC_022651_00077,NZ_CM001154_00091,NC_010409_00124,NC_017659_00099,NC_019094_00090,NC_017639_00094,NC_007675_00027,NC_017639_00100,NC_018966_00040,NC_019094_00068,NC_014615_00033,NC_013437_00116,08-5333_00200	MOBF	CP010192	conjugative	CP031766	0.0113529	Escherichia coli	AA328	AI229	order	Enterobacterales	order	Enterobacterales	order	Enterobacterales	10773089; 21625636; 25389419; 19897651; 28842132; 22470007; 24247128; 20851899; 22511964													trat	fedA	fedB	fedC	fedE	fedF	hlyD	hlyB	hlyA	hlyC	stb	estIa	traJ
	ETEC_1725F_pl_2	13683	50.6176	rep_cluster_2335	KU302809_00001	MOBP,MOBP	NC_019076_00002,NC_017321_00002	-	-	MOBP	CP008720	mobilizable	MK360094	0.0227107	Salmonella enterica subsp, enterica serovar Typhimurium	AE682	AO511	multi-phylla	Proteobacteria,Firmicutes,Actinobacteria	multi-phylla	Proteobacteria,Firmicutes,Actinobacteria	order	Enterobacterales	20008783
	ETEC_1725F_pl_3	71573	48.1299	IncY	000230__CP009168_00001	-	-	-	-	-	-	non-mobilizable	CP039862	0.0102298	Salmonella enterica subsp, enterica	AA378	AI387	family	Enterobacteriaceae	family	Enterobacteriaceae	genus	Escherichia	28031198
	ETEC_1725F_pl_4	112971	51.6982	IncI-gamma/K1,IncQ1	KT186369,000195__NC_013728_00014	MOBP	NC_019097	MPF_I	NC_019097_00056,NC_022267_00057,NC_019111_00038,NC_023290_00086,NC_015965_00072,NC_019097_00075,NC_022267_00069,NZ_CM001473_00069,NC_019097_00085	MOBP	HM021326	conjugative	NC_019137	0.00621379	Salmonella enterica subsp, enterica serovar Derby	AA474	AI596	phylum	Proteobacteria	phylum	Proteobacteria	phylum	Proteobacteria	23333216; 25389419; 30761100; 2653965; 25987637; 21470454; 29899511; 20851899	sul1_5	ant(3'')-Ia_1	dfrA1_10	aph(6)-Id_1	aph(3'')-Ib_5	sul2_3	blaTEM-1B_1						int	cib
	ETEC_1725F_pl_5	130443	43.1414	IncI2	000147__CP006264_00003	MOBP,MOBP	MF175187_00027,CP039587_00013	MPF_T	NC_019115_00018,NC_020270_00063,NC_019039_00052,NC_019039_00051,NC_020270_00058	-	-	conjugative	CP039587	0.00944662	Salmonella enterica subsp, enterica	AA372	AI347	family	Enterobacteriaceae	family	Enterobacteriaceae	family	Enterobacteriaceae	26842776; 30761100; 25861872
	ETEC_1725F_pl_6	6645	51.6178	rep_cluster_2150	CP040267_00002	MOBQ	NZ_AWFJ01000122_00007	-	-	MOBQ,MOBQ	NC_002126,DQ318958	mobilizable	AP019765	0.0509537	Escherichia coli O111:H-	AA576	AI790	family	Enterobacteriaceae	family	Enterobacteriaceae	-	-	-
	ETEC_1725F_pl_7	130420	49.0147	IncFIA,IncFIC,IncX1	CP022610_00144,CP003035,000215__KC853434_00019	MOBF	AP018568_00098	MPF_F	NC_022651_00077,NC_010409_00124,NC_017659_00099,NC_019094_00090,NC_017639_00094,NC_007675_00027,NC_017639_00100,NC_018966_00040,NC_019094_00068,NC_009837_00049,NC_013437_00116,08-5333_00200	MOBF	CP010192	conjugative	CP031766	0.0115761	Escherichia coli	AA328	AI229	order	Enterobacterales	order	Enterobacterales	order	Enterobacterales	10773089; 21625636; 25389419; 19897651; 28842132; 22470007; 24247128; 20851899; 22511964													traJ	trat	fedA	fedB	fedC	fedE	fedF	hlyD	hlyB	hlyA	hlyC	stb	estIa
	ETEC_1725F_pl_8	16321	54.004	ColE10,rep_cluster_2350	X01654,CP035723_00002	MOBP	NC_020251_00005	-	-	MOBP	NZ_CP016585	mobilizable	MF543359	0.0368186	Salmonella sp,	AC772	AM107	multi-phylla	Proteobacteria,Bacteroidetes,Firmicutes,Actinobacteria	multi-phylla	Proteobacteria,Bacteroidetes,Firmicutes,Actinobacteria	genus	Escherichia	6263753; 17122402; 26802429
	ETEC_1725F_pl_9	24514	48.1725	rep_cluster_2350	CP035723_00002	MOBP	NC_019076_00002	-	-	MOBP	MF083142	mobilizable	CP016519	0.0213613	Salmonella enterica subsp, enterica serovar Heidelberg	AC509	AL724	multi-phylla	Proteobacteria,Bacteroidetes,Firmicutes,Actinobacteria	multi-phylla	Proteobacteria,Bacteroidetes,Firmicutes,Actinobacteria	genus	Escherichia	6263753; 17122402; 26802429													ce1a	ce1a
	ETEC_1725F_virus_1	47139	47.9327	-	-	-	-	-	-	-	-	non-mobilizable	AP010962	0.219531	Escherichia coli O111:H- str, 11128	AA378	AI392	-	-	-	-	-	-	-
	ETEC_1725F_virus_2	38549	51.8483	-	-	-	-	-	-	-	-	non-mobilizable	MK439959	0.10374	Escherichia coli	AA860	AJ265	-	-	-	-	-	-	-
	ETEC_1725F_virus_3	9281	46.4497	-	-	-	-	-	-	-	-	non-mobilizable	CP031654	1	Escherichia coli	AA379	AI397	-	-	-	-	-	-	-
	ETEC_1725F_virus_4	23972	53.817	-	-	-	-	-	-	-	-	non-mobilizable	MK439959	0.111073	Escherichia coli	AA860	AJ265	-	-	-	-	-	-	-
	ETEC_1725F_vunc_1	5595	43.664	-	-	-	-	-	-	-	-	non-mobilizable	KU980950	0.154223	Escherichia coli	AA378	AI388	-	-	-	-	-	-	-
	ETEC_1725F_vunc_2	9067	47.2152	-	-	-	-	-	-	-	-	non-mobilizable	CP019281	0.295981	Escherichia coli	AF190	AP111	-	-	-	-	-	-	-
	ETEC_1728F_chrom_1	4600909	50.7585	-	-	-	-	-	-	-	-	non-mobilizable	CP029181	0.219531	Escherichia coli	AA374	AI357	-	-	-	-	-	-	-
	ETEC_1728F_chrom_2	352363	49.3769	-	-	-	-	-	-	-	-	non-mobilizable	CP024288	0.14383	Escherichia albertii	AD672	AN296	-	-	-	-	-	-	-
	ETEC_1728F_chrom_3	39770	50.2062	-	-	-	-	-	-	-	-	non-mobilizable	KY563785	0.14383	Escherichia coli	AB949	AK934	-	-	-	-	-	-	-
	ETEC_1728F_chrom_4	656314	50.3439	-	-	-	-	-	-	-	-	non-mobilizable	CP030920	0.174408	Escherichia coli	AA058	AH656	-	-	-	-	-	-	-
	ETEC_1728F_pl_1	65180	52.4241	IncFII,IncI-gamma/K1	AJ851089,CP002968	MOBF	NC_022333_00006	MPF_F	NC_007635_00031,NC_021871_00033,NZ_AGTD01000004_00091,NZ_AGTD01000004_00093,NZ_AGTD01000004_00096,NC_021817_00023,NZ_AGTD01000004_00099,NC_022333_00014,NZ_AGTD01000004_00094,NC_021817_00013,NC_009790_00086	-	-	conjugative	CP027106	0.047688	Escherichia coli	AE932	AO815	order	Enterobacterales	order	Enterobacterales	order	Enterobacterales	23333216; 30761100; 25987637; 21470454; 29899511; 20851899													estIa
	ETEC_1728F_pl_2	120580	52.3868	IncI-gamma/K1,IncQ1	KT186369,000195__NC_013728_00014	MOBP	NC_019097	MPF_I	NC_019097_00056,NC_022267_00057,NC_019111_00038,NC_023290_00086,NC_015965_00072,NC_019097_00075,NC_022267_00069,NZ_CM001473_00069,NC_019097_00085	MOBP	DQ916413	conjugative	CP028168	0.00205363	Escherichia coli	AA474	AI596	phylum	Proteobacteria	phylum	Proteobacteria	phylum	Proteobacteria	-	tet(A)_6	sul1_5	ant(3'')-Ia_1	dfrA1_10	aph(6)-Id_1	aph(3'')-Ib_5	sul2_3	blaTEM-1B_1					cib	int
	ETEC_1728F_pl_3	109155	48.848	IncFIA,IncX1	000136__AP014877_00014,000215__KC853434_00019	MOBF	NC_017627_00068	MPF_F	NC_022651_00077,NC_010409_00124,NC_019094_00090,NC_017639_00094,NC_007675_00027,NC_017639_00100,NC_018966_00040,NC_010488_00021,NC_009837_00049,NC_013437_00116,08-5333_00200	MOBF	CP015086	conjugative	CP031766	0.0205456	Escherichia coli	AA328	AI229	order	Enterobacterales	order	Enterobacterales	order	Enterobacterales	10773089; 21625636; 25389419; 19897651; 22470007; 24247128; 20851899; 22511964													hlyD	hlyB	hlyA	hlyC	fedA	fedB	fedC	fedE	fedF	traJ	trat	stb
	ETEC_1728F_pl_4	19932	48.4949	rep_cluster_2350	CP035723_00002	MOBP	NC_019076_00002	-	-	MOBP	MF083142	mobilizable	CP010175	0.000385581	Escherichia coli	AC509	AL724	multi-phylla	Proteobacteria,Actinobacteria,Bacteroidetes,Firmicutes	multi-phylla	Proteobacteria,Actinobacteria,Bacteroidetes,Firmicutes	genus	Escherichia	6263753; 17122402; 26802429													ce1a	ce1a	ce1a
	ETEC_1728F_pl_5	23047	49.4902	rep_cluster_2392	CP045830_00002	MOBP,MOBP	NC_017321_00002,NC_019076_00002	-	-	MOBP	CP018722	mobilizable	CP016039	0.00577481	Escherichia coli	AA143	AH778	multi-phylla	Proteobacteria,Actinobacteria	multi-phylla	Proteobacteria,Actinobacteria	-	-	-
	ETEC_1728F_virus_1	48228	47.5201	-	-	-	-	-	-	-	-	non-mobilizable	CP012732	0.23011	Shigella flexneri 1a	AD446	AN005	-	-	-	-	-	-	-
	ETEC_1728F_virus_2	49930	50.9633	-	-	-	-	-	-	-	-	non-mobilizable	CP012733	0.106047	Shigella flexneri 1a	AE322	AO085	-	-	-	-	-	-	-
	ETEC_1729_chrom_1	4995289	50.5824	-	-	-	-	-	-	-	-	non-mobilizable	CP011314	0.210897	Klebsiella pneumoniae subsp, pneumoniae	AA405	AI447	-	-	-	-	-	-	-	ant(3'')-Ia_1	dfrA1_8
	ETEC_1729_pl_1	94250	49.7655	IncFIB	000095__NZ_CP014273_00094	MOBF	NC_017627_00068	MPF_F	NC_009837_00049,NC_022651_00077,NC_010409_00124,NC_019094_00090,NC_017639_00094,NC_007675_00027,NC_017639_00100,NC_018966_00040,NC_010488_00021,NC_014615_00033,NC_013437_00116,08-5333_00200	MOBF	CP015086	conjugative	CP024145	0.00560872	Escherichia coli	AB267	AJ976	order	Enterobacterales	order	Enterobacterales	order	Enterobacterales	11254626; 19482926; 15781495; 20851899; 16257053													eltB	eltA	astA	stb
	ETEC_1729_pl_2	218932	45.7133	IncQ1,rep_cluster_1088	000195__NC_013728_00014,000340__KU353730	MOBH	NC_012555_00231	MPF_F	NC_005211_00200,NC_005211_00207,NC_005211_00005,NC_009838_00006,NC_021845_00017,NC_005211_00030,NC_005211_00012	MOBH	CP016716	conjugative	CP027411	0.0134036	Salmonella enterica	AA738	AJ049	phylum	Proteobacteria	phylum	Proteobacteria	phylum	Proteobacteria	2653965; 25389419; 20851899	blaTEM-1B_1	sul2_3	aph(3'')-Ib_5	aph(6)-Id_1	dfrA1_10	ant(3'')-Ia_1	sul1_5	tet(B)_2					int	tlra
	ETEC_1729_pl_3	5162	49.0508	rep_cluster_2335	EF088686_00008	MOBP,MOBP	NC_019076_00002,NC_017321_00002	-	-	MOBP	CP008720	mobilizable	MK360094	0.0202137	Salmonella enterica subsp, enterica serovar Typhimurium	AE682	AO511	multi-phylla	Actinobacteria,Proteobacteria,Firmicutes	multi-phylla	Actinobacteria,Proteobacteria,Firmicutes	order	Enterobacterales	20008783
	ETEC_1729_pl_4	6229	49.2856	Col156	CP001126_00001	MOBQ	NC_019783_00003	-	-	-	-	mobilizable	CP028154	0.00191916	Salmonella enterica subsp, enterica serovar Enteritidis str, RM2968	AA979	AJ485	family	Enterobacteriaceae	family	Enterobacteriaceae	genus	Escherichia	25389419
	ETEC_1729_pl_5	120023	48.8115	IncFIA,IncX1,IncX1	000136__AP014877_00014,EU370913,000215__KC853434_00019	MOBF	NC_017627_00068	MPF_F	NC_022651_00077,NC_010409_00124,NC_019094_00090,NC_017639_00094,NC_007675_00027,NC_017639_00100,NC_018966_00040,NC_010488_00021,NC_009837_00049,NC_013437_00116,08-5333_00200	MOBF	NZ_CP012164	conjugative	CP031766	0.0217795	Escherichia coli	AA328	AI229	order	Enterobacterales	order	Enterobacterales	order	Enterobacterales	10773089; 21625636; 25389419; 19897651; 22470007; 24247128; 20851899; 22511964													CAA46156	trat	hlyD	hlyB	hlyA	hlyC	fedA	fedB	fedC	fedE	fedF
	ETEC_1729_pl_6	96346	50.1962	IncI-gamma/K1	MG764547	MOBP	NC_019097	MPF_I	NC_019097_00056,NC_019097_00085,NZ_CM001473_00069,NC_022267_00069,NC_019097_00075,NC_015965_00072,NC_023290_00086,NC_019111_00038,NC_022267_00057	MOBP	JN253636	conjugative	CP032445	0.0110882	Salmonella enterica subsp, enterica serovar Fresno	AA474	AI602	order	Enterobacterales	family	Enterobacteriaceae	order	Enterobacterales	23333216; 30761100; 25987637; 21470454; 29899511; 20851899													cia
	ETEC_1730_chrom_1	5051247	50.8246	-	-	-	-	-	-	-	-	non-mobilizable	CP020855	0.191731	Klebsiella pneumoniae	AA275	AI074	-	-	-	-	-	-	-
	ETEC_1730_pl_1	91199	47.801	IncHI1B	000138__CP021336_00001	-	-	-	-	-	-	non-mobilizable	CP030183	0.0269047	Salmonella enterica	AA378	AI379	order	Enterobacterales	order	Enterobacterales	genus	Salmonella	18606786
	ETEC_1730_pl_2	165083	46.9303	IncFIB,IncFIC,IncX4,rep_cluster_2244	000096__NC_019117_00097,AP001918,000224__NC_022105_00002,CP033091_00053	MOBF,MOBP	AP018572_00011,NC_011351_00034	MPF_T	NC_011351_00017,NC_011351_00011,NC_011351_00013,NC_011351_00014	-	-	conjugative	MG904994	0.0190552	Escherichia coli	AB745	AK650	order	Enterobacterales	order	Enterobacterales	order	Enterobacterales	11254626; 30761100; 28336940; 19482926; 21911569; 28842132; 15781495; 26842776; 20851899; 16257053													trat	fedF	afrC	fedB	CAA46156	CAA46156	hlyC	hlyA	hlyB	hlyD	vat
	ETEC_1730_pl_3	104099	50.3463	IncI-gamma/K1	CP001118	MOBP	NC_019097	MPF_I	NC_019097_00056,NC_019097_00085,NZ_CM001473_00069,NC_022267_00069,NC_019097_00075,NC_015965_00072,NC_023290_00086,NC_019111_00038,NC_022267_00057	MOBP	HM021326	conjugative	CP034252	0.0180709	Salmonella enterica subsp, enterica serovar Derby	AA473	AI592	order	Enterobacterales	family	Enterobacteriaceae	order	Enterobacterales	23333216; 30761100; 25987637; 21470454; 29899511; 20851899	blaTEM-1B_1	aph(3')-Ia_1
	ETEC_1730_plunc_1	3173	44.9102	rep_cluster_2350	CP035723_00002	-	-	-	-	MOBF,MOBP,MOB_unknown	KT950740,NC_023324,NC_019986	mobilizable	LT985312	0.00243596	Escherichia coli	AD480	AN050	multi-phylla	Proteobacteria,Actinobacteria,Bacteroidetes,Firmicutes	multi-phylla	Proteobacteria,Actinobacteria,Bacteroidetes,Firmicutes	genus	Escherichia	6263753; 17122402; 26802429
	ETEC_1731_chrom_1	4971480	50.8301	-	-	-	-	-	-	-	-	non-mobilizable	CP019161	0.210897	Klebsiella pneumoniae	AA397	AI419	-	-	-	-	-	-	-
	ETEC_1731_pl_1	91480	50.3596	IncFIB,IncFIC,IncI1	000095__NZ_CP014273_00094,AP001918,CP010124_00057	MOBF	NC_017627_00068	MPF_F	NC_009837_00049,NC_022651_00077,NC_010409_00124,NC_019094_00090,NC_017639_00094,NC_007675_00027,NC_017639_00100,NC_018966_00040,NC_010488_00021,NC_014615_00033,NC_013437_00116,08-5333_00200	MOBF	CP015086	conjugative	MG904993	0.00103256	Escherichia coli	AB267	AJ976	order	Enterobacterales	order	Enterobacterales	order	Enterobacterales	11254626; 19482926; 28842132; 15781495; 20851899; 16257053													eltB	eltA	astA	stb
	ETEC_1731_pl_2	81616	49.7157	IncFIA	000136__AP014877_00014	MOBF,MOBP	NC_017639_00103,NC_021819_00066	MPF_F	NC_017639_00100,NC_017639_00094,NC_019094_00090,NC_010409_00124,NC_022651_00077	MOBF	CP015086	conjugative	MG904991	0.0026025	Escherichia coli	AA349	AI302	order	Enterobacterales	order	Enterobacterales	order	Enterobacterales	10773089; 25389419; 19897651; 24247128; 20851899; 22511964													faeJ	faeI	faeH	faeG	faeE	faeE	faeD	faeC
	ETEC_1731_pl_3	91117	50.0357	IncI-gamma/K1	KJ484639	MOBP	NC_019097	MPF_I	NC_019097_00056,NC_019097_00085,NZ_CM001473_00069,NC_022267_00069,NC_019097_00075,NC_015965_00072,NC_023290_00086,NC_019111_00038,NC_022267_00057	MOBP	HM021326	conjugative	CP016520	0.0112643	Salmonella enterica subsp, enterica serovar Heidelberg	AA474	AI614	order	Enterobacterales	family	Enterobacteriaceae	order	Enterobacterales	23333216; 30761100; 25987637; 21470454; 29899511; 20851899													cia
	ETEC_1731_pl_4	6744	51.29	rep_cluster_2131	CP010218_00004	MOBQ	NZ_AWFJ01000122_00007	-	-	MOBQ,MOBQ	NZ_CP011431,DQ318958	mobilizable	DQ916145	0.0146108	Escherichia coli	AA576	AI792	family	Enterobacteriaceae	family	Enterobacteriaceae	genus	Escherichia	25389419													cei
	ETEC_1731_pl_5	63729	43.5406	IncX4	000224__NC_022105_00002	MOBP	NC_011351_00034	MPF_T	NC_011351_00011,NC_011351_00013,NC_011351_00014,NC_011351_00017	-	-	conjugative	MG904994	0.00213483	Escherichia coli	AB745	AK650	family	Enterobacteriaceae	family	Enterobacteriaceae	family	Enterobacteriaceae	26842776; 21911569; 28336940													hlyA	hlyB	hlyD	vat	hlyC
	ETEC_1731_pl_6	99950	47.8969	IncHI1B	000138__CP021336_00001	-	-	-	-	-	-	non-mobilizable	CP039862	0.0259767	Salmonella enterica subsp, enterica	AA378	AI387	order	Enterobacterales	order	Enterobacterales	genus	Salmonella	18606786
	ETEC_1731_vunc_1	3125	45.312	rep_cluster_2350	CP041342_00001	MOBF	CP019897	-	-	MOB_unknown	CP017722	mobilizable	CP019897	0.0084995	Salmonella enterica subsp, enterica serovar Anatum str, USDA-ARS-USMARC-1677	AA674	AI953	multi-phylla	Proteobacteria,Actinobacteria,Bacteroidetes,Firmicutes	multi-phylla	Proteobacteria,Actinobacteria,Bacteroidetes,Firmicutes	genus	Escherichia	6263753; 17122402; 26802429
	ETEC_1732_chrom_1	5272534	50.7892	-	-	-	-	-	-	-	-	non-mobilizable	MH287084	0.203604	Escherichia coli O157	AA738	AJ049	-	-	-	-	-	-	-
	ETEC_1732_pl_1	5128	49.22	rep_cluster_2335	KU302809_00001	MOBP,MOBP	NC_019076_00002,NC_017321_00002	-	-	MOBP	CP008720	mobilizable	MK360094	0.0164989	Salmonella enterica subsp, enterica serovar Typhimurium	AE682	AO511	multi-phylla	Actinobacteria,Firmicutes,Proteobacteria	multi-phylla	Actinobacteria,Firmicutes,Proteobacteria	order	Enterobacterales	20008783
	ETEC_1732_pl_2	6646	51.5799	rep_cluster_2150	CP040267_00002	MOBQ	NZ_AWFJ01000122_00007	-	-	MOBQ,MOBQ	DQ318958,NC_002126	mobilizable	AP019765	0.051337	Escherichia coli O111:H-	AA576	AI790	family	Enterobacteriaceae	family	Enterobacteriaceae	-	-	-
	ETEC_1732_pl_3	4448	48.2914	rep_cluster_2350	CP035723_00002	-	-	-	-	MOBP	MF083142	mobilizable	CP016519	0.0343598	Salmonella enterica subsp, enterica serovar Heidelberg	AC509	AL724	multi-phylla	Actinobacteria,Firmicutes,Bacteroidetes,Proteobacteria	multi-phylla	Actinobacteria,Firmicutes,Bacteroidetes,Proteobacteria	genus	Escherichia	6263753; 17122402; 26802429													ce1a
	ETEC_1732_pl_4	80827	52.3736	IncI-gamma/K1	CP001118	MOBP	NC_019097	MPF_I	NC_019097_00056	MOBP	HM021326	conjugative	CP020494	0.0145076	Salmonella enterica subsp, enterica	AC027	AL045	order	Enterobacterales	family	Enterobacteriaceae	order	Enterobacterales	23333216; 30761100; 25987637; 21470454; 29899511; 20851899	dfrA17_1	aadA5_1	sul2_2										int	cib
	ETEC_1732_pl_5	90359	47.6079	rep_cluster_1704	001113__CP011430_00070	-	-	-	-	-	-	non-mobilizable	CP032492	0.0182524	Salmonella enterica subsp, enterica serovar Typhimurium	AB002	AJ521	family	Enterobacteriaceae	family	Enterobacteriaceae	-	-	-
	ETEC_1732_pl_6	79265	52.9237	IncFIA	000136__AP014877_00014	MOBF	NC_022333_00006	MPF_F	NC_007635_00031,NZ_AGTD01000004_00091,NZ_AGTD01000004_00093,NZ_AGTD01000004_00096,NC_021817_00023,NZ_AGTD01000004_00099,NC_022333_00014,NC_021871_00015,NZ_AGTD01000004_00104,NZ_AGTD01000004_00094,NC_021817_00013,NC_009790_00086	-	-	conjugative	CP027106	0.0453547	Escherichia coli	AE932	AO815	order	Enterobacterales	order	Enterobacterales	order	Enterobacterales	10773089; 25389419; 19897651; 24247128; 20851899; 22511964													paa	cma	cba
	ETEC_1732_pl_7	98230	48.7651	IncFIA,IncFIC,IncX1	CP022610_00144,CP003035,000215__KC853434_00019	MOBF	NC_017627_00068	MPF_Unknown	08-5333_00200	-	-	conjugative	MG904998	0.0154542	Escherichia coli	AA328	AI229	order	Enterobacterales	order	Enterobacterales	order	Enterobacterales	10773089; 21625636; 25389419; 19897651; 28842132; 22470007; 24247128; 20851899; 22511964													stb	estIa	fedA	fedB	fedC	fedE	fedF	hlyD	hlyB	hlyA	hlyC
	ETEC_1732_pl_8	6826	47.2898	ColE10	X01654	MOBQ	CP009870_00005	-	-	-	-	mobilizable	MF543358	0.00631659	Escherichia coli	AC772	AM107	order	Enterobacterales	order	Enterobacterales	-	-	-
	ETEC_1732_virus_1	95969	48.053	IncY	000230__CP009168_00001	-	-	-	-	-	-	non-mobilizable	CP039862	0.0109571	Salmonella enterica subsp, enterica	AA378	AI387	family	Enterobacteriaceae	family	Enterobacteriaceae	genus	Escherichia	28031198
	ETEC_1733_chrom_1	4696743	50.9997	-	-	-	-	-	-	-	-	non-mobilizable	CP006657	0.182269	Klebsiella pneumoniae JM45	AA275	AI074	-	-	-	-	-	-	-	tet(A)_6
	ETEC_1733_pl_1	88605	52.3142	IncFIA,IncFIB	AF250878,000107__CP014778_00094	-	-	-	-	-	-	non-mobilizable	CP024144	0.00369655	Escherichia coli	AA811	AJ174	order	Enterobacterales	order	Enterobacterales	order	Enterobacterales	10773089; 11254626; 25389419; 19482926; 19897651; 15781495; 24247128; 20851899; 22511964; 16257053	dfrA12_8	aadA2_1	cmlA1_1	ant(3'')-Ia_1	sul3_2	mef(B)_1	tet(A)_6						int
	ETEC_1733_pl_2	49040	43.2749	IncX1,IncX3	000215__KC853434_00019,JN247852	MOBP	NC_019096_00001	MPF_T	NC_023277_00163,NC_019046_00026,NC_019067_00043,NC_010860_00022,NC_017624_00009	MOBP	EU164802	conjugative	MH121702	0.000956583	Escherichia coli	AB233	AJ919	order	Enterobacterales	order	Enterobacterales	family	Enterobacteriaceae	26842776; 21625636; 22470007	qnrS1_1	blaTEM-1B_1
	ETEC_1733_pl_3	83393	49.5449	IncFIA	000136__AP014877_00014	MOBF,MOBP	NC_017639_00103,NC_021819_00066	MPF_F	NC_017639_00100,NC_017639_00094,NC_019094_00090,NC_019000_00022,NC_010409_00124,NC_022651_00077	MOBF	CP015086	conjugative	MG904991	0.0037263	Escherichia coli	AA349	AI302	order	Enterobacterales	order	Enterobacterales	order	Enterobacterales	10773089; 25389419; 19897651; 24247128; 20851899; 22511964													faeJ	faeI	faeH	faeG	faeE	faeE	faeD	faeC
	ETEC_1733_pl_4	96949	50.5895	IncI-gamma/K1	MF344576	MOBP	NC_019097	MPF_I	NC_022267_00057,NC_019097_00056,NC_019097_00085,NZ_CM001473_00069,NC_022267_00069,NC_019097_00075,NC_015965_00072,NC_023290_00086,NC_019111_00038	MOBP	HM021326	conjugative	CP032445	0.0142009	Salmonella enterica subsp, enterica serovar Fresno	AA474	AI602	order	Enterobacterales	family	Enterobacteriaceae	order	Enterobacterales	23333216; 30761100; 25987637; 21470454; 29899511; 20851899
	ETEC_1733_pl_5	104348	50.6718	IncFIA,IncFIB	000136__AP014877_00014,000101__NZ_CP012345_00042	MOBF,MOBF	NC_017627_00068,AP018568_00098	MPF_F	NC_009837_00049,NC_010488_00021,NC_018966_00040,NC_017639_00100,NC_007675_00027,NC_017639_00094,NC_019094_00090,NC_010409_00124,NZ_CM001154_00091,NC_022651_00077,NC_013437_00116,08-5333_00200	MOBF	NZ_CP012164	conjugative	CP024975	0.0219205	Escherichia coli	AA328	AI230	order	Enterobacterales	order	Enterobacterales	order	Enterobacterales	10773089; 11254626; 25389419; 19482926; 19897651; 15781495; 24247128; 20851899; 22511964; 16257053													hlyC	hlyA	hlyB	hlyD	vat	estIa	trat
	ETEC_1733_virus_1	82248	48.1009	IncY	000230__CP009168_00001	-	-	-	-	-	-	non-mobilizable	CP038506	0.0257292	Escherichia coli	AA378	AI389	family	Enterobacteriaceae	family	Enterobacteriaceae	genus	Escherichia	28031198
	ETEC_1734_chrom_1	5272521	50.7892	-	-	-	-	-	-	-	-	non-mobilizable	MH287084	0.203604	Escherichia coli O157	AA738	AJ049	-	-	-	-	-	-	-
	ETEC_1734_pl_1	4448	48.2914	rep_cluster_2350	CP035723_00002	-	-	-	-	MOBP	MF083142	mobilizable	CP016519	0.0343598	Salmonella enterica subsp, enterica serovar Heidelberg	AC509	AL724	multi-phylla	Firmicutes,Proteobacteria,Actinobacteria,Bacteroidetes	multi-phylla	Firmicutes,Proteobacteria,Actinobacteria,Bacteroidetes	genus	Escherichia	6263753; 17122402; 26802429													ce1a
	ETEC_1734_pl_2	6646	51.5799	rep_cluster_2150	CP040267_00002	MOBQ	NZ_AWFJ01000122_00007	-	-	MOBQ,MOBQ	DQ318958,NC_002126	mobilizable	AP019765	0.051337	Escherichia coli O111:H-	AA576	AI790	family	Enterobacteriaceae	family	Enterobacteriaceae	-	-	-
	ETEC_1734_pl_3	79114	52.3169	IncI-gamma/K1	CP001118	MOBP	NC_019097	MPF_I	NC_019097_00056	MOBP	HM021326	conjugative	CP020494	0.0145076	Salmonella enterica subsp, enterica	AC027	AL045	order	Enterobacterales	family	Enterobacteriaceae	order	Enterobacterales	23333216; 30761100; 25987637; 21470454; 29899511; 20851899	dfrA17_1	aadA5_1	sul2_2										int	cib
	ETEC_1734_pl_4	79263	52.9238	IncFIA	000136__AP014877_00014	MOBF	NC_022333_00006	MPF_F	NC_007635_00031,NZ_AGTD01000004_00091,NZ_AGTD01000004_00093,NZ_AGTD01000004_00096,NC_021817_00023,NZ_AGTD01000004_00099,NC_022333_00014,NC_021871_00015,NZ_AGTD01000004_00104,NZ_AGTD01000004_00094,NC_021817_00013,NC_009790_00086	-	-	conjugative	CP027106	0.0453547	Escherichia coli	AE932	AO815	order	Enterobacterales	order	Enterobacterales	order	Enterobacterales	10773089; 25389419; 19897651; 24247128; 20851899; 22511964													paa	cma	cba
	ETEC_1734_pl_5	5128	49.22	rep_cluster_2335	KU302809_00001	MOBP	NC_019076_00002	-	-	MOBP	CP008720	mobilizable	MK360094	0.0164989	Salmonella enterica subsp, enterica serovar Typhimurium	AE682	AO511	multi-phylla	Firmicutes,Proteobacteria,Actinobacteria	multi-phylla	Firmicutes,Proteobacteria,Actinobacteria	order	Enterobacterales	20008783
	ETEC_1734_pl_6	98226	48.762	IncFIA,IncFIC,IncX1	CP022610_00144,CP003035,000215__KC853434_00019	MOBF	NC_017627_00068	MPF_Unknown	08-5333_00200	-	-	conjugative	MG904998	0.0154542	Escherichia coli	AA328	AI229	order	Enterobacterales	order	Enterobacterales	order	Enterobacterales	10773089; 21625636; 25389419; 19897651; 28842132; 22470007; 24247128; 20851899; 22511964													stb	estIa	fedA	fedB	fedC	fedE	fedF	hlyD	hlyB	hlyA	hlyC
	ETEC_1734_pl_7	6827	47.3121	ColE10	X01654	MOBQ	CP009870_00005	-	-	-	-	mobilizable	MF543358	0.006248	Escherichia coli	AC772	AM107	order	Enterobacterales	order	Enterobacterales	-	-	-
	ETEC_1734_pl_8	90361	47.6068	rep_cluster_1704	001113__CP011430_00070	-	-	-	-	-	-	non-mobilizable	CP032492	0.0182524	Salmonella enterica subsp, enterica serovar Typhimurium	AB002	AJ521	family	Enterobacteriaceae	family	Enterobacteriaceae	-	-	-
	ETEC_1734_virus_1	95968	48.0535	IncY	000230__CP009168_00001	-	-	-	-	-	-	non-mobilizable	CP039862	0.0109571	Salmonella enterica subsp, enterica	AA378	AI387	family	Enterobacteriaceae	family	Enterobacteriaceae	genus	Escherichia	28031198
	ETEC_1735_chrom_1	4695530	50.9997	-	-	-	-	-	-	-	-	non-mobilizable	CP006657	0.182269	Klebsiella pneumoniae JM45	AA275	AI074	-	-	-	-	-	-	-	tet(A)_6
	ETEC_1735_pl_1	5281	46.6768	-	-	-	-	-	-	-	-	non-mobilizable	CP022060	0.0496454	Salmonella enterica	AC663	AL941	family	Enterobacteriaceae	family	Enterobacteriaceae	-	-	-
	ETEC_1735_pl_2	5650	46.3009	rep_cluster_2350	CP035723_00002	MOBP,MOBP	NC_019076_00002,NC_017321_00002	-	-	MOBP	NZ_CP016585	mobilizable	EU580135	0.0433296	Escherichia coli	AA144	AH781	multi-phylla	Actinobacteria,Proteobacteria,Firmicutes,Bacteroidetes	multi-phylla	Actinobacteria,Proteobacteria,Firmicutes,Bacteroidetes	genus	Escherichia	6263753; 17122402; 26802429
	ETEC_1735_pl_3	4982	48.4344	rep_cluster_2350	CP035723_00002	MOBP,MOBP	NC_017321_00002,NC_016903_00002	-	-	MOBP	NZ_CP016585	mobilizable	GU949535	0.0466675	Salmonella enterica subsp, enterica serovar Pullorum	AA151	AH791	multi-phylla	Actinobacteria,Proteobacteria,Firmicutes,Bacteroidetes	multi-phylla	Actinobacteria,Proteobacteria,Firmicutes,Bacteroidetes	genus	Escherichia	6263753; 17122402; 26802429
	ETEC_1735_pl_4	5641	58.9612	-	-	-	-	-	-	-	-	non-mobilizable	CP021135	0.0228571	Pseudomonas fragi	AA583	AI807	class	Gammaproteobacteria	class	Gammaproteobacteria	-	-	-
	ETEC_1735_pl_5	104361	50.6846	IncFIA,IncFIB	000136__AP014877_00014,000101__NZ_CP012345_00042	MOBF,MOBF,MOBF,MOBF,MOBF	CP029214_00066,NC_020271_00088,NC_017627_00068,NC_017639_00103,AP018568_00098	MPF_F	NC_009837_00049,NC_010488_00021,NC_018966_00040,NC_017639_00100,NC_007675_00027,NC_017639_00094,NC_019094_00090,NC_017659_00099,NC_010409_00124,NC_022651_00077,NC_013437_00116,08-5333_00200	MOBF	NZ_CP012164	conjugative	CP024975	0.0218499	Escherichia coli	AA328	AI230	order	Enterobacterales	order	Enterobacterales	order	Enterobacterales	10773089; 11254626; 25389419; 19482926; 19897651; 15781495; 24247128; 20851899; 22511964; 16257053													hlyC	hlyA	hlyB	hlyD	vat	estIa	trat
	ETEC_1735_pl_6	85197	50.3093	IncFIA,IncFIB	AF250878,000107__CP014778_00094	MOBP	NC_021819_00066	-	-	-	-	mobilizable	CP002730	0.0199514	Escherichia coli UMNK88	AA349	AI302	order	Enterobacterales	order	Enterobacterales	order	Enterobacterales	10773089; 11254626; 25389419; 19482926; 19897651; 15781495; 24247128; 20851899; 22511964; 16257053													faeJ	faeI	faeH	faeG	faeE	faeE	faeD	faeC
	ETEC_1735_pl_7	94251	50.5936	IncI-gamma/K1	MF344576	MOBP	NC_019097	MPF_I	NC_019097_00056,NC_019097_00085,NZ_CM001473_00069,NC_022267_00069,NC_019097_00075,NC_015965_00072,NC_023290_00086,NC_019111_00038,NC_022267_00057	MOBP	HM021326	conjugative	CP032445	0.0131603	Salmonella enterica subsp, enterica serovar Fresno	AA474	AI602	order	Enterobacterales	family	Enterobacteriaceae	order	Enterobacterales	23333216; 30761100; 25987637; 21470454; 29899511; 20851899
	ETEC_1735_pl_8	41265	42.1035	IncX1,IncX3	000215__KC853434_00019,JN247852	MOBP	NC_019096_00001	MPF_T	NC_023277_00163,NC_019046_00026,NC_019067_00043,NC_010860_00022,NC_017624_00009	MOBP	EU164802	conjugative	CP020088	0.00521614	Shigella flexneri 1a	AB233	AJ919	order	Enterobacterales	order	Enterobacterales	family	Enterobacteriaceae	26842776; 21625636; 22470007
	ETEC_1735_virus_1	81431	48.0665	IncY	000230__CP009168_00001	-	-	-	-	-	-	non-mobilizable	CP038506	0.0256472	Escherichia coli	AA378	AI389	family	Enterobacteriaceae	family	Enterobacteriaceae	genus	Escherichia	28031198
	ETEC_1736F_chrom_1	5019254	50.5948	-	-	-	-	-	-	-	-	non-mobilizable	CP029181	0.219531	Escherichia coli	AA374	AI357	-	-	-	-	-	-	-
	ETEC_1736F_pl_1	116488	49.1553	IncFIA,IncFIB,IncN	000136__AP014877_00014,000096__NC_019117_00097,000153__NC_019087_00001	-	-	MPF_F	NZ_CM001154_00091,NC_010409_00124,NC_014615_00033,NC_022651_00077	MOBF	CP015086	mobilizable	MG904998	0.0445606	Escherichia coli	AA328	AI229	class	Gammaproteobacteria	class	Gammaproteobacteria	order	Enterobacterales	10773089; 11254626; 25389419; 19482926; 23114770; 19897651; 28842132; 15781495; 24247128; 20851899; 22511964; 16257053	aadA5_1	dfrA17_1											hlyC	hlyA	hlyB	hlyD	fedA	fedB	fedC	fedE	fedF	CAA46156	int	paa	traJ
	ETEC_1736F_pl_2	63994	42.8462	IncI2	AP002527	MOBP	NC_019115_00069	MPF_T	NC_020270_00058,NC_019039_00051,NC_019039_00052,NC_020270_00063,NC_019039_00065	-	-	conjugative	KU932023	0.0026025	Escherichia coli	AA372	AI346	family	Enterobacteriaceae	family	Enterobacteriaceae	family	Enterobacteriaceae	26842776; 30761100; 25861872
	ETEC_1736F_pl_3	62944	52.2528	IncFIA	CP022610_00144	MOBF,MOBF	AP018568_00098,NC_017627_00068	MPF_F	NC_009837_00049,NC_022651_00077,NC_010409_00124,NC_017659_00099,NC_019094_00090,NC_017639_00094,NC_007675_00027,NC_017639_00100,NC_018966_00040,NC_010488_00021,NC_014615_00033,NC_013437_00116,08-5333_00200	MOBF	CP000430	conjugative	CP024975	0.0260597	Escherichia coli	AA328	AI230	order	Enterobacterales	order	Enterobacterales	order	Enterobacterales	10773089; 25389419; 19897651; 24247128; 20851899; 22511964													trat
	ETEC_1736F_pl_4	11300	46.292	rep_cluster_2350	CP035723_00002	MOBP,MOBP	NC_019076_00002,NC_017321_00002	-	-	MOBP	NZ_CP016585	mobilizable	EU580135	0.0433296	Escherichia coli	AA144	AH781	multi-phylla	Bacteroidetes,Firmicutes,Proteobacteria,Actinobacteria	multi-phylla	Bacteroidetes,Firmicutes,Proteobacteria,Actinobacteria	genus	Escherichia	6263753; 17122402; 26802429
	ETEC_1736F_pl_5	77429	47.8632	IncY	000230__CP009168_00001	-	-	-	-	-	-	non-mobilizable	MH781719	0.0323015	Klebsiella pneumoniae	AA378	AI373	family	Enterobacteriaceae	family	Enterobacteriaceae	genus	Escherichia	28031198
	ETEC_1736F_pl_6	121897	52.0784	IncI-gamma/K1	KT186369	MOBP	NC_019097	MPF_I	NC_019097_00085,NZ_CM001473_00069,NC_022267_00069,NC_019097_00075,NC_015965_00072,NC_023290_00086,NC_019111_00038,NC_022267_00057,NC_019097_00056	MOBP	DQ916413	conjugative	CP018625	0.0168391	Escherichia coli	AA474	AI596	order	Enterobacterales	family	Enterobacteriaceae	order	Enterobacterales	23333216; 30761100; 25987637; 21470454; 29899511; 20851899	mph(A)_2	blaTEM-1B_1
	ETEC_1736F_pl_7	26307	45.5772	rep_cluster_2350	CP035723_00002	-	-	-	-	MOBF,MOBP,MOB_unknown	NZ_CP012164,CP018844,NC_019986	mobilizable	CP018943	0.0187432	Escherichia coli	AC509	AL724	multi-phylla	Bacteroidetes,Firmicutes,Proteobacteria,Actinobacteria	multi-phylla	Bacteroidetes,Firmicutes,Proteobacteria,Actinobacteria	genus	Escherichia	6263753; 17122402; 26802429													ce1a	ce1a	ce1a	ce1a	ce1a
	ETEC_1736F_virus_1	117676	49.2624	-	-	-	-	-	-	-	-	non-mobilizable	CP019281	0.147707	Escherichia coli	AF190	AP111	-	-	-	-	-	-	-
	ETEC_1737_chrom_1	5018750	50.6055	-	-	-	-	-	-	-	-	non-mobilizable	CP029181	0.219531	Escherichia coli	AA374	AI357	-	-	-	-	-	-	-
	ETEC_1737_pl_1	5261	45.5807	rep_cluster_2350	CP035723_00002	-	-	-	-	MOBF,MOBP,MOB_unknown	NZ_CP012164,CP018844,NC_019986	mobilizable	CP018943	0.0186195	Escherichia coli	AC509	AL724	multi-phylla	Bacteroidetes,Proteobacteria,Actinobacteria,Firmicutes	multi-phylla	Bacteroidetes,Proteobacteria,Actinobacteria,Firmicutes	genus	Escherichia	6263753; 17122402; 26802429													ce1a
	ETEC_1737_pl_2	116463	49.1667	IncFIA,IncFIB,IncN	000136__AP014877_00014,000096__NC_019117_00097,000153__NC_019087_00001	-	-	MPF_F	NC_022651_00077,NC_010409_00124,NC_014615_00033	MOBF	CP015086	mobilizable	MG904998	0.0444041	Escherichia coli	AA328	AI229	class	Gammaproteobacteria	class	Gammaproteobacteria	order	Enterobacterales	10773089; 11254626; 25389419; 19482926; 23114770; 19897651; 28842132; 15781495; 24247128; 20851899; 22511964; 16257053	aadA5_1	dfrA17_1											paa	traJ	hlyC	hlyA	hlyB	hlyD	fedA	fedB	fedC	fedE	fedF	CAA46156	int
	ETEC_1737_pl_3	5650	46.3009	rep_cluster_2350	CP035723_00002	MOBP,MOBP	NC_019076_00002,NC_017321_00002	-	-	MOBP	NZ_CP016585	mobilizable	EU580135	0.0433296	Escherichia coli	AA144	AH781	multi-phylla	Bacteroidetes,Proteobacteria,Actinobacteria,Firmicutes	multi-phylla	Bacteroidetes,Proteobacteria,Actinobacteria,Firmicutes	genus	Escherichia	6263753; 17122402; 26802429
	ETEC_1737_pl_4	82981	47.9965	IncY	000230__CP009168_00001	-	-	-	-	-	-	non-mobilizable	MH781719	0.0321972	Klebsiella pneumoniae	AA378	AI373	family	Enterobacteriaceae	family	Enterobacteriaceae	genus	Escherichia	28031198
	ETEC_1737_pl_5	120042	52.0893	IncI-gamma/K1	KT186369	MOBP	NC_019097	MPF_I	NC_019097_00056,NC_022267_00057,NC_019111_00038,NC_023290_00086,NC_015965_00072,NC_019097_00075,NC_022267_00069,NZ_CM001473_00069,NC_019097_00085	MOBP	DQ916413	conjugative	CP018625	0.0162193	Escherichia coli	AA474	AI596	order	Enterobacterales	family	Enterobacteriaceae	order	Enterobacterales	23333216; 30761100; 25987637; 21470454; 29899511; 20851899	tet(A)_6	blaTEM-1B_1	mph(A)_2
	ETEC_1737_pl_6	68297	51.1472	IncFII,IncI-gamma/K1	LS992172_00069,AP011954	MOBF	NC_011413_00081	MPF_F	NC_011413_00075,NC_011413_00074,NC_011413_00069,NC_011413_00068,NC_011413_00064,NC_011413_00063,NC_011413_00058,NC_011413_00056,NC_011413_00080,NC_011413_00060	-	-	conjugative	CP032813	0.0465005	Escherichia coli	AA181	AH872	order	Enterobacterales	order	Enterobacterales	order	Enterobacterales	23333216; 30761100; 25987637; 21470454; 29899511; 20851899	blaTEM-1A_1
	ETEC_1737_pl_7	69672	51.5056	IncFIA	000136__AP014877_00014	MOBF	AP018568_00098	MPF_F	NC_022651_00077,NC_010409_00124,NC_019094_00090,NC_017639_00094,NC_007675_00027,NC_017639_00100,NC_018966_00040,NC_010488_00021,NC_009837_00049,NC_013437_00116,08-5333_00200	MOBF	NZ_CP012164	conjugative	CP024975	0.0164989	Escherichia coli	AA328	AI230	order	Enterobacterales	order	Enterobacterales	order	Enterobacterales	10773089; 25389419; 19897651; 24247128; 20851899; 22511964													trat	vat
	ETEC_1737_pl_8	63002	42.6606	IncI2	AP002527	MOBP	NC_019115_00069	MPF_T	NC_019039_00065,NC_020270_00063,NC_019039_00052,NC_019039_00051,NC_020270_00058	-	-	conjugative	KU932023	0.00218918	Escherichia coli	AA372	AI346	family	Enterobacteriaceae	family	Enterobacteriaceae	family	Enterobacteriaceae	26842776; 30761100; 25861872
	ETEC_1738_chrom_1	5580344	50.5323	-	-	-	-	-	-	-	-	non-mobilizable	KM877517	0.219531	Enterobacter cloacae	AA002	AH533	-	-	-	-	-	-	-	sul1_5	ant(3'')-Ia_1	dfrA1_8	catA1_1
	ETEC_1738_pl_1	232987	45.3914	IncHI2A,rep_cluster_1088	BX664015,000340__KU353730	MOBH	NC_012555_00231	MPF_F	NC_005211_00200,NC_005211_00207,NC_005211_00005,NC_009838_00006,NC_021845_00017,NC_005211_00030,NC_005211_00012	MOBH	NC_015864	conjugative	MF135534	0.00521614	Raoultella ornithinolytica	AA738	AJ049	order	Enterobacterales	order	Enterobacterales	order	Enterobacterales	20851899	blaTEM-1B_1	mcr-1.1_1											tlra
	ETEC_1738_pl_2	93447	50.2798	IncI-gamma/K1	CP010831	MOBP	NC_019097	MPF_I	NC_019097_00056,NC_019097_00085,NZ_CM001473_00069,NC_022267_00069,NC_019097_00075,NC_015965_00072,NC_023290_00086,NC_019111_00038,NC_022267_00057	MOBP	DQ916413	conjugative	CP030234	0.00687462	Salmonella enterica	AA474	AI612	order	Enterobacterales	family	Enterobacteriaceae	order	Enterobacterales	23333216; 30761100; 25987637; 21470454; 29899511; 20851899													cia
	ETEC_1738_pl_3	67092	52.2894	IncFIA,IncFIC	CP022610_00144,CP003035	MOBF	NC_017627_00068	MPF_F	NC_019094_00090,NC_017639_00094,NC_007675_00027,NC_017639_00100,NC_018966_00040,NC_019094_00068,NC_009837_00049,NC_022651_00077,NC_010409_00124,NC_013437_00116,08-5333_00200	MOBF	CP017721	conjugative	CP024284	0.0222766	Escherichia albertii	AA329	AI237	order	Enterobacterales	order	Enterobacterales	order	Enterobacterales	10773089; 25389419; 19897651; 28842132; 24247128; 20851899; 22511964													trat
	ETEC_1738_pl_4	76285	48.3778	IncFII,IncI-gamma/K1,IncX1	AJ851089,CP002968,000215__KC853434_00019	MOBF	NC_022333_00006	MPF_F	NZ_AGTD01000004_00096,NC_021817_00023,NZ_AGTD01000004_00099,NC_022333_00014,NC_021871_00015,NZ_AGTD01000004_00104,NZ_AGTD01000004_00091,NZ_AGTD01000004_00093,NZ_AGTD01000004_00094,NC_021817_00013,NC_009790_00086	-	-	conjugative	MG904998	0.0414262	Escherichia coli	AA328	AI229	order	Enterobacterales	order	Enterobacterales	order	Enterobacterales	23333216; 21625636; 30761100; 25987637; 21470454; 29899511; 20851899; 22470007													fedA	fedB	fedC	fedE	fedF	hlyD	hlyB	hlyA	hlyC
	ETEC_1738_pl_5	5880	46.9218	rep_cluster_2350	CP035723_00002	MOBP,MOBP	NC_019076_00002,NC_017321_00002	-	-	MOBP	CP018980	mobilizable	CP001148	0.00075568	Salmonella enterica subsp, enterica serovar Virchow str, SL491	AA157	AH800	multi-phylla	Actinobacteria,Proteobacteria,Bacteroidetes,Firmicutes	multi-phylla	Actinobacteria,Proteobacteria,Bacteroidetes,Firmicutes	genus	Escherichia	6263753; 17122402; 26802429
	ETEC_1738_pl_6	5732	49.4417	rep_cluster_2392	CP045830_00002	MOBP	NC_020251_00005	-	-	MOBP	CP022165	mobilizable	CP016039	0.00396608	Escherichia coli	AA143	AH778	multi-phylla	Actinobacteria,Proteobacteria	multi-phylla	Actinobacteria,Proteobacteria	-	-	-
	ETEC_1738_pl_7	98186	51.7212	IncFIA,IncFIB	000136__AP014877_00014,000101__NZ_CP012345_00042	MOBF	NC_017627_00068	MPF_F	NC_009837_00049,NC_010488_00021,NC_018966_00040,NC_017639_00100,NC_007675_00027,NC_017639_00094,NC_019094_00090,NC_010409_00124,NC_022651_00077,NC_013437_00116,08-5333_00200	MOBF	NZ_CP012164	conjugative	CP024975	0.0178312	Escherichia coli	AA328	AI230	order	Enterobacterales	order	Enterobacterales	order	Enterobacterales	10773089; 11254626; 25389419; 19482926; 19897651; 15781495; 24247128; 20851899; 22511964; 16257053													vat	estIa	stb	trat
	ETEC_1738_pl_8	64373	42.9947	IncI2	AP002527	MOBP	NC_019115_00069	MPF_T	NC_020270_00058,NC_019039_00051,NC_019039_00052,NC_020270_00063,NC_019039_00065	-	-	conjugative	KU932023	0.00249129	Escherichia coli	AA372	AI346	family	Enterobacteriaceae	family	Enterobacteriaceae	family	Enterobacteriaceae	26842776; 30761100; 25861872
	ETEC_1738_pl_9	42190	49.9953	IncFIA	000136__AP014877_00014	MOBF	NC_017639_00103	MPF_F	NC_017639_00100,NC_017639_00094,NC_019094_00090,NC_010409_00124,NC_022651_00077	MOBF	CP015086	conjugative	MG904991	0.04288	Escherichia coli	AA349	AI302	order	Enterobacterales	order	Enterobacterales	order	Enterobacterales	10773089; 25389419; 19897651; 24247128; 20851899; 22511964
	ETEC_1738_vunc_1	97769	47.9436	IncY	000230__CP009168_00001	-	-	-	-	-	-	non-mobilizable	CP039862	0.00541137	Salmonella enterica subsp, enterica	AA378	AI387	family	Enterobacteriaceae	family	Enterobacteriaceae	genus	Escherichia	28031198
	ETEC_1739_chrom_1	4760634	50.9014	-	-	-	-	-	-	-	-	non-mobilizable	LR134219	0.197292	Klebsiella aerogenes	AA277	AI090	-	-	-	-	-	-	-
	ETEC_1739_pl_1	4609	49.5118	rep_cluster_2350	CP035723_00002	MOBP,MOBP,MOBP	NC_019076_00002,NC_017321_00002,NC_022662_00003	-	-	MOBP	NZ_CP016585	mobilizable	EU580135	0.0525139	Escherichia coli	AA144	AH781	multi-phylla	Proteobacteria,Actinobacteria,Bacteroidetes,Firmicutes	multi-phylla	Proteobacteria,Actinobacteria,Bacteroidetes,Firmicutes	genus	Escherichia	6263753; 17122402; 26802429
	ETEC_1739_pl_2	6197	55.1396	-	-	-	-	-	-	-	-	non-mobilizable	CP017852	0.10374	Klebsiella variicola	AA190	AH891	-	-	-	-	-	-	-
	ETEC_1739_pl_3	106236	50.6636	IncFIA,IncFIB	000136__AP014877_00014,000101__NZ_CP012345_00042	MOBF	NC_017627_00068	MPF_F	NC_022651_00077,NC_010409_00124,NC_019094_00090,NC_017639_00094,NC_007675_00027,NC_017639_00100,NC_018966_00040,NC_010488_00021,NC_009837_00049,NC_013437_00116,08-5333_00200	MOBF	NZ_CP012164	conjugative	CP024975	0.0200167	Escherichia coli	AA328	AI230	order	Enterobacterales	order	Enterobacterales	order	Enterobacterales	10773089; 11254626; 25389419; 19482926; 19897651; 15781495; 24247128; 20851899; 22511964; 16257053													trat	stb	estIa	vat	hlyD	hlyB	hlyA	hlyC
	ETEC_1739_pl_4	95417	52.651	IncFIA	000136__AP014877_00014	MOBF	NC_017639_00103	MPF_F	NC_017639_00100,NC_017639_00094,NC_019094_00090,NC_010409_00124,NC_022651_00077	MOBF	CP015086	conjugative	CP024144	0.0230043	Escherichia coli	AA811	AJ174	order	Enterobacterales	order	Enterobacterales	order	Enterobacterales	10773089; 25389419; 19897651; 24247128; 20851899; 22511964	tet(A)_6	dfrA12_8	aadA2_1	cmlA1_1	ant(3'')-Ia_1	sul3_2	mef(B)_1	aph(3')-Ia_1	aph(3')-Ia_1	OqxA_1	OqxB_1		int
	ETEC_1739_pl_5	4811	48.6385	rep_cluster_2335	EF088686_00008	MOBP	NC_014003_00004	-	-	-	-	mobilizable	MK360094	0.0344723	Salmonella enterica subsp, enterica serovar Typhimurium	AE682	AO511	multi-phylla	Proteobacteria,Actinobacteria,Firmicutes	multi-phylla	Proteobacteria,Actinobacteria,Firmicutes	order	Enterobacterales	20008783
	ETEC_1739_pl_6	78399	49.6907	IncFIA,IncFIB	AF250878,000107__CP014778_00094	MOBP	NC_021819_00066	-	-	-	-	mobilizable	CP002730	0.0168391	Escherichia coli UMNK88	AA349	AI302	order	Enterobacterales	order	Enterobacterales	order	Enterobacterales	10773089; 11254626; 25389419; 19482926; 19897651; 15781495; 24247128; 20851899; 22511964; 16257053													faeC	faeD	faeE	faeE	faeG	faeH	faeI	faeJ
	ETEC_1739_pl_7	47686	43.1301	IncX1,IncX3	000215__KC853434_00019,JN247852	MOBP	NC_019096_00001	MPF_T	NC_023277_00163,NC_019046_00026,NC_019067_00043,NC_010860_00022,NC_017624_00009	MOBP	EU164802	conjugative	MH121702	4.76906e-05	Escherichia coli	AB233	AJ919	order	Enterobacterales	order	Enterobacterales	family	Enterobacteriaceae	26842776; 21625636; 22470007	qnrS1_1	blaTEM-1B_1
	ETEC_1739_pl_8	88929	50.4481	IncI-gamma/K1	KM409652	MOBP	NC_019097	MPF_I	NC_019097_00056,NC_019097_00085,NZ_CM001473_00069,NC_022267_00069,NC_019097_00075,NC_015965_00072,NC_023290_00086,NC_019111_00038,NC_022267_00057	MOBP	HM021326	conjugative	CP024471	0.00381583	Shigella flexneri	AA474	AI611	order	Enterobacterales	family	Enterobacteriaceae	order	Enterobacterales	23333216; 30761100; 25987637; 21470454; 29899511; 20851899	aph(6)-Id_1	aph(3'')-Ib_2
	ETEC_1739_pl_9	4763	57.7577	-	-	-	-	-	-	-	-	non-mobilizable	CP011335	0.0962153	Escherichia coli O104:H4 str, C227-11	AA736	AJ043	-	-	-	-	-	-	-
	ETEC_1739_vunc_1	3741	65.0628	-	-	-	-	-	-	-	-	non-mobilizable	CP021135	0.037311	Pseudomonas fragi	AA583	AI807	class	Gammaproteobacteria	class	Gammaproteobacteria	-	-	-
	ETEC_1739_vunc_2	4073	44.1444	rep_cluster_2350	CP035723_00002	-	-	-	-	MOBF,MOBP,MOB_unknown	CP000430,NC_008697,NC_019986	mobilizable	NC_014543	0.00146992	Escherichia coli O26:H11 str, 11368	AD481	AN052	multi-phylla	Proteobacteria,Actinobacteria,Bacteroidetes,Firmicutes	multi-phylla	Proteobacteria,Actinobacteria,Bacteroidetes,Firmicutes	genus	Escherichia	6263753; 17122402; 26802429
	ETEC_1740F_chrom_1	400843	50.3496	-	-	-	-	-	-	-	-	non-mobilizable	MK439959	0.130979	Escherichia coli	AA860	AJ265	-	-	-	-	-	-	-
	ETEC_1740F_chrom_2	4125809	50.7773	-	-	-	-	-	-	-	-	non-mobilizable	KM877517	0.219531	Enterobacter cloacae	AA002	AH533	-	-	-	-	-	-	-	sul1_5	ant(3'')-Ia_1	dfrA1_8	catA1_1
	ETEC_1740F_chrom_3	261589	51.3145	-	-	-	-	-	-	-	-	non-mobilizable	CP012733	0.151946	Shigella flexneri 1a	AE322	AO085	-	-	-	-	-	-	-
	ETEC_1740F_chrom_4	776234	48.9394	-	-	-	-	-	-	-	-	non-mobilizable	CP024288	0.186761	Escherichia albertii	AD672	AN296	-	-	-	-	-	-	-
	ETEC_1740F_pl_1	93524	50.2545	IncI-gamma/K1	CP010831	MOBP	NC_019097	MPF_I	NZ_CM001473_00069,NC_022267_00069,NC_019097_00075,NC_015965_00072,NC_023290_00086,NC_019111_00038,NC_022267_00057,NC_019097_00056,NC_019097_00085	MOBP	DQ916413	conjugative	CP030234	0.00744966	Salmonella enterica	AA474	AI612	order	Enterobacterales	family	Enterobacteriaceae	order	Enterobacterales	23333216; 30761100; 25987637; 21470454; 29899511; 20851899													cia
	ETEC_1740F_pl_10	36007	49.1016	IncFIA	000136__AP014877_00014	MOBF	NC_017639_00103	MPF_F	NC_022651_00077,NC_010409_00124,NC_019094_00090,NC_017639_00094,NC_017639_00100	MOBF	CP015086	conjugative	MG904991	0.0475157	Escherichia coli	AA349	AI302	order	Enterobacterales	order	Enterobacterales	order	Enterobacterales	10773089; 25389419; 19897651; 24247128; 20851899; 22511964
	ETEC_1740F_pl_11	4775	57.822	-	-	-	-	-	-	-	-	non-mobilizable	CP011335	0.0862491	Escherichia coli O104:H4 str, C227-11	AA736	AJ043	-	-	-	-	-	-	-
	ETEC_1740F_pl_2	232975	45.3903	IncHI2A,rep_cluster_1088	BX664015,000340__KU353730	MOBH	NC_012555_00231	MPF_F	NC_005211_00005,NC_009838_00006,NC_021845_00017,NC_005211_00030,NC_005211_00200,NC_005211_00207,NC_005211_00012	MOBH	NC_015864	conjugative	MF135534	0.00521614	Raoultella ornithinolytica	AA738	AJ049	order	Enterobacterales	order	Enterobacterales	order	Enterobacterales	20851899	blaTEM-1B_1	mcr-1.1_1											tlra
	ETEC_1740F_pl_3	64367	42.9972	IncI2	AP002527	MOBP	NC_019115_00069	MPF_T	NC_019039_00065,NC_020270_00063,NC_019039_00052,NC_019039_00051,NC_020270_00058	-	-	conjugative	KU932023	0.00251903	Escherichia coli	AA372	AI346	family	Enterobacteriaceae	family	Enterobacteriaceae	family	Enterobacteriaceae	26842776; 30761100; 25861872
	ETEC_1740F_pl_4	89943	51.3403	IncFIA,IncFIB	000136__AP014877_00014,000101__NZ_CP012345_00042	MOBF	NC_017627_00068	MPF_F	NC_022651_00077,NC_010409_00124,NC_019094_00090,NC_017639_00094,NC_007675_00027,NC_017639_00100,NC_018966_00040,NC_010488_00021,NC_009837_00049,NC_013437_00116,08-5333_00200	MOBF	NZ_CP012164	conjugative	CP024975	0.0171844	Escherichia coli	AA328	AI230	order	Enterobacterales	order	Enterobacterales	order	Enterobacterales	10773089; 11254626; 25389419; 19482926; 19897651; 15781495; 24247128; 20851899; 22511964; 16257053													stb	estIa	vat	trat
	ETEC_1740F_pl_5	5732	49.4417	rep_cluster_2392	CP045830_00002	MOBP	NC_020251_00005	-	-	MOBP	CP022165	mobilizable	CP016039	0.00396608	Escherichia coli	AA143	AH778	multi-phylla	Actinobacteria,Proteobacteria	multi-phylla	Actinobacteria,Proteobacteria	-	-	-
	ETEC_1740F_pl_6	11759	46.9173	rep_cluster_2350	CP035723_00002	MOBP	NC_019076_00002	-	-	MOBP	CP018980	mobilizable	CP001148	0.000680979	Salmonella enterica subsp, enterica serovar Virchow str, SL491	AA157	AH800	multi-phylla	Bacteroidetes,Actinobacteria,Firmicutes,Proteobacteria	multi-phylla	Bacteroidetes,Actinobacteria,Firmicutes,Proteobacteria	genus	Escherichia	6263753; 17122402; 26802429
	ETEC_1740F_pl_7	5773	54.7549	-	-	-	-	-	-	-	-	non-mobilizable	CP017852	0.104495	Klebsiella variicola	AA190	AH891	-	-	-	-	-	-	-
	ETEC_1740F_pl_8	2155	56.9838	-	-	-	-	-	-	-	-	non-mobilizable	CP045020	0.130979	Klebsiella pneumoniae subsp, pneumoniae	AA190	AH889	-	-	-	-	-	-	-
	ETEC_1740F_pl_9	76284	48.3784	IncFII,IncI-gamma/K1,IncX1	AJ851089,CP002968,000215__KC853434_00019	MOBF	NC_022333_00006	MPF_F	NZ_AGTD01000004_00104,NC_021871_00015,NC_022333_00014,NZ_AGTD01000004_00099,NC_021817_00023,NZ_AGTD01000004_00096,NZ_AGTD01000004_00093,NZ_AGTD01000004_00091,NC_009790_00086,NC_021817_00013,NZ_AGTD01000004_00094	-	-	conjugative	MG904998	0.0414262	Escherichia coli	AA328	AI229	order	Enterobacterales	order	Enterobacterales	order	Enterobacterales	23333216; 21625636; 30761100; 25987637; 21470454; 29899511; 20851899; 22470007													hlyA	hlyB	hlyD	fedF	fedE	fedC	fedB	fedA	hlyC
	ETEC_1740F_virus_1	21085	56.9599	-	-	-	-	-	-	-	-	non-mobilizable	CP019281	0.110193	Escherichia coli	AF190	AP111	-	-	-	-	-	-	-
	ETEC_1740F_vunc_1	102872	47.771	IncY	000230__CP009168_00001	-	-	-	-	-	-	non-mobilizable	CP039862	0.00574147	Salmonella enterica subsp, enterica	AA378	AI387	family	Enterobacteriaceae	family	Enterobacteriaceae	genus	Escherichia	28031198
	ETEC_1741F_chrom_1	1811125	51.3162	-	-	-	-	-	-	-	-	non-mobilizable	CP021463	0.191731	Salmonella enterica subsp, enterica serovar Typhimurium	AA739	AJ059	-	-	-	-	-	-	-
	ETEC_1741F_chrom_2	594292	50.4404	-	-	-	-	-	-	-	-	non-mobilizable	CP042589	0.186761	Escherichia coli	AB718	AK607	-	-	-	-	-	-	-
	ETEC_1741F_chrom_3	829425	49.8337	-	-	-	-	-	-	-	-	non-mobilizable	CP019281	0.182269	Escherichia coli	AF190	AP111	-	-	-	-	-	-	-
	ETEC_1741F_chrom_4	964725	51.3132	-	-	-	-	-	-	-	-	non-mobilizable	CP012732	0.149777	Shigella flexneri 1a	AD446	AN005	-	-	-	-	-	-	-
	ETEC_1741F_chrom_5	642798	50.6591	-	-	-	-	-	-	-	-	non-mobilizable	CP029631	0.243761	Escherichia coli	AA998	AJ513	-	-	-	-	-	-	-
	ETEC_1741F_chrom_6	327951	51.7562	-	-	-	-	-	-	-	-	non-mobilizable	CP025890	0.182269	Escherichia coli	AB274	AJ990	-	-	-	-	-	-	-
	ETEC_1741F_pl_1	12282	49.5766	rep_cluster_1778	001198__NC_010486_00001	MOBQ	NC_008487_00001	-	-	MOBQ,MOBQ	NC_013507,CP016748	mobilizable	NC_008487	0.00224371	Escherichia coli	AA578	AI795	family	Enterobacteriaceae	family	Enterobacteriaceae	-	-	-
	ETEC_1741F_pl_2	94256	50.5496	IncFIA,IncFIB,IncFIC	CP022610_00144,000096__NC_019117_00097,AP001918	MOBF	NC_017627_00068	MPF_F	NC_022651_00077,NC_010409_00124,NC_019094_00090,NC_017639_00094,NC_007675_00027,NC_017639_00100,NC_017054_00096,NC_018966_00040,NC_010488_00021,NC_009837_00049,NC_013437_00116,08-5333_00200	MOBF	CP015086	conjugative	CP024151	0.0334751	Escherichia coli	AA316	AI199	order	Enterobacterales	order	Enterobacterales	order	Enterobacterales	10773089; 11254626; 25389419; 19482926; 19897651; 28842132; 15781495; 24247128; 20851899; 22511964; 16257053													astA	fedB	traJ	trat
	ETEC_1741F_pl_3	59379	42.4157	IncI2	JN983044	MOBP	MF175187_00027	MPF_T	NC_019039_00065,NC_020270_00063,NC_019039_00052,NC_019039_00051,NC_020270_00058	-	-	conjugative	CP009581	0.00997914	Escherichia coli FAP1	AA372	AI347	family	Enterobacteriaceae	family	Enterobacteriaceae	family	Enterobacteriaceae	26842776; 30761100; 25861872
	ETEC_1741F_plunc_1	2800	37.6071	-	-	-	-	-	-	-	-	non-mobilizable	CP001148	0.0210864	Salmonella enterica subsp, enterica serovar Virchow str, SL491	AA157	AH800	family	Enterobacteriaceae	family	Enterobacteriaceae	-	-	-
	ETEC_1741F_virus_1	35769	53.8791	-	-	-	-	-	-	-	-	non-mobilizable	CP011430	0.263022	Salmonella enterica subsp, enterica serovar Typhimurium	AB002	AJ521	-	-	-	-	-	-	-
	ETEC_1741F_virus_2	34952	54.489	-	-	-	-	-	-	-	-	non-mobilizable	MF543359	0.14383	Salmonella sp,	AC772	AM107	-	-	-	-	-	-	-
	ETEC_1741F_vunc_1	3542	47.2332	-	-	-	-	-	-	-	-	non-mobilizable	CP031654	1	Escherichia coli	AA379	AI397	-	-	-	-	-	-	-
	ETEC_1741F_vunc_2	3500	48.9143	-	-	-	-	-	-	-	-	non-mobilizable	CP028802	0.0829489	Klebsiella pneumoniae	AB045	AJ587	-	-	-	-	-	-	-
	ETEC_1742F_chrom_1	2783805	51.2143	-	-	-	-	-	-	-	-	non-mobilizable	CP029140	0.219531	Klebsiella michiganensis	AD441	AM999	-	-	-	-	-	-	-
	ETEC_1742F_chrom_2	2441397	50.6361	-	-	-	-	-	-	-	-	non-mobilizable	CP019161	0.170926	Klebsiella pneumoniae	AA397	AI419	-	-	-	-	-	-	-
	ETEC_1742F_pl_1	8175	49.578	rep_cluster_1778	001198__NC_010486_00001	MOBQ	NC_008487_00001	-	-	MOBQ,MOBQ	NC_013507,CP016748	mobilizable	NC_008487	0.00108342	Escherichia coli	AA578	AI795	family	Enterobacteriaceae	family	Enterobacteriaceae	-	-	-
	ETEC_1742F_pl_2	17636	46.9267	rep_cluster_2350,rep_cluster_2370	CP035723_00002,CP033698_00001	MOBP	NC_019076_00002	-	-	MOBP	CP018980	mobilizable	CP001148	0.00103256	Salmonella enterica subsp, enterica serovar Virchow str, SL491	AA157	AH800	multi-phylla	Actinobacteria,Firmicutes,Proteobacteria,Bacteroidetes	multi-phylla	Actinobacteria,Firmicutes,Proteobacteria,Bacteroidetes	genus	Escherichia	6263753; 17122402; 26802429
	ETEC_1742F_pl_3	94273	50.5362	IncFIA,IncFIB,IncFIC	CP022610_00144,000096__NC_019117_00097,AP001918	MOBF,MOBF	CP023471_00010,NC_017627_00068	MPF_F	NC_022651_00077,NC_010409_00124,NC_017659_00099,NC_019094_00090,NC_017639_00094,NC_007675_00027,NC_017639_00100,NC_017054_00096,NC_018966_00040,NC_010488_00021,NC_009837_00049,NC_013437_00116,08-5333_00200	MOBF	CP015086	conjugative	CP024151	0.0341361	Escherichia coli	AA316	AI199	order	Enterobacterales	order	Enterobacterales	order	Enterobacterales	10773089; 11254626; 25389419; 19482926; 19897651; 28842132; 15781495; 24247128; 20851899; 22511964; 16257053													traJ	trat	astA	fedB
	ETEC_1742F_pl_4	5650	46.3009	rep_cluster_2350	CP035723_00002	MOBP,MOBP	NC_019076_00002,NC_017321_00002	-	-	MOBP	NZ_CP016585	mobilizable	EU580135	0.043179	Escherichia coli	AA144	AH781	multi-phylla	Actinobacteria,Firmicutes,Proteobacteria,Bacteroidetes	multi-phylla	Actinobacteria,Firmicutes,Proteobacteria,Bacteroidetes	genus	Escherichia	6263753; 17122402; 26802429
	ETEC_1742F_virus_1	37390	53.41	-	-	-	-	-	-	-	-	non-mobilizable	CP011430	0.263022	Salmonella enterica subsp, enterica serovar Typhimurium	AB002	AJ521	-	-	-	-	-	-	-
	ETEC_1743_chrom_1	5286207	50.7695	-	-	-	-	-	-	-	-	non-mobilizable	CP030182	0.197292	Salmonella enterica	AA998	AJ514	-	-	-	-	-	-	-
	ETEC_1743_pl_1	9450	47.8836	ColE10	X01654	MOBQ	CP009870_00005	-	-	-	-	mobilizable	MF543359	0.00766986	Salmonella sp,	AC772	AM107	order	Enterobacterales	order	Enterobacterales	-	-	-
	ETEC_1743_pl_2	112461	51.392	IncI-gamma/K1	CP001118	MOBP	NC_019097	MPF_I	NC_019097_00056,NC_022267_00057,NC_019111_00038,NC_023290_00086,NC_015965_00072,NC_019097_00075,NC_022267_00069,NZ_CM001473_00069,NC_019097_00085	MOBP	HM021326	conjugative	CP025751	0.0115313	Escherichia coli	AA473	AI587	order	Enterobacterales	family	Enterobacteriaceae	order	Enterobacterales	23333216; 30761100; 25987637; 21470454; 29899511; 20851899	dfrA1_10	ant(3'')-Ia_1	sul1_5										int
	ETEC_1743_pl_3	104941	48.6016	IncY	000230__CP009168_00001	-	-	-	-	-	-	non-mobilizable	CP039862	0.00570819	Salmonella enterica subsp, enterica	AA378	AI387	family	Enterobacteriaceae	family	Enterobacteriaceae	genus	Escherichia	28031198
	ETEC_1743_pl_4	6645	51.6178	rep_cluster_2150	CP040267_00002	MOBQ	NZ_AWFJ01000122_00007	-	-	MOBQ,MOBQ	DQ318958,NC_002126	mobilizable	AP019765	0.0511448	Escherichia coli O111:H-	AA576	AI790	family	Enterobacteriaceae	family	Enterobacteriaceae	-	-	-
	ETEC_1743_pl_5	128540	48.9956	IncFIA,IncX1	CP022610_00144,000215__KC853434_00019	MOBF	NC_017627_00068	MPF_F	NC_009837_00049,NC_019094_00068,NC_018966_00040,NC_017639_00100,NC_007675_00027,NC_017639_00094,NC_019094_00090,NC_010409_00124,NC_022651_00077,NC_013437_00116,08-5333_00200	MOBF	CP010192	conjugative	CP031766	0.0110882	Escherichia coli	AA328	AI229	order	Enterobacterales	order	Enterobacterales	order	Enterobacterales	10773089; 21625636; 25389419; 19897651; 22470007; 24247128; 20851899; 22511964													estIa	stb	fedA	fedB	fedC	fedE	fedF	hlyD	hlyB	hlyA	hlyC	trat	traJ
	ETEC_1743_pl_6	5131	49.1912	rep_cluster_2335	KU302809_00001	MOBP	NC_019076_00002	-	-	MOBP	CP008720	mobilizable	MK360094	0.0171844	Salmonella enterica subsp, enterica serovar Typhimurium	AE682	AO511	multi-phylla	Actinobacteria,Proteobacteria,Firmicutes	multi-phylla	Actinobacteria,Proteobacteria,Firmicutes	order	Enterobacterales	20008783
	ETEC_1744_chrom_1	5287629	50.768	-	-	-	-	-	-	-	-	non-mobilizable	CP030182	0.197292	Salmonella enterica	AA998	AJ514	-	-	-	-	-	-	-
	ETEC_1744_pl_1	5130	49.2008	rep_cluster_2335	KU302809_00001	MOBP,MOBP	NC_019076_00002,NC_017321_00002	-	-	MOBP	CP008720	mobilizable	MK360094	0.0171265	Salmonella enterica subsp, enterica serovar Typhimurium	AE682	AO511	multi-phylla	Actinobacteria,Firmicutes,Proteobacteria	multi-phylla	Actinobacteria,Firmicutes,Proteobacteria	order	Enterobacterales	20008783
	ETEC_1744_pl_2	128541	48.9976	IncFIA,IncX1	CP022610_00144,000215__KC853434_00019	MOBF	NC_017627_00068	MPF_F	NC_009837_00049,NC_019094_00068,NC_018966_00040,NC_017639_00100,NC_007675_00027,NC_017639_00094,NC_019094_00090,NC_010409_00124,NC_022651_00077,NC_013437_00116,08-5333_00200	MOBF	CP010192	conjugative	CP031766	0.0111321	Escherichia coli	AA328	AI229	order	Enterobacterales	order	Enterobacterales	order	Enterobacterales	10773089; 21625636; 25389419; 19897651; 22470007; 24247128; 20851899; 22511964													estIa	stb	hlyC	hlyA	hlyB	hlyD	fedF	fedE	fedC	fedB	fedA	trat	traJ
	ETEC_1744_pl_3	15648	50.2237	ColE10,rep_cluster_2350	X01654,CP035723_00002	MOBP,MOBQ	NC_020251_00005,CP009870_00005	-	-	MOBP	NZ_CP016585	mobilizable	MF543359	0.0183741	Salmonella sp,	AC772	AM107	multi-phylla	Actinobacteria,Bacteroidetes,Firmicutes,Proteobacteria	multi-phylla	Actinobacteria,Bacteroidetes,Firmicutes,Proteobacteria	genus	Escherichia	6263753; 17122402; 26802429
	ETEC_1744_pl_4	5775	49.5065	rep_cluster_2392	CP045830_00002	MOBP	NC_019076_00002	-	-	MOBP	CP018722	mobilizable	CP016039	0.00473708	Escherichia coli	AA143	AH778	multi-phylla	Actinobacteria,Proteobacteria	multi-phylla	Actinobacteria,Proteobacteria	-	-	-
	ETEC_1744_pl_5	93581	50.1533	IncI-gamma/K1	MG764547	MOBP	NC_019097	MPF_I	NC_019097_00056,NC_019097_00085,NZ_CM001473_00069,NC_022267_00069,NC_019097_00075,NC_015965_00072,NC_023290_00086,NC_019111_00038,NC_022267_00057	MOBP	JN253636	conjugative	HQ114282	0.00853806	Escherichia coli	AA474	AI612	order	Enterobacterales	family	Enterobacteriaceae	order	Enterobacterales	23333216; 30761100; 25987637; 21470454; 29899511; 20851899													cia
	ETEC_1744_pl_6	6646	51.61	rep_cluster_2150	CP040267_00002	MOBQ	NZ_AWFJ01000122_00007	-	-	MOBQ,MOBQ	NC_002126,DQ318958	mobilizable	AP019765	0.0509537	Escherichia coli O111:H-	AA576	AI790	family	Enterobacteriaceae	family	Enterobacteriaceae	-	-	-
	ETEC_1744_vunc_1	97562	48.0935	IncY	000230__CP009168_00001	-	-	-	-	-	-	non-mobilizable	CP039862	0.00528099	Salmonella enterica subsp, enterica	AA378	AI387	family	Enterobacteriaceae	family	Enterobacteriaceae	genus	Escherichia	28031198
	ETEC_1745_chrom_1	5251932	50.779	-	-	-	-	-	-	-	-	non-mobilizable	CP030182	0.197292	Salmonella enterica	AA998	AJ514	-	-	-	-	-	-	-
	ETEC_1745_pl_1	66207	52.2815	IncFIA,IncFIC	CP022610_00144,CP003035	MOBF	NC_017627_00068	MPF_F	NC_019094_00090,NC_017639_00094,NC_007675_00027,NC_017639_00100,NC_018966_00040,NC_019094_00068,NC_009837_00049,NC_022651_00077,NC_010409_00124,NC_013437_00116,08-5333_00200	MOBF	CP015086	conjugative	CP024284	0.0230043	Escherichia albertii	AA329	AI237	order	Enterobacterales	order	Enterobacterales	order	Enterobacterales	10773089; 25389419; 19897651; 28842132; 24247128; 20851899; 22511964													trat
	ETEC_1745_pl_10	6213	53.6295	rep_cluster_2350	CP035723_00002	MOBP,MOBP	NC_019076_00002,NC_017321_00002	-	-	MOBP	NZ_CP016585	mobilizable	NC_017655	0.0547827	Escherichia coli O55:H7 str, RM12579	AA144	AH779	multi-phylla	Bacteroidetes,Actinobacteria,Firmicutes,Proteobacteria	multi-phylla	Bacteroidetes,Actinobacteria,Firmicutes,Proteobacteria	genus	Escherichia	6263753; 17122402; 26802429
	ETEC_1745_pl_2	12240	48.1536	rep_cluster_2350	CP035723_00002	MOBP	NC_019076_00002	-	-	MOBP	MF083142	mobilizable	CP016519	0.0217795	Salmonella enterica subsp, enterica serovar Heidelberg	AC509	AL724	multi-phylla	Bacteroidetes,Actinobacteria,Firmicutes,Proteobacteria	multi-phylla	Bacteroidetes,Actinobacteria,Firmicutes,Proteobacteria	genus	Escherichia	6263753; 17122402; 26802429													ce1a
	ETEC_1745_pl_3	7741	46.3248	ColE10	X01654	MOBQ	CP009870_00005	-	-	-	-	mobilizable	MF543359	0.00396608	Salmonella sp,	AC772	AM107	order	Enterobacterales	order	Enterobacterales	-	-	-
	ETEC_1745_pl_4	5777	49.524	rep_cluster_2392	CP045830_00002	MOBP	NC_019076_00002	-	-	MOBP	CP018722	mobilizable	CP016039	0.00508714	Escherichia coli	AA143	AH778	multi-phylla	Actinobacteria,Proteobacteria	multi-phylla	Actinobacteria,Proteobacteria	-	-	-
	ETEC_1745_pl_5	6840	50.6579	rep_cluster_2335	KU302809_00001	MOBP,MOBP	NC_019076_00002,NC_017321_00002	-	-	MOBP	CP008720	mobilizable	MK360094	0.0232268	Salmonella enterica subsp, enterica serovar Typhimurium	AE682	AO511	multi-phylla	Actinobacteria,Firmicutes,Proteobacteria	multi-phylla	Actinobacteria,Firmicutes,Proteobacteria	order	Enterobacterales	20008783
	ETEC_1745_pl_6	6645	51.6178	rep_cluster_2150	CP040267_00002	MOBQ	NZ_AWFJ01000122_00007	-	-	MOBQ,MOBQ	DQ318958,NC_002126	mobilizable	AP019765	0.0511448	Escherichia coli O111:H-	AA576	AI790	family	Enterobacteriaceae	family	Enterobacteriaceae	-	-	-
	ETEC_1745_pl_7	90908	49.9637	IncI-gamma/K1	MG764547	MOBP	NC_019097	MPF_I	NC_019097_00056,NC_019097_00085,NZ_CM001473_00069,NC_022267_00069,NC_019097_00075,NC_015965_00072,NC_023290_00086,NC_019111_00038,NC_022267_00057	MOBP	JN253636	conjugative	HQ114282	0.00952763	Escherichia coli	AA474	AI612	order	Enterobacterales	family	Enterobacteriaceae	order	Enterobacterales	23333216; 30761100; 25987637; 21470454; 29899511; 20851899													cia
	ETEC_1745_pl_8	57290	42.1225	IncI2	JN983044	MOBP	NC_022520_00030	MPF_T	NC_019039_00065,NC_020270_00063,NC_019039_00052,NC_019039_00051,NC_020270_00058	-	-	conjugative	CP028155	0.00869309	Salmonella enterica subsp, enterica serovar Enteritidis	AA372	AI347	family	Enterobacteriaceae	family	Enterobacteriaceae	family	Enterobacteriaceae	26842776; 30761100; 25861872
	ETEC_1745_pl_9	136821	49.1211	IncFIA,IncX1	000136__AP014877_00014,000215__KC853434_00019	MOBF	AP018568_00098	MPF_F	NC_009837_00049,NC_010488_00021,NC_018966_00040,NC_017639_00100,NC_007675_00027,NC_017639_00094,NC_019094_00090,NC_010409_00124,NC_022651_00077,NC_013437_00116,08-5333_00200	MOBF	CP015086	conjugative	CP031766	0.0177122	Escherichia coli	AA328	AI229	order	Enterobacterales	order	Enterobacterales	order	Enterobacterales	10773089; 21625636; 25389419; 19897651; 22470007; 24247128; 20851899; 22511964													estIa	stb	fedA	fedB	fedC	fedE	fedF	hlyC	hlyA	hlyB	hlyD	trat	traJ
	ETEC_1745_vunc_1	79914	47.9228	IncY	000230__CP009168_00001	-	-	-	-	-	-	non-mobilizable	CP039862	0.0116661	Salmonella enterica subsp, enterica	AA378	AI387	family	Enterobacteriaceae	family	Enterobacteriaceae	genus	Escherichia	28031198
	ETEC_1746_chrom_1	4819635	50.8768	-	-	-	-	-	-	-	-	non-mobilizable	MK439959	0.210897	Escherichia coli	AA860	AJ265	-	-	-	-	-	-	-
	ETEC_1746_pl_1	84442	51.202	IncFIA,IncFII	MK878891_00042,JN232517	MOBF	NC_017627_00068	MPF_F	NC_022651_00077,NC_010409_00124,NC_019094_00090,NC_017639_00094,NC_007675_00027,NC_017639_00100,NC_019037_00027,NC_010488_00021,NC_009837_00049,NC_013437_00116,08-5333_00200	MOBF	NZ_CP012164	conjugative	CP024975	0.0296126	Escherichia coli	AA328	AI230	order	Enterobacterales	order	Enterobacterales	order	Enterobacterales	10773089; 25389419; 19897651; 24247128; 20851899; 22511964													trat	vat	cia
	ETEC_1746_pl_2	4091	49.5722	rep_cluster_1778	001198__NC_010486_00001	MOBQ	NC_008487_00001	-	-	MOBQ	NC_013507	mobilizable	NC_008487	0.00308338	Escherichia coli	AA578	AI795	family	Enterobacteriaceae	family	Enterobacteriaceae	-	-	-
	ETEC_1746_pl_3	5128	49.259	rep_cluster_2335	KU302809_00001	MOBP,MOBP	NC_019076_00002,NC_017321_00002	-	-	MOBP	CP008720	mobilizable	MK360094	0.0163866	Salmonella enterica subsp, enterica serovar Typhimurium	AE682	AO511	multi-phylla	Firmicutes,Proteobacteria,Actinobacteria	multi-phylla	Firmicutes,Proteobacteria,Actinobacteria	order	Enterobacterales	20008783
	ETEC_1746_pl_4	5261	45.5617	rep_cluster_2350	CP035723_00002	-	-	-	-	MOBF,MOBP,MOB_unknown	NZ_CP012164,CP018844,NC_019986	mobilizable	CP018943	0.0184352	Escherichia coli	AC509	AL724	multi-phylla	Firmicutes,Bacteroidetes,Proteobacteria,Actinobacteria	multi-phylla	Firmicutes,Bacteroidetes,Proteobacteria,Actinobacteria	genus	Escherichia	6263753; 17122402; 26802429													ce1a
	ETEC_1746_pl_5	91044	50.1011	IncFII,IncI-gamma/K1	AJ851089,CP002968	MOBF	NC_017627_00068	MPF_F	NC_022651_00077,NC_010409_00124,NC_019094_00090,NC_017639_00094,NC_007675_00027,NC_017639_00100,NC_018966_00040,NC_010488_00021,NC_009837_00049,NC_013437_00116,08-5333_00200	MOBF	CP015086	conjugative	CP023389	0.0344723	Escherichia coli	AA314	AI175	order	Enterobacterales	order	Enterobacterales	order	Enterobacterales	23333216; 30761100; 25987637; 21470454; 29899511; 20851899													traJ	trat	estIa	fedB	cma	cba
	ETEC_1746_virus_1	111866	46.6764	IncFIB	000104__CP010386_00052	-	-	-	-	-	-	non-mobilizable	CP039754	0.0225651	Escherichia coli	AA747	AJ075	order	Enterobacterales	order	Enterobacterales	order	Enterobacterales	11254626; 19482926; 15781495; 20851899; 16257053													stx2eB	stx2eA
	ETEC_1746_virus_2	43422	50.0714	-	-	-	-	-	-	-	-	non-mobilizable	CP020936	0.263022	Escherichia coli	AA380	AI399	-	-	-	-	-	-	-
	ETEC_1747_chrom_1	5240928	50.6362	-	-	-	-	-	-	-	-	non-mobilizable	CP019161	0.210897	Klebsiella pneumoniae	AA397	AI419	-	-	-	-	-	-	-
	ETEC_1747_pl_1	91206	50.2697	IncI1/B/O	EU418926	MOBP	NC_019097	MPF_I	NC_022267_00057,NC_019111_00038,NC_023290_00086,NC_015965_00072,NC_019097_00075,NC_022267_00069,NZ_CM001473_00069,NC_019097_00085,NC_019097_00056	MOBP	DQ916413	conjugative	NC_019131	0.00826969	Salmonella enterica subsp, enterica serovar Heidelberg	AA474	AI602	order	Enterobacterales	family	Enterobacteriaceae	order	Enterobacterales	23333216; 20956594; 20851899; 30761100													cia
	ETEC_1747_pl_2	130771	49.085	IncFIA,IncX1	000136__AP014877_00014,000215__KC853434_00019	MOBF	NC_017627_00068	MPF_F	NC_008460_00107,NC_014615_00033,NC_010488_00021,NC_018966_00040,NC_017639_00100,NC_007675_00027,NC_017639_00094,NC_019094_00090,NC_010409_00124,NC_022651_00077,NC_013437_00116,08-5333_00200	MOBF	CP010192	conjugative	MG904998	0.00705245	Escherichia coli	AA328	AI229	order	Enterobacterales	order	Enterobacterales	order	Enterobacterales	10773089; 21625636; 25389419; 19897651; 22470007; 24247128; 20851899; 22511964													estIa	fedA	fedB	fedC	fedE	fedF	hlyD	hlyB	hlyA	hlyC	stb	trat
	ETEC_1747_pl_3	4778	51.3604	rep_cluster_2335	KU302809_00001	MOBP,MOBP	NC_001848_00006,NC_016979_00005	-	-	MOBP	CP008720	mobilizable	CP023889	0.000931334	Raoultella ornithinolytica	AA521	AI691	multi-phylla	Proteobacteria,Firmicutes,Actinobacteria	multi-phylla	Proteobacteria,Firmicutes,Actinobacteria	order	Enterobacterales	20008783
	ETEC_1747_pl_4	6645	51.6178	rep_cluster_2150	CP040267_00002	MOBQ	NZ_AWFJ01000122_00007	-	-	MOBQ,MOBQ	DQ318958,NC_002126	mobilizable	AP019765	0.0511448	Escherichia coli O111:H-	AA576	AI790	family	Enterobacteriaceae	family	Enterobacteriaceae	-	-	-
	ETEC_1747_vunc_1	3125	45.344	rep_cluster_2350	CP041342_00001	MOBF	CP019897	-	-	MOB_unknown	CP017722	mobilizable	CP019897	0.0084995	Salmonella enterica subsp, enterica serovar Anatum str, USDA-ARS-USMARC-1677	AA674	AI953	multi-phylla	Proteobacteria,Bacteroidetes,Firmicutes,Actinobacteria	multi-phylla	Proteobacteria,Bacteroidetes,Firmicutes,Actinobacteria	genus	Escherichia	6263753; 17122402; 26802429
	ETEC_1748_chrom_1	5096790	50.4176	-	-	-	-	-	-	-	-	non-mobilizable	AP019405	0.219531	Klebsiella pneumoniae	AA035	AH599	-	-	-	-	-	-	-
	ETEC_1748_pl_1	47961	52.5802	IncFIA	000136__AP014877_00014	-	-	MPF_F	NC_014615_00033,NC_019112_00045	-	-	non-mobilizable	CP024975	0.0319897	Escherichia coli	AA328	AI230	order	Enterobacterales	order	Enterobacterales	order	Enterobacterales	10773089; 25389419; 19897651; 24247128; 20851899; 22511964													trat	vat
	ETEC_1748_pl_2	57631	45.4304	IncFIA,IncX1	000136__AP014877_00014,000215__KC853434_00019	-	-	-	-	-	-	non-mobilizable	CP031766	0.0378117	Escherichia coli	AA328	AI229	order	Enterobacterales	order	Enterobacterales	order	Enterobacterales	10773089; 21625636; 25389419; 19897651; 22470007; 24247128; 20851899; 22511964													fedA	fedB	fedC	fedE	fedF	CAA46156	hlyC	hlyA	hlyB	hlyD
	ETEC_1749_chrom_1	5278594	50.7801	ColRNAI_rep_cluster_1857	000009__CP017845	-	-	MPF_F	NC_014304_00056	-	-	non-mobilizable	MK439959	0.219531	Escherichia coli	AA860	AJ265	order	Enterobacterales	order	Enterobacterales	genus	Klebsiella	23800906; 24777092
	ETEC_1749_pl_1	87255	50.1897	IncFIA	000136__AP014877_00014	MOBF,MOBP	NC_017639_00103,NC_021819_00066	MPF_F	NC_017639_00100,NC_017639_00094,NC_019094_00090,NC_010409_00124,NC_022651_00077	MOBF	CP015086	conjugative	MG904991	0.00411762	Escherichia coli	AA349	AI302	order	Enterobacterales	order	Enterobacterales	order	Enterobacterales	10773089; 25389419; 19897651; 24247128; 20851899; 22511964													faeJ	faeI	faeH	faeG	faeE	faeE	faeD	faeC
	ETEC_1749_pl_2	71813	52.5476	IncFIA	000136__AP014877_00014	MOBF	NC_022333_00006	MPF_F	NC_007635_00031,NC_021871_00033,NZ_AGTD01000004_00091,NZ_AGTD01000004_00093,NZ_AGTD01000004_00096,NC_021817_00023,NZ_AGTD01000004_00099,NC_022333_00014,NC_021871_00015,NZ_AGTD01000004_00104,NZ_AGTD01000004_00094,NC_021817_00013,NC_009790_00086	-	-	conjugative	CP027106	0.0411434	Escherichia coli	AE932	AO815	order	Enterobacterales	order	Enterobacterales	order	Enterobacterales	10773089; 25389419; 19897651; 24247128; 20851899; 22511964													paa	cma	cba
	ETEC_1749_pl_3	5262	45.553	rep_cluster_2350	CP035723_00002	-	-	-	-	MOBF,MOBP,MOB_unknown	NZ_CP012164,CP018844,NC_019986	mobilizable	CP018943	0.0180709	Escherichia coli	AC509	AL724	multi-phylla	Proteobacteria,Actinobacteria,Firmicutes,Bacteroidetes	multi-phylla	Proteobacteria,Actinobacteria,Firmicutes,Bacteroidetes	genus	Escherichia	6263753; 17122402; 26802429													ce1a
	ETEC_1749_pl_4	5125	49.2293	rep_cluster_2335	KU302809_00001	MOBP	NC_019076_00002	-	-	MOBP	CP008720	mobilizable	MK360094	0.0168391	Salmonella enterica subsp, enterica serovar Typhimurium	AE682	AO511	multi-phylla	Proteobacteria,Actinobacteria,Firmicutes	multi-phylla	Proteobacteria,Actinobacteria,Firmicutes	order	Enterobacterales	20008783
	ETEC_1749_pl_5	96635	50.9929	IncFIB,IncFIC,IncI1	000095__NZ_CP014273_00094,AP001918,CP010124_00057	MOBF	NC_017627_00068	MPF_F	NC_009837_00049,NC_022651_00077,NC_010409_00124,NC_019094_00090,NC_017639_00094,NC_007675_00027,NC_017639_00100,NC_018966_00040,NC_010488_00021,NC_014615_00033,NC_013437_00116,08-5333_00200	MOBF	CP015086	conjugative	MG904993	0.00381583	Escherichia coli	AB267	AJ976	order	Enterobacterales	order	Enterobacterales	order	Enterobacterales	11254626; 19482926; 28842132; 15781495; 20851899; 16257053													eltB	eltA	astA	stb
	ETEC_1749_pl_6	68092	51.9297	IncI1	CP010124_00057	MOBP	NC_017643_00011	MPF_I	NC_017643_00047,NC_017643_00042,NC_017643_00041,NC_017643_00039,NC_017643_00038,NC_017643_00037,NC_017643_00033,NC_017643_00021	-	-	conjugative	CP002733	0.0011089	Escherichia coli UMNK88	AD669	AN293	order	Enterobacterales	order	Enterobacterales	-	-	-													astA	hlyD	hlyB	hlyA	hlyC
	ETEC_1749_virus_1	40444	47.2085	-	-	-	-	-	-	-	-	non-mobilizable	CP041540	0.0898429	Escherichia coli	AE804	AO661	-	-	-	-	-	-	-
	ETEC_1749_virus_2	16479	47.4179	-	-	-	-	-	-	-	-	non-mobilizable	CP031371	0.263022	Klebsiella pneumoniae	AG327	AQ356	-	-	-	-	-	-	-
	ETEC_1749_vunc_1	3553	45.6516	rep_cluster_2350	CP041342_00001	MOBF	CP019897	-	-	MOB_unknown	NZ_CP011607	mobilizable	CP040670	0.0271635	Salmonella enterica subsp, enterica serovar 1,4,[5],12:i:-	AA675	AI954	multi-phylla	Proteobacteria,Actinobacteria,Firmicutes,Bacteroidetes	multi-phylla	Proteobacteria,Actinobacteria,Firmicutes,Bacteroidetes	genus	Escherichia	6263753; 17122402; 26802429
	ETEC_1750_chrom_1	5278442	50.7801	ColRNAI_rep_cluster_1857	000009__CP017845	-	-	MPF_F	NC_014304_00056	-	-	non-mobilizable	MK439959	0.219531	Escherichia coli	AA860	AJ265	order	Enterobacterales	order	Enterobacterales	genus	Klebsiella	23800906; 24777092
	ETEC_1750_chrom_2	115438	49.0471	-	-	MOBP	NC_021819_00066	-	-	-	-	mobilizable	CP035753	0.159146	Escherichia coli E110019	AA187	AH886	order	Enterobacterales	order	Enterobacterales	-	-	-
	ETEC_1750_pl_1	72863	49.8305	IncFIA	000136__AP014877_00014	MOBF,MOBP	NC_017639_00103,NC_021819_00066	MPF_F	NC_017639_00094,NC_017639_00100	-	-	conjugative	MG904991	0.00483188	Escherichia coli	AA349	AI302	order	Enterobacterales	order	Enterobacterales	order	Enterobacterales	10773089; 25389419; 19897651; 24247128; 20851899; 22511964													faeC	faeD	faeE	faeE	faeG	faeH	faeI	faeJ
	ETEC_1750_pl_2	5262	45.534	rep_cluster_2350	CP035723_00002	-	-	-	-	MOBF,MOBP,MOB_unknown	NZ_CP012164,CP018844,NC_019986	mobilizable	CP018943	0.0184965	Escherichia coli	AC509	AL724	multi-phylla	Bacteroidetes,Proteobacteria,Firmicutes,Actinobacteria	multi-phylla	Bacteroidetes,Proteobacteria,Firmicutes,Actinobacteria	genus	Escherichia	6263753; 17122402; 26802429													ce1a
	ETEC_1750_pl_3	71812	52.5469	IncFIA	000136__AP014877_00014	MOBF	NC_022333_00006	MPF_F	NC_007635_00031,NC_021871_00033,NZ_AGTD01000004_00091,NZ_AGTD01000004_00093,NZ_AGTD01000004_00096,NC_021817_00023,NZ_AGTD01000004_00099,NC_022333_00014,NC_021871_00015,NZ_AGTD01000004_00104,NZ_AGTD01000004_00094,NC_021817_00013,NC_009790_00086	-	-	conjugative	CP027106	0.0411434	Escherichia coli	AE932	AO815	order	Enterobacterales	order	Enterobacterales	order	Enterobacterales	10773089; 25389419; 19897651; 24247128; 20851899; 22511964													paa	cma	cba
	ETEC_1750_pl_4	68092	51.9297	IncI1	CP010124_00057	MOBP	NC_017643_00011	MPF_I	NC_017643_00047,NC_017643_00042,NC_017643_00041,NC_017643_00039,NC_017643_00038,NC_017643_00037,NC_017643_00033,NC_017643_00021	-	-	conjugative	CP002733	0.0011089	Escherichia coli UMNK88	AD669	AN293	order	Enterobacterales	order	Enterobacterales	-	-	-													astA	hlyD	hlyB	hlyA	hlyC
	ETEC_1750_pl_5	7437	46.3897	-	-	-	-	MPF_F	NC_022651_00077,NC_010409_00124,NC_019094_00090	MOBF	CP015086	mobilizable	MG904991	0.0794837	Escherichia coli	AA349	AI302	-	-	-	-	-	-	-
	ETEC_1750_pl_6	42870	50.6555	IncFIC,IncI1	AP001918,CP010124_00057	MOBF	NC_017627_00068	MPF_F	NC_017639_00094,NC_007675_00027,NC_017639_00100,NC_018966_00040,NC_010488_00021,NC_009837_00049,NC_013437_00116,08-5333_00200	-	-	conjugative	MG904993	0.0219913	Escherichia coli	AB267	AJ976	order	Enterobacterales	order	Enterobacterales	family	Enterobacteriaceae	28842132													eltB	eltA
	ETEC_1750_pl_7	96634	50.9934	IncFIB,IncFIC,IncI1	000095__NZ_CP014273_00094,AP001918,CP010124_00057	MOBF	NC_017627_00068	MPF_F	NC_009837_00049,NC_022651_00077,NC_010409_00124,NC_019094_00090,NC_017639_00094,NC_007675_00027,NC_017639_00100,NC_018966_00040,NC_010488_00021,NC_014615_00033,NC_013437_00116,08-5333_00200	MOBF	CP015086	conjugative	MG904993	0.00384578	Escherichia coli	AB267	AJ976	order	Enterobacterales	order	Enterobacterales	order	Enterobacterales	11254626; 19482926; 28842132; 15781495; 20851899; 16257053													eltB	eltA	astA	stb
	ETEC_1750_pl_8	5718	58.7968	-	-	-	-	-	-	-	-	non-mobilizable	CP021135	0.0214305	Pseudomonas fragi	AA583	AI807	class	Gammaproteobacteria	class	Gammaproteobacteria	-	-	-
	ETEC_1750_pl_9	5128	49.22	rep_cluster_2335	KU302809_00001	MOBP	NC_019076_00002	-	-	MOBP	CP008720	mobilizable	MK360094	0.0164427	Salmonella enterica subsp, enterica serovar Typhimurium	AE682	AO511	multi-phylla	Proteobacteria,Firmicutes,Actinobacteria	multi-phylla	Proteobacteria,Firmicutes,Actinobacteria	order	Enterobacterales	20008783
	ETEC_1750_virus_1	40448	47.2137	-	-	-	-	-	-	-	-	non-mobilizable	CP041540	0.0898429	Escherichia coli	AE804	AO661	-	-	-	-	-	-	-
	ETEC_1750_virus_2	18492	48.8319	-	-	-	-	-	-	-	-	non-mobilizable	CP031654	1	Escherichia coli	AA379	AI397	-	-	-	-	-	-	-
	ETEC_1750_vunc_1	3554	45.6387	rep_cluster_2350	CP041342_00001	MOBF	CP019897	-	-	MOB_unknown	NZ_CP011607	mobilizable	CP040670	0.0276006	Salmonella enterica subsp, enterica serovar 1,4,[5],12:i:-	AA675	AI954	multi-phylla	Bacteroidetes,Proteobacteria,Firmicutes,Actinobacteria	multi-phylla	Bacteroidetes,Proteobacteria,Firmicutes,Actinobacteria	genus	Escherichia	6263753; 17122402; 26802429
	ETEC_4051F_chrom_1	747003	51.1302	-	-	-	-	-	-	-	-	non-mobilizable	LT174529	0.210897	Escherichia coli	AB281	AJ997	-	-	-	-	-	-	-
	ETEC_4051F_chrom_2	1573815	51.0261	-	-	-	-	-	-	-	-	non-mobilizable	CP021463	0.191731	Salmonella enterica subsp, enterica serovar Typhimurium	AA739	AJ059	-	-	-	-	-	-	-
	ETEC_4051F_chrom_3	1754559	50.1405	-	-	-	-	-	-	-	-	non-mobilizable	CP019906	0.182269	Escherichia coli	AG294	AQ321	-	-	-	-	-	-	-
	ETEC_4051F_chrom_4	1021466	51.054	-	-	-	-	-	-	-	-	non-mobilizable	CP042494	0.243761	Leclercia adecarboxylata	AA739	AJ059	-	-	-	-	-	-	-
	ETEC_4051F_pl_1	93939	49.9941	IncFIA,IncFII	MK878891_00042,JN232517	MOBF	NC_017627_00068	MPF_F	NC_022651_00077,NC_010409_00124,NC_019094_00090,NC_017639_00094,NC_007675_00027,NC_017639_00100,NC_018966_00040,NC_010488_00021,NC_009837_00049,NC_013437_00116,08-5333_00200	MOBF	CP015086	conjugative	CP012928	0.0315792	Salmonella enterica subsp, enterica serovar Heidelberg	AA314	AI175	order	Enterobacterales	order	Enterobacterales	order	Enterobacterales	10773089; 25389419; 19897651; 24247128; 20851899; 22511964													estIa	fedB	cma	cba	traJ	trat
	ETEC_4051F_pl_2	8994	49.9555	rep_cluster_2350	CP035723_00002	MOBP,MOBP	NC_023328_00003,NZ_AWFJ01000135_00009	-	-	MOBP	NZ_CP012632	mobilizable	CP021101	0.0346987	Escherichia coli	AC510	AL726	multi-phylla	Proteobacteria,Actinobacteria,Bacteroidetes,Firmicutes	multi-phylla	Proteobacteria,Actinobacteria,Bacteroidetes,Firmicutes	genus	Escherichia	6263753; 17122402; 26802429													EcSMS35_B0007
	ETEC_4051F_pl_3	3900	53.8205	rep_cluster_2350	CP041342_00001	MOBP,MOBP,MOBP	NC_020251_00005,NC_016903_00002,NC_017321_00002	-	-	MOBP	NC_019136	mobilizable	NC_017655	0.0305785	Escherichia coli O55:H7 str, RM12579	AA144	AH779	multi-phylla	Proteobacteria,Actinobacteria,Bacteroidetes,Firmicutes	multi-phylla	Proteobacteria,Actinobacteria,Bacteroidetes,Firmicutes	genus	Escherichia	6263753; 17122402; 26802429
	ETEC_4051F_pl_4	69889	50.0851	IncFIA	000136__AP014877_00014	MOBF	CP030197_00146	MPF_F	NC_011413_00074,NC_011413_00075,NC_011413_00057,NC_011413_00058,NC_011413_00059,NC_011413_00063,NC_011413_00064,NC_011413_00068,NC_011413_00080,NC_011413_00060	-	-	conjugative	CP032813	0.0631684	Escherichia coli	AA181	AH872	order	Enterobacterales	order	Enterobacterales	order	Enterobacterales	10773089; 25389419; 19897651; 24247128; 20851899; 22511964													csa
	ETEC_4051F_pl_5	5057	45.4617	-	-	-	-	-	-	-	-	non-mobilizable	LT985386	0.0485634	Escherichia coli	AA161	AH806	family	Enterobacteriaceae	family	Enterobacteriaceae	-	-	-
	ETEC_4051F_plunc_1	3081	44.8556	rep_cluster_2350	CP035723_00002	-	-	-	-	MOBP,MOB_unknown	NC_023324,NC_019986	mobilizable	LT985312	0.00354859	Escherichia coli	AD480	AN050	multi-phylla	Proteobacteria,Actinobacteria,Bacteroidetes,Firmicutes	multi-phylla	Proteobacteria,Actinobacteria,Bacteroidetes,Firmicutes	genus	Escherichia	6263753; 17122402; 26802429
	ETEC_4051F_virus_1	45507	50.7065	-	-	-	-	-	-	-	-	non-mobilizable	CP013030	0.263022	Escherichia coli	AA378	AI392	-	-	-	-	-	-	-													stx2eA	stx2eB
	ETEC_4051F_vunc_1	5246	52.4209	-	-	-	-	-	-	-	-	non-mobilizable	CP020349	0.12101	Pasteurella multocida subsp, septica	AF885	AP893	-	-	-	-	-	-	-
	ETEC_4052F_chrom_1	107400	52.0419	-	-	-	-	-	-	-	-	non-mobilizable	CP042589	0.151946	Escherichia coli	AB718	AK607	-	-	-	-	-	-	-
	ETEC_4052F_chrom_10	30971	52.4684	-	-	-	-	-	-	-	-	non-mobilizable	NC_018998	0.191731	Escherichia coli F18+	AA336	AI270	-	-	-	-	-	-	-
	ETEC_4052F_chrom_11	105933	49.4699	-	-	-	-	-	-	-	-	non-mobilizable	CP024485	0.182269	Klebsiella pneumoniae	AA127	AH756	-	-	-	-	-	-	-
	ETEC_4052F_chrom_12	873331	51.2653	-	-	-	-	-	-	-	-	non-mobilizable	CP025740	0.191731	Escherichia coli	AA052	AH647	-	-	-	-	-	-	-
	ETEC_4052F_chrom_13	15645	49.3704	-	-	-	-	-	-	-	-	non-mobilizable	CP019281	0.186761	Escherichia coli	AF190	AP111	-	-	-	-	-	-	-
	ETEC_4052F_chrom_14	83370	51.3986	-	-	-	-	-	-	-	-	non-mobilizable	CP045020	0.151946	Klebsiella pneumoniae subsp, pneumoniae	AA190	AH889	-	-	-	-	-	-	-
	ETEC_4052F_chrom_15	807369	51.2435	-	-	-	-	-	-	-	-	non-mobilizable	CP024236	0.210897	Escherichia coli O6:H16	AA998	AJ514	-	-	-	-	-	-	-
	ETEC_4052F_chrom_16	114903	48.4583	-	-	-	-	-	-	-	-	non-mobilizable	CP019906	0.130979	Escherichia coli	AG294	AQ321	-	-	-	-	-	-	-
	ETEC_4052F_chrom_17	120337	48.6442	-	-	-	-	-	-	-	-	non-mobilizable	LT985234	0.182269	Escherichia coli	AA887	AJ319	-	-	-	-	-	-	-
	ETEC_4052F_chrom_18	395796	50.3216	-	-	-	-	-	-	-	-	non-mobilizable	LT174529	0.186761	Escherichia coli	AB281	AJ997	-	-	-	-	-	-	-
	ETEC_4052F_chrom_19	253027	50.7918	-	-	-	-	-	-	-	-	non-mobilizable	MK439959	0.12101	Escherichia coli	AA860	AJ265	-	-	-	-	-	-	-
	ETEC_4052F_chrom_2	172570	51.7877	-	-	-	-	-	-	-	-	non-mobilizable	FN597255	0.167688	Acetobacter estunensis	AH321	AR377	-	-	-	-	-	-	-
	ETEC_4052F_chrom_20	54649	51.1409	-	-	-	-	-	-	-	-	non-mobilizable	NC_021665	0.295981	Hungateiclostridium thermocellum	AB950	AK935	-	-	-	-	-	-	-
	ETEC_4052F_chrom_21	600526	50.6481	-	-	-	-	-	-	-	-	non-mobilizable	CP024095	0.203604	Escherichia coli	AG659	AQ711	-	-	-	-	-	-	-
	ETEC_4052F_chrom_22	330363	49.8703	-	-	-	-	-	-	-	-	non-mobilizable	CP024975	0.197292	Escherichia coli	AA328	AI230	-	-	-	-	-	-	-
	ETEC_4052F_chrom_23	124032	50.7563	-	-	-	-	-	-	-	-	non-mobilizable	CP014084	0.23011	Escherichia coli	AB526	AK337	-	-	-	-	-	-	-
	ETEC_4052F_chrom_24	46915	51.8342	-	-	-	-	-	-	-	-	non-mobilizable	CP012732	0.0887833	Shigella flexneri 1a	AD446	AN005	-	-	-	-	-	-	-
	ETEC_4052F_chrom_25	398338	50.9351	-	-	-	-	-	-	-	-	non-mobilizable	CP012732	0.145727	Shigella flexneri 1a	AD446	AN005	-	-	-	-	-	-	-
	ETEC_4052F_chrom_26	24781	47.4315	-	-	-	-	-	-	-	-	non-mobilizable	CP019906	0.263022	Escherichia coli	AG294	AQ321	-	-	-	-	-	-	-
	ETEC_4052F_chrom_27	14631	56.4145	-	-	-	-	-	-	-	-	non-mobilizable	CP031654	1	Escherichia coli	AA379	AI397	-	-	-	-	-	-	-
	ETEC_4052F_chrom_28	109810	49.806	-	-	-	-	-	-	-	-	non-mobilizable	CP025844	0.149777	Escherichia coli	AA313	AI174	-	-	-	-	-	-	-
	ETEC_4052F_chrom_29	111219	49.6102	-	-	-	-	-	-	-	-	non-mobilizable	KX575838	0.197292	Vibrio alginolyticus	AC123	AL180	-	-	-	-	-	-	-
	ETEC_4052F_chrom_3	31686	51.619	-	-	-	-	-	-	-	-	non-mobilizable	CP019281	0.154223	Escherichia coli	AF190	AP111	-	-	-	-	-	-	-
	ETEC_4052F_chrom_30	19062	50.0787	-	-	-	-	-	-	-	-	non-mobilizable	CP031654	1	Escherichia coli	AA379	AI397	-	-	-	-	-	-	-
	ETEC_4052F_chrom_4	122893	52.4708	-	-	-	-	-	-	-	-	non-mobilizable	CP019906	0.0662649	Escherichia coli	AG294	AQ321	-	-	-	-	-	-	-
	ETEC_4052F_chrom_5	8994	50.5559	-	-	-	-	-	-	-	-	non-mobilizable	NC_011422	0.295981	Salmonella enterica subsp, enterica serovar Typhi str, 404ty	AA882	AJ307	-	-	-	-	-	-	-
	ETEC_4052F_chrom_6	2292	49.4764	-	-	-	-	-	-	-	-	non-mobilizable	CP031654	1	Escherichia coli	AA379	AI397	-	-	-	-	-	-	-
	ETEC_4052F_chrom_7	33014	48.1462	-	-	-	-	-	-	-	-	non-mobilizable	CP025867	0.142009	Escherichia coli	AA183	AH875	-	-	-	-	-	-	-
	ETEC_4052F_chrom_8	36920	55.4198	-	-	-	-	-	-	-	-	non-mobilizable	CP017280	0.295981	Enterobacter ludwigii	AF888	AP896	-	-	-	-	-	-	-
	ETEC_4052F_chrom_9	82174	50.1412	-	-	-	-	-	-	-	-	non-mobilizable	CP024095	0.111073	Escherichia coli	AG659	AQ711	-	-	-	-	-	-	-
	ETEC_4052F_pl_1	90404	50.8716	IncFIA	000136__AP014877_00014	MOBF,MOBF	NC_017627_00068,MG904998_00124	MPF_Unknown	08-5333_00200	-	-	conjugative	CP024975	0.064825	Escherichia coli	AA328	AI230	order	Enterobacterales	order	Enterobacterales	order	Enterobacterales	10773089; 25389419; 19897651; 24247128; 20851899; 22511964													vat	stb	estIa	trat	vat
	ETEC_4052F_pl_2	83896	49.7032	IncFIA,IncFII	MK878891_00042,JN232517	MOBF	NC_017627_00068	MPF_F	NC_009837_00049,NC_022651_00077,NC_010409_00124,NC_019094_00090,NC_017639_00094,NC_007675_00027,NC_017639_00100,NC_018966_00040,NC_010488_00021,NC_013437_00116,08-5333_00200	MOBF	CP015086	conjugative	CP012928	0.0299949	Salmonella enterica subsp, enterica serovar Heidelberg	AA314	AI175	order	Enterobacterales	order	Enterobacterales	order	Enterobacterales	10773089; 25389419; 19897651; 24247128; 20851899; 22511964													trat	estIa	fedB	cma	cba	traJ
	ETEC_4052F_pl_3	40859	48.0775	-	-	-	-	-	-	-	-	non-mobilizable	KY612499	0.13538	Escherichia coli	AB044	AJ585	-	-	-	-	-	-	-													cah
	ETEC_4052F_pl_4	80015	48.0522	-	-	-	-	-	-	-	-	non-mobilizable	CP027521	0.110193	Escherichia coli	AA302	AI152	-	-	-	-	-	-	-													iucA	iucB	iucC	iucD	iutA	cah	tlra	c3610
	ETEC_4052F_pl_5	90800	50.033	IncFIB	000096__NC_019117_00097	MOBF,MOBF	MG904998_00124,NC_017627_00068	MPF_Unknown	08-5333_00200	-	-	conjugative	NC_018998	0.0639874	Escherichia coli F18+	AA336	AI270	order	Enterobacterales	order	Enterobacterales	order	Enterobacterales	11254626; 19482926; 15781495; 20851899; 16257053													stb
	ETEC_4052F_pl_6	7277	53.992	rep_cluster_2350	CP041342_00001	MOBP,MOBP	NC_020251_00005,NC_017321_00002	-	-	MOBP	NC_019136	mobilizable	NC_017655	0.0320933	Escherichia coli O55:H7 str, RM12579	AA144	AH779	multi-phylla	Actinobacteria,Bacteroidetes,Firmicutes,Proteobacteria	multi-phylla	Actinobacteria,Bacteroidetes,Firmicutes,Proteobacteria	genus	Escherichia	6263753; 17122402; 26802429
	ETEC_4052F_pl_7	31067	46.4963	-	-	-	-	-	-	-	-	non-mobilizable	CP018207	0.159146	Escherichia coli	AA887	AJ321	-	-	-	-	-	-	-													fimB	fimE	fimA
	ETEC_4052F_pl_8	17641	52.3723	-	-	-	-	-	-	-	-	non-mobilizable	CP042634	0.0994698	Escherichia coli	AA145	AH783	-	-	-	-	-	-	-
	ETEC_4052F_pl_9	6481	50.9798	-	-	-	-	-	-	-	-	non-mobilizable	CP042634	0.0820539	Escherichia coli	AA145	AH783	-	-	-	-	-	-	-
	ETEC_4052F_plunc_1	6361	47.3353	-	-	-	-	-	-	-	-	non-mobilizable	CP033781	0.295981	Staphylococcus epidermidis	AD281	AM770	-	-	-	-	-	-	-
	ETEC_4052F_plunc_10	12237	54.2453	-	-	-	-	-	-	-	-	non-mobilizable	CP036447	0.106047	Klebsiella pneumoniae	AB193	AJ855	-	-	-	-	-	-	-
	ETEC_4052F_plunc_11	7717	42.1666	-	-	-	-	-	-	-	-	non-mobilizable	CP031654	1	Escherichia coli	AA379	AI397	-	-	-	-	-	-	-
	ETEC_4052F_plunc_12	10601	52.0611	-	-	-	-	-	-	-	-	non-mobilizable	CP042634	0.104495	Escherichia coli	AA145	AH783	-	-	-	-	-	-	-
	ETEC_4052F_plunc_13	15978	47.0647	-	-	-	-	-	-	-	-	non-mobilizable	NC_006881	0.112887	Escherichia coli	AA161	AH807	-	-	-	-	-	-	-
	ETEC_4052F_plunc_14	4498	49.5331	-	-	-	-	-	-	-	-	non-mobilizable	KX575838	0.0816138	Vibrio alginolyticus	AC123	AL180	-	-	-	-	-	-	-
	ETEC_4052F_plunc_15	6286	42.5708	-	-	-	-	-	-	-	-	non-mobilizable	CP031654	1	Escherichia coli	AA379	AI397	-	-	-	-	-	-	-
	ETEC_4052F_plunc_2	16519	52.2489	-	-	-	-	-	-	-	-	non-mobilizable	CP034740	0.126974	Escherichia coli	AF232	AP155	-	-	-	-	-	-	-
	ETEC_4052F_plunc_3	7704	42.5623	-	-	-	-	-	-	-	-	non-mobilizable	CP024485	0.102997	Klebsiella pneumoniae	AA127	AH756	-	-	-	-	-	-	-
	ETEC_4052F_plunc_4	5479	43.9131	-	-	-	-	-	-	-	-	non-mobilizable	CP031654	1	Escherichia coli	AA379	AI397	-	-	-	-	-	-	-													cfaC	cfaD	cfaA	cfaB
	ETEC_4052F_plunc_5	4962	50.5844	-	-	-	-	-	-	-	-	non-mobilizable	CP031654	1	Escherichia coli	AA379	AI397	-	-	-	-	-	-	-
	ETEC_4052F_plunc_6	4459	41.8704	Col(MG828)	NC_008486	-	-	-	-	MOB_unknown	GQ900404	mobilizable	CP019004	0.115759	Escherichia coli	AB687	AK566	order	Enterobacterales	order	Enterobacterales	genus	Escherichia	30761100
	ETEC_4052F_plunc_7	9031	48.7654	-	-	-	-	-	-	-	-	non-mobilizable	CP024485	0.112887	Klebsiella pneumoniae	AA127	AH756	-	-	-	-	-	-	-
	ETEC_4052F_plunc_8	10355	50.4587	-	-	-	-	-	-	-	-	non-mobilizable	KX575838	0.0981375	Vibrio alginolyticus	AC123	AL180	-	-	-	-	-	-	-
	ETEC_4052F_plunc_9	4597	45.2904	rep_cluster_2350	CP035723_00002	-	-	-	-	MOBP,MOB_unknown	NC_023324,NC_019986	mobilizable	LT985312	0.00436283	Escherichia coli	AD480	AN050	multi-phylla	Actinobacteria,Bacteroidetes,Firmicutes,Proteobacteria	multi-phylla	Actinobacteria,Bacteroidetes,Firmicutes,Proteobacteria	genus	Escherichia	6263753; 17122402; 26802429
	ETEC_4052F_virus_1	28458	44.4901	-	-	-	-	-	-	-	-	non-mobilizable	CP035756	0.164662	Escherichia coli E110019	AA667	AI941	-	-	-	-	-	-	-
	ETEC_4052F_virus_10	7254	47.1878	-	-	-	-	-	-	-	-	non-mobilizable	CP031654	1	Escherichia coli	AA379	AI397	-	-	-	-	-	-	-
	ETEC_4052F_virus_11	32717	48.5222	-	-	-	-	-	-	-	-	non-mobilizable	KX575838	0.145727	Vibrio alginolyticus	AC123	AL180	-	-	-	-	-	-	-
	ETEC_4052F_virus_12	37108	41.6837	-	-	-	-	-	-	-	-	non-mobilizable	CP031654	1	Escherichia coli	AA379	AI397	-	-	-	-	-	-	-
	ETEC_4052F_virus_13	21778	52.7413	-	-	-	-	-	-	-	-	non-mobilizable	CP019281	0.132399	Escherichia coli	AF190	AP111	-	-	-	-	-	-	-
	ETEC_4052F_virus_14	22106	47.6975	-	-	-	-	-	-	-	-	non-mobilizable	CP014079	0.151946	Escherichia coli	AG400	AQ433	-	-	-	-	-	-	-
	ETEC_4052F_virus_15	6094	48.3426	-	-	-	-	-	-	-	-	non-mobilizable	CP031654	1	Escherichia coli	AA379	AI397	-	-	-	-	-	-	-
	ETEC_4052F_virus_16	43607	50.5653	-	-	-	-	-	-	-	-	non-mobilizable	CP019281	0.145727	Escherichia coli	AF190	AP111	-	-	-	-	-	-	-
	ETEC_4052F_virus_17	6900	42.6087	-	-	-	-	-	-	-	-	non-mobilizable	CP031654	1	Escherichia coli	AA379	AI397	-	-	-	-	-	-	-
	ETEC_4052F_virus_18	34757	50.3179	-	-	-	-	-	-	-	-	non-mobilizable	AP019710	0.263022	Escherichia coli O145:H28	AC621	AL885	-	-	-	-	-	-	-
	ETEC_4052F_virus_19	15618	52.4587	-	-	-	-	-	-	-	-	non-mobilizable	CP019281	0.126974	Escherichia coli	AF190	AP111	-	-	-	-	-	-	-
	ETEC_4052F_virus_2	13478	51.8104	-	-	-	-	-	-	-	-	non-mobilizable	CP031370	0.104495	Klebsiella pneumoniae	AG328	AQ358	-	-	-	-	-	-	-
	ETEC_4052F_virus_3	57925	50.6206	-	-	-	-	-	-	-	-	non-mobilizable	KX575838	0.170926	Vibrio alginolyticus	AC123	AL180	-	-	-	-	-	-	-													stx2eA	stx2eB
	ETEC_4052F_virus_4	27891	55.301	-	-	-	-	-	-	-	-	non-mobilizable	MK753226	0.295981	Escherichia coli str, K-12 substr, MG1655	AB948	AK933	-	-	-	-	-	-	-
	ETEC_4052F_virus_5	38781	48.3845	-	-	-	-	-	-	-	-	non-mobilizable	JF937655	0.149777	Yersinia frederiksenii	AD449	AN009	-	-	-	-	-	-	-													stx2eA	stx2eB
	ETEC_4052F_virus_6	47085	49.2768	-	-	-	-	-	-	-	-	non-mobilizable	CP019281	0.0683793	Escherichia coli	AF190	AP111	-	-	-	-	-	-	-
	ETEC_4052F_virus_7	45342	51.0873	-	-	-	-	-	-	-	-	non-mobilizable	CP019281	0.100152	Escherichia coli	AF190	AP111	-	-	-	-	-	-	-													iss2
	ETEC_4052F_virus_8	12093	49.293	-	-	-	-	-	-	-	-	non-mobilizable	CP028198	0.243761	Salmonella enterica subsp, enterica serovar Concord	AB002	AJ523	-	-	-	-	-	-	-
	ETEC_4052F_virus_9	20078	53.5213	-	-	-	-	-	-	-	-	non-mobilizable	CP012732	0.295981	Shigella flexneri 1a	AD446	AN005	-	-	-	-	-	-	-
	ETEC_4052F_vunc_1	4415	48.9694	-	-	-	-	-	-	-	-	non-mobilizable	KX575838	0.0829489	Vibrio alginolyticus	AC123	AL180	-	-	-	-	-	-	-
	ETEC_4052F_vunc_2	9527	49.365	-	-	-	-	-	-	-	-	non-mobilizable	KX575838	0.102997	Vibrio alginolyticus	AC123	AL180	-	-	-	-	-	-	-
	ETEC_4052F_vunc_3	3375	51.437	-	-	-	-	-	-	-	-	non-mobilizable	KX575838	0.0766828	Vibrio alginolyticus	AC123	AL180	-	-	-	-	-	-	-
	ETEC_4052F_vunc_4	14171	49.7424	-	-	-	-	-	-	-	-	non-mobilizable	CP024485	0.12214	Klebsiella pneumoniae	AA127	AH756	-	-	-	-	-	-	-
	ETEC_4052F_vunc_5	12899	45.0888	-	-	-	-	-	-	-	-	non-mobilizable	MK439959	0.295981	Escherichia coli	AA860	AJ265	-	-	-	-	-	-	-
	ETEC_4052F_vunc_6	26299	56.1162	-	-	-	-	-	-	-	-	non-mobilizable	CP042634	0.11676	Escherichia coli	AA145	AH783	-	-	-	-	-	-	-
	ETEC_4052F_vunc_7	14901	38.286	-	-	-	-	-	-	-	-	non-mobilizable	CP031654	1	Escherichia coli	AA379	AI397	-	-	-	-	-	-	-
	ETEC_4052F_vunc_8	2051	47.6841	-	-	-	-	-	-	-	-	non-mobilizable	CP024485	0.0702918	Klebsiella pneumoniae	AA127	AH756	-	-	-	-	-	-	-
	ETEC_4053F_chrom_1	141559	50.2985	-	-	-	-	-	-	-	-	non-mobilizable	MF535908	0.243761	Escherichia coli	AC038	AL064	-	-	-	-	-	-	-
	ETEC_4053F_chrom_10	169221	48.9986	-	-	-	-	-	-	-	-	non-mobilizable	CP019281	0.203604	Escherichia coli	AF190	AP111	-	-	-	-	-	-	-
	ETEC_4053F_chrom_11	57122	49.0214	-	-	-	-	-	-	-	-	non-mobilizable	MG904994	0.161822	Escherichia coli	AB745	AK650	-	-	-	-	-	-	-
	ETEC_4053F_chrom_12	46355	53.841	-	-	-	-	-	-	-	-	non-mobilizable	CP026161	0.0653942	Klebsiella pneumoniae	AE437	AO215	-	-	-	-	-	-	-
	ETEC_4053F_chrom_13	80939	50.1452	-	-	-	-	-	-	-	-	non-mobilizable	CP012733	0.14383	Shigella flexneri 1a	AE322	AO085	-	-	-	-	-	-	-
	ETEC_4053F_chrom_14	24390	54.8093	-	-	-	-	-	-	-	-	non-mobilizable	CP019906	0.107658	Escherichia coli	AG294	AQ321	-	-	-	-	-	-	-
	ETEC_4053F_chrom_15	147981	48.1319	-	-	-	-	-	-	-	-	non-mobilizable	LT174529	0.149777	Escherichia coli	AB281	AJ997	-	-	-	-	-	-	-
	ETEC_4053F_chrom_16	54649	51.0842	-	-	-	-	-	-	-	-	non-mobilizable	NC_021665	0.295981	Hungateiclostridium thermocellum	AB950	AK935	-	-	-	-	-	-	-
	ETEC_4053F_chrom_17	9576	52.9762	-	-	-	-	-	-	-	-	non-mobilizable	CP031654	1	Escherichia coli	AA379	AI397	-	-	-	-	-	-	-
	ETEC_4053F_chrom_18	113321	49.4251	-	-	-	-	-	-	-	-	non-mobilizable	CP031234	0.170926	Escherichia coli	AB229	AJ907	-	-	-	-	-	-	-
	ETEC_4053F_chrom_19	28355	50.8799	-	-	-	-	-	-	-	-	non-mobilizable	CP031654	1	Escherichia coli	AA379	AI397	-	-	-	-	-	-	-
	ETEC_4053F_chrom_2	93075	52.3911	-	-	-	-	-	-	-	-	non-mobilizable	CP019906	0.0668569	Escherichia coli	AG294	AQ321	-	-	-	-	-	-	-
	ETEC_4053F_chrom_20	85953	47.32	-	-	-	-	-	-	-	-	non-mobilizable	CP045020	0.129604	Klebsiella pneumoniae subsp, pneumoniae	AA190	AH889	-	-	-	-	-	-	-
	ETEC_4053F_chrom_21	123422	50.6247	-	-	-	-	-	-	-	-	non-mobilizable	CP024485	0.191731	Klebsiella pneumoniae	AA127	AH756	-	-	-	-	-	-	-
	ETEC_4053F_chrom_22	90530	50.2894	-	-	-	-	-	-	-	-	non-mobilizable	CP018118	0.210897	Escherichia coli	AA372	AI347	-	-	-	-	-	-	-
	ETEC_4053F_chrom_23	7072	50.2121	-	-	-	-	-	-	-	-	non-mobilizable	NC_011422	0.295981	Salmonella enterica subsp, enterica serovar Typhi str, 404ty	AA882	AJ307	-	-	-	-	-	-	-
	ETEC_4053F_chrom_24	52952	48.8235	-	-	-	-	-	-	-	-	non-mobilizable	CP045020	0.140258	Klebsiella pneumoniae subsp, pneumoniae	AA190	AH889	-	-	-	-	-	-	-
	ETEC_4053F_chrom_25	34504	50.6173	-	-	-	-	-	-	-	-	non-mobilizable	CP031654	1	Escherichia coli	AA379	AI397	-	-	-	-	-	-	-
	ETEC_4053F_chrom_26	17478	47.1736	-	-	-	-	-	-	-	-	non-mobilizable	CP031654	1	Escherichia coli	AA379	AI397	-	-	-	-	-	-	-
	ETEC_4053F_chrom_27	223624	51.0871	-	-	-	-	-	-	-	-	non-mobilizable	CP027106	0.186761	Escherichia coli	AE932	AO815	-	-	-	-	-	-	-
	ETEC_4053F_chrom_28	139135	51.6721	-	-	-	-	-	-	-	-	non-mobilizable	CP035326	0.182269	Escherichia coli	AH211	AR267	-	-	-	-	-	-	-
	ETEC_4053F_chrom_29	337335	51.3327	-	-	-	-	-	-	-	-	non-mobilizable	CP012732	0.149777	Shigella flexneri 1a	AD446	AN005	-	-	-	-	-	-	-
	ETEC_4053F_chrom_3	159090	51.3452	-	-	-	-	-	-	-	-	non-mobilizable	CP019281	0.174408	Escherichia coli	AF190	AP111	-	-	-	-	-	-	-
	ETEC_4053F_chrom_30	9339	51.9435	-	-	-	-	-	-	-	-	non-mobilizable	CP010136	0.156619	Escherichia coli	AA186	AH885	-	-	-	-	-	-	-
	ETEC_4053F_chrom_31	80872	51.3626	-	-	-	-	-	-	-	-	non-mobilizable	MK649828	0.295981	Klebsiella pneumoniae	AA454	AI557	-	-	-	-	-	-	-
	ETEC_4053F_chrom_32	214075	51.6735	-	-	-	-	-	-	-	-	non-mobilizable	CP031295	0.174408	Escherichia coli	AA326	AI223	-	-	-	-	-	-	-
	ETEC_4053F_chrom_33	50939	50.1914	-	-	-	-	-	-	-	-	non-mobilizable	CP027120	0.191731	Escherichia coli	AA191	AH893	-	-	-	-	-	-	-
	ETEC_4053F_chrom_34	57898	50.2073	-	-	-	-	-	-	-	-	non-mobilizable	CP033093	0.12101	Escherichia coli	AB718	AK609	-	-	-	-	-	-	-
	ETEC_4053F_chrom_35	77733	49.2789	-	-	-	-	-	-	-	-	non-mobilizable	CP012733	0.115759	Shigella flexneri 1a	AE322	AO085	-	-	-	-	-	-	-
	ETEC_4053F_chrom_36	10314	46.9459	-	-	-	-	-	-	-	-	non-mobilizable	CP034740	0.11197	Escherichia coli	AF232	AP155	-	-	-	-	-	-	-
	ETEC_4053F_chrom_37	22429	50.6799	-	-	-	-	-	-	-	-	non-mobilizable	CP020349	0.136948	Pasteurella multocida subsp, septica	AF885	AP893	-	-	-	-	-	-	-
	ETEC_4053F_chrom_38	18103	49.721	-	-	-	-	-	-	-	-	non-mobilizable	CP031654	1	Escherichia coli	AA379	AI397	-	-	-	-	-	-	-
	ETEC_4053F_chrom_39	271145	51.8188	-	-	-	-	-	-	-	-	non-mobilizable	CP017280	0.203604	Enterobacter ludwigii	AF888	AP896	-	-	-	-	-	-	-
	ETEC_4053F_chrom_4	110177	48.423	-	-	-	-	-	-	-	-	non-mobilizable	CP012492	0.159146	Escherichia coli	AB263	AJ970	-	-	-	-	-	-	-
	ETEC_4053F_chrom_40	79095	52.1462	-	-	-	-	-	-	-	-	non-mobilizable	CP025980	0.174408	Escherichia marmotae	AD671	AN295	-	-	-	-	-	-	-
	ETEC_4053F_chrom_41	42345	49.6895	-	-	-	-	-	-	-	-	non-mobilizable	AP019556	0.156619	Klebsiella pneumoniae	AA977	AJ479	-	-	-	-	-	-	-
	ETEC_4053F_chrom_42	101870	50.3524	-	-	-	-	-	-	-	-	non-mobilizable	CP024287	0.191731	Escherichia albertii	AA313	AI172	-	-	-	-	-	-	-
	ETEC_4053F_chrom_43	13224	53.1534	-	-	-	-	-	-	-	-	non-mobilizable	CP031654	1	Escherichia coli	AA379	AI397	-	-	-	-	-	-	-
	ETEC_4053F_chrom_44	142551	50.6885	-	-	-	-	-	-	-	-	non-mobilizable	KY563785	0.174408	Escherichia coli	AB949	AK934	-	-	-	-	-	-	-
	ETEC_4053F_chrom_45	12123	52.6355	-	-	-	-	-	-	-	-	non-mobilizable	CP031654	1	Escherichia coli	AA379	AI397	-	-	-	-	-	-	-
	ETEC_4053F_chrom_46	25449	50.7132	-	-	-	-	-	-	-	-	non-mobilizable	MK439959	0.178173	Escherichia coli	AA860	AJ265	-	-	-	-	-	-	-
	ETEC_4053F_chrom_47	271791	51.3148	-	-	-	-	-	-	-	-	non-mobilizable	CP024288	0.156619	Escherichia albertii	AD672	AN296	-	-	-	-	-	-	-
	ETEC_4053F_chrom_48	1974	51.5198	-	-	-	-	-	-	-	-	non-mobilizable	CP031654	1	Escherichia coli	AA379	AI397	-	-	-	-	-	-	-
	ETEC_4053F_chrom_49	18120	50.8664	-	-	-	-	-	-	-	-	non-mobilizable	CP034740	0.191731	Escherichia coli	AF232	AP155	-	-	-	-	-	-	-
	ETEC_4053F_chrom_5	105124	50.0019	-	-	-	-	-	-	-	-	non-mobilizable	CP025878	0.167688	Escherichia coli	AD965	AN661	-	-	-	-	-	-	-
	ETEC_4053F_chrom_50	330777	49.8327	-	-	-	-	-	-	-	-	non-mobilizable	CP032890	0.186761	Escherichia coli	AA376	AI367	-	-	-	-	-	-	-
	ETEC_4053F_chrom_51	89062	52.2041	-	-	-	-	-	-	-	-	non-mobilizable	CP012732	0.111073	Shigella flexneri 1a	AD446	AN005	-	-	-	-	-	-	-
	ETEC_4053F_chrom_52	17635	52.5319	-	-	-	-	-	-	-	-	non-mobilizable	KX575838	0.119909	Vibrio alginolyticus	AC123	AL180	-	-	-	-	-	-	-
	ETEC_4053F_chrom_53	608606	51.2261	-	-	-	-	-	-	-	-	non-mobilizable	CP017280	0.186761	Enterobacter ludwigii	AF888	AP896	-	-	-	-	-	-	-
	ETEC_4053F_chrom_54	68179	50.6769	-	-	-	-	-	-	-	-	non-mobilizable	GU256641	0.295981	Escherichia coli	AA282	AI113	-	-	-	-	-	-	-
	ETEC_4053F_chrom_55	85194	50.027	-	-	-	-	-	-	-	-	non-mobilizable	CP019281	0.102997	Escherichia coli	AF190	AP111	-	-	-	-	-	-	-
	ETEC_4053F_chrom_56	30446	51.6488	-	-	-	-	-	-	-	-	non-mobilizable	CP019281	0.151946	Escherichia coli	AF190	AP111	-	-	-	-	-	-	-
	ETEC_4053F_chrom_57	35211	47.9026	-	-	-	-	-	-	-	-	non-mobilizable	CP032488	0.23011	Yersinia hibernica	AF951	AP960	-	-	-	-	-	-	-
	ETEC_4053F_chrom_58	44155	47.9651	-	-	-	-	-	-	-	-	non-mobilizable	CP025895	0.147707	Escherichia coli	AA183	AH875	-	-	-	-	-	-	-
	ETEC_4053F_chrom_6	73760	51.8533	-	-	-	-	-	-	-	-	non-mobilizable	CP024095	0.178173	Escherichia coli	AG659	AQ711	-	-	-	-	-	-	-
	ETEC_4053F_chrom_7	109442	49.6912	-	-	-	-	-	-	-	-	non-mobilizable	CP018207	0.186761	Escherichia coli	AA887	AJ321	-	-	-	-	-	-	-
	ETEC_4053F_chrom_8	5329	33.1582	-	-	-	-	-	-	-	-	non-mobilizable	CP031654	1	Escherichia coli	AA379	AI397	-	-	-	-	-	-	-
	ETEC_4053F_chrom_9	6599	49.1893	-	-	-	-	-	-	-	-	non-mobilizable	CP014084	0.140258	Escherichia coli	AB526	AK337	-	-	-	-	-	-	-
	ETEC_4053F_pl_1	244392	47.3277	IncHI2A,IncN,IncQ1,rep_cluster_1088	BX664015,000155__CP018649,000195__NC_013728_00014,000340__KU353730	-	-	MPF_F	NC_005211_00030,NC_021845_00017,NC_009838_00006,NC_005211_00005,NC_005211_00012	-	-	non-mobilizable	CP019019	0.00924552	Escherichia coli	AA738	AJ049	phylum	Proteobacteria	phylum	Proteobacteria	phylum	Proteobacteria	25389419; 2653965; 23114770; 28842132; 20851899	aph(6)-Id_1	aph(3'')-Ib_2	sul2_3	blaTEM-1B_1	tet(A)_6	dfrA12_8	aadA2_1	sul1_5					int	tlra
	ETEC_4053F_pl_10	35841	48.1516	-	-	-	-	-	-	-	-	non-mobilizable	KY612499	0.133864	Escherichia coli	AB044	AJ585	-	-	-	-	-	-	-													cah
	ETEC_4053F_pl_11	90402	50.8717	IncFIA	000136__AP014877_00014	MOBF,MOBF	NC_017627_00068,MG904998_00124	MPF_Unknown	08-5333_00200	-	-	conjugative	CP024975	0.064825	Escherichia coli	AA328	AI230	order	Enterobacterales	order	Enterobacterales	order	Enterobacterales	10773089; 25389419; 19897651; 24247128; 20851899; 22511964													trat	vat	vat	stb	estIa
	ETEC_4053F_pl_12	21792	48.8849	-	-	-	-	-	-	-	-	non-mobilizable	CP042634	0.113823	Escherichia coli	AA145	AH783	-	-	-	-	-	-	-
	ETEC_4053F_pl_13	29421	46.477	-	-	-	-	-	-	-	-	non-mobilizable	CP024095	0.0981375	Escherichia coli	AG659	AQ711	-	-	-	-	-	-	-													ibeC
	ETEC_4053F_pl_14	90799	50.0336	IncFIB	000096__NC_019117_00097	MOBF,MOBF	NC_017627_00068,MG904998_00124	MPF_Unknown	08-5333_00200	-	-	conjugative	NC_018998	0.0639874	Escherichia coli F18+	AA336	AI270	order	Enterobacterales	order	Enterobacterales	order	Enterobacterales	11254626; 19482926; 15781495; 20851899; 16257053													stb
	ETEC_4053F_pl_2	105541	48.1964	IncFIA,IncFIB	000136__AP014877_00014,000096__NC_019117_00097	MOBF	NC_017627_00068	MPF_F	NC_009837_00049,NC_022651_00077,NC_010409_00124,NC_019094_00090,NC_017639_00094,NC_007675_00027,NC_017639_00100,NC_018966_00040,NC_010488_00021,NC_013437_00116,08-5333_00200	MOBF	CP010192	conjugative	KY075650	0.0427316	Escherichia coli	AA372	AI351	order	Enterobacterales	order	Enterobacterales	order	Enterobacterales	10773089; 11254626; 25389419; 19482926; 19897651; 15781495; 24247128; 20851899; 22511964; 16257053													trat	CAA46156	ccdb
	ETEC_4053F_pl_3	4244	52.5448	-	-	-	-	-	-	-	-	non-mobilizable	CP042634	0.0877506	Escherichia coli	AA145	AH783	-	-	-	-	-	-	-
	ETEC_4053F_pl_4	94625	48.7197	-	-	-	-	-	-	-	-	non-mobilizable	CP027521	0.115759	Escherichia coli	AA302	AI152	-	-	-	-	-	-	-													c3610	tlra	cah	iutA	iucD	iucC	iucB	iucA
	ETEC_4053F_pl_5	35068	44.9698	-	-	-	-	-	-	-	-	non-mobilizable	NC_011752	0.124491	Escherichia coli 55989	AA184	AH883	-	-	-	-	-	-	-													cah
	ETEC_4053F_pl_6	16683	50.2068	-	-	-	-	-	-	-	-	non-mobilizable	CP045020	0.0962153	Klebsiella pneumoniae subsp, pneumoniae	AA190	AH889	-	-	-	-	-	-	-
	ETEC_4053F_pl_7	12863	51.0145	-	-	-	-	-	-	-	-	non-mobilizable	CP042634	0.100152	Escherichia coli	AA145	AH783	-	-	-	-	-	-	-
	ETEC_4053F_pl_8	49595	45.309	-	-	-	-	-	-	-	-	non-mobilizable	CP025678	0.174408	Escherichia albertii	AB262	AJ969	-	-	-	-	-	-	-
	ETEC_4053F_pl_9	17257	49.267	-	-	-	-	-	-	-	-	non-mobilizable	CP025891	0.11676	Escherichia coli	AA296	AI139	-	-	-	-	-	-	-
	ETEC_4053F_plunc_1	1897	49.8155	-	-	-	-	-	-	-	-	non-mobilizable	CP031654	1	Escherichia coli	AA379	AI397	-	-	-	-	-	-	-
	ETEC_4053F_plunc_10	1740	50.5747	-	-	-	-	-	-	-	-	non-mobilizable	KX575838	0.0712856	Vibrio alginolyticus	AC123	AL180	-	-	-	-	-	-	-
	ETEC_4053F_plunc_11	8686	49.4934	-	-	-	-	-	-	-	-	non-mobilizable	CP031654	1	Escherichia coli	AA379	AI397	-	-	-	-	-	-	-
	ETEC_4053F_plunc_12	2384	47.1477	-	-	-	-	-	-	-	-	non-mobilizable	CP031654	1	Escherichia coli	AA379	AI397	-	-	-	-	-	-	-
	ETEC_4053F_plunc_13	23822	50.298	-	-	-	-	-	-	-	-	non-mobilizable	CP029982	0.119909	Escherichia coli	AB283	AJ999	-	-	-	-	-	-	-
	ETEC_4053F_plunc_14	11769	50.5141	-	-	-	-	-	-	-	-	non-mobilizable	HM037272	0.210897	Bacillus thuringiensis serovar chinensis CT-43	AD034	AM443	-	-	-	-	-	-	-
	ETEC_4053F_plunc_15	3998	51.5008	-	-	-	-	-	-	-	-	non-mobilizable	CP031654	1	Escherichia coli	AA379	AI397	-	-	-	-	-	-	-
	ETEC_4053F_plunc_16	8855	44.2688	-	-	-	-	-	-	-	-	non-mobilizable	CP031654	1	Escherichia coli	AA379	AI397	-	-	-	-	-	-	-
	ETEC_4053F_plunc_17	24656	48.6129	-	-	-	-	-	-	-	-	non-mobilizable	CP028198	0.243761	Salmonella enterica subsp, enterica serovar Concord	AB002	AJ523	-	-	-	-	-	-	-
	ETEC_4053F_plunc_18	27189	49.3692	-	-	-	-	-	-	-	-	non-mobilizable	CP019281	0.100846	Escherichia coli	AF190	AP111	-	-	-	-	-	-	-
	ETEC_4053F_plunc_19	12467	53.421	-	-	-	-	-	-	-	-	non-mobilizable	CP024288	0.129604	Escherichia albertii	AD672	AN296	-	-	-	-	-	-	-													cah
	ETEC_4053F_plunc_2	1993	45.6096	-	-	-	-	-	-	-	-	non-mobilizable	CP031654	1	Escherichia coli	AA379	AI397	-	-	-	-	-	-	-
	ETEC_4053F_plunc_20	7598	42.0505	-	-	-	-	-	-	-	-	non-mobilizable	CP031654	1	Escherichia coli	AA379	AI397	-	-	-	-	-	-	-
	ETEC_4053F_plunc_21	15945	48.1969	-	-	-	-	-	-	-	-	non-mobilizable	KX575838	0.119909	Vibrio alginolyticus	AC123	AL180	-	-	-	-	-	-	-													fimI	fimC	fimD	fimF	fimG	fimH
	ETEC_4053F_plunc_22	1051	44.2436	-	-	-	-	-	-	-	-	non-mobilizable	CP031654	1	Escherichia coli	AA379	AI397	-	-	-	-	-	-	-
	ETEC_4053F_plunc_23	1470	49.5238	-	-	-	-	-	-	-	-	non-mobilizable	CP024485	0.0642645	Klebsiella pneumoniae	AA127	AH756	-	-	-	-	-	-	-
	ETEC_4053F_plunc_24	3658	46.6102	-	-	-	-	-	-	-	-	non-mobilizable	CP014087	0.0974869	Escherichia coli	AG401	AQ434	-	-	-	-	-	-	-
	ETEC_4053F_plunc_25	24509	54.2739	-	-	-	-	-	-	-	-	non-mobilizable	CP034740	0.11197	Escherichia coli	AF232	AP155	-	-	-	-	-	-	-													aec19	ECO103_0224	aec22	aec23	aec24	aec25	aec26	clpV	aec28	aec29	vgrG	hcp	Z0265
	ETEC_4053F_plunc_26	2528	46.5981	-	-	-	-	-	-	-	-	non-mobilizable	CP024485	0.0744324	Klebsiella pneumoniae	AA127	AH756	-	-	-	-	-	-	-
	ETEC_4053F_plunc_27	5269	48.4722	-	-	-	-	-	-	-	-	non-mobilizable	CP031654	1	Escherichia coli	AA379	AI397	-	-	-	-	-	-	-
	ETEC_4053F_plunc_28	5822	46.1869	-	-	-	-	-	-	-	-	non-mobilizable	CP031654	1	Escherichia coli	AA379	AI397	-	-	-	-	-	-	-													fimI
	ETEC_4053F_plunc_29	5981	42.9192	-	-	-	-	-	-	-	-	non-mobilizable	CP031654	1	Escherichia coli	AA379	AI397	-	-	-	-	-	-	-
	ETEC_4053F_plunc_3	5358	45.5207	-	-	-	-	-	-	-	-	non-mobilizable	CP031654	1	Escherichia coli	AA379	AI397	-	-	-	-	-	-	-
	ETEC_4053F_plunc_30	3584	44.1406	-	-	-	-	-	-	-	-	non-mobilizable	CP031654	1	Escherichia coli	AA379	AI397	-	-	-	-	-	-	-													Z2201	Z2200
	ETEC_4053F_plunc_31	45102	50.2927	-	-	-	-	-	-	-	-	non-mobilizable	CP034740	0.149777	Escherichia coli	AF232	AP155	-	-	-	-	-	-	-													hcp	aec30	aec31	aec32
	ETEC_4053F_plunc_32	5269	48.3773	-	-	-	-	-	-	-	-	non-mobilizable	CP031654	1	Escherichia coli	AA379	AI397	-	-	-	-	-	-	-
	ETEC_4053F_plunc_33	8582	50.7457	-	-	-	-	-	-	-	-	non-mobilizable	CP024485	0.101551	Klebsiella pneumoniae	AA127	AH756	-	-	-	-	-	-	-													fliY	fliA	fliZ
	ETEC_4053F_plunc_34	13141	45.9326	-	-	-	-	-	-	-	-	non-mobilizable	KX575838	0.11197	Vibrio alginolyticus	AC123	AL180	-	-	-	-	-	-	-
	ETEC_4053F_plunc_35	4800	47.1042	-	-	-	-	-	-	-	-	non-mobilizable	CP031654	1	Escherichia coli	AA379	AI397	-	-	-	-	-	-	-													ehaA
	ETEC_4053F_plunc_36	2365	42.833	-	-	-	-	-	-	-	-	non-mobilizable	CP031654	1	Escherichia coli	AA379	AI397	-	-	-	-	-	-	-
	ETEC_4053F_plunc_37	1351	53.1458	-	-	-	-	-	-	-	-	non-mobilizable	CP031654	1	Escherichia coli	AA379	AI397	-	-	-	-	-	-	-
	ETEC_4053F_plunc_38	31532	52.8035	-	-	-	-	-	-	-	-	non-mobilizable	CP033469	0.295981	Enterobacter cloacae	AD700	AN329	-	-	-	-	-	-	-													ECO103_3368	ECO103_3369	ECO103_3369	c3400	ECO103_3373	ECO103_3374	ECO103_3375	ECO103_3357	ECO103_3358	ECO103_3359	ECO103_3360	ECO103_3361	ECO103_3362
	ETEC_4053F_plunc_39	3557	51.729	-	-	-	-	-	-	-	-	non-mobilizable	CP031654	1	Escherichia coli	AA379	AI397	-	-	-	-	-	-	-
	ETEC_4053F_plunc_4	5176	53.4776	-	-	-	-	-	-	-	-	non-mobilizable	CP031654	1	Escherichia coli	AA379	AI397	-	-	-	-	-	-	-
	ETEC_4053F_plunc_40	4467	47.8845	-	-	-	-	-	-	-	-	non-mobilizable	CP031654	1	Escherichia coli	AA379	AI397	-	-	-	-	-	-	-
	ETEC_4053F_plunc_41	16639	48.795	-	-	-	-	-	-	-	-	non-mobilizable	CP031654	1	Escherichia coli	AA379	AI397	-	-	-	-	-	-	-													gspo
	ETEC_4053F_plunc_42	12721	49.2807	-	-	-	-	-	-	-	-	non-mobilizable	CP035756	0.108487	Escherichia coli E110019	AA667	AI941	-	-	-	-	-	-	-
	ETEC_4053F_plunc_43	3622	50.7731	-	-	-	-	-	-	-	-	non-mobilizable	KX575838	0.0799006	Vibrio alginolyticus	AC123	AL180	-	-	-	-	-	-	-
	ETEC_4053F_plunc_44	5032	49.2448	-	-	-	-	-	-	-	-	non-mobilizable	CP031654	1	Escherichia coli	AA379	AI397	-	-	-	-	-	-	-
	ETEC_4053F_plunc_45	10372	49.4794	-	-	-	-	-	-	-	-	non-mobilizable	CP000121	0.295981	Trichormus variabilis ATCC 29413	AA989	AJ501	-	-	-	-	-	-	-
	ETEC_4053F_plunc_46	1344	51.8601	-	-	-	-	-	-	-	-	non-mobilizable	CP031654	1	Escherichia coli	AA379	AI397	-	-	-	-	-	-	-
	ETEC_4053F_plunc_47	6195	42.5182	-	-	-	-	-	-	-	-	non-mobilizable	CP031654	1	Escherichia coli	AA379	AI397	-	-	-	-	-	-	-
	ETEC_4053F_plunc_5	9144	49.65	-	-	-	-	-	-	-	-	non-mobilizable	CP024262	0.295981	Escherichia coli	AB280	AJ996	-	-	-	-	-	-	-
	ETEC_4053F_plunc_6	1628	52.9484	-	-	-	-	-	-	-	-	non-mobilizable	CP031654	1	Escherichia coli	AA379	AI397	-	-	-	-	-	-	-
	ETEC_4053F_plunc_7	9777	50.9768	-	-	-	-	-	-	-	-	non-mobilizable	CP024485	0.112887	Klebsiella pneumoniae	AA127	AH756	-	-	-	-	-	-	-
	ETEC_4053F_plunc_8	4577	56.8058	-	-	-	-	-	-	-	-	non-mobilizable	KX575838	0.0820539	Vibrio alginolyticus	AC123	AL180	-	-	-	-	-	-	-													hcp
	ETEC_4053F_plunc_9	2544	51.0613	-	-	-	-	-	-	-	-	non-mobilizable	CP014084	0.133864	Escherichia coli	AB526	AK337	-	-	-	-	-	-	-
	ETEC_4053F_virus_1	19669	55.7832	-	-	-	-	-	-	-	-	non-mobilizable	CP014079	0.145727	Escherichia coli	AG400	AQ433	-	-	-	-	-	-	-
	ETEC_4053F_virus_10	25446	56.0953	-	-	-	-	-	-	-	-	non-mobilizable	AY509003	0.295981	Salmonella enterica subsp, enterica serovar Choleraesuis str, SC-B67	AB461	AK252	-	-	-	-	-	-	-
	ETEC_4053F_virus_11	34496	49.0028	-	-	-	-	-	-	-	-	non-mobilizable	CP012733	0.111073	Shigella flexneri 1a	AE322	AO085	-	-	-	-	-	-	-
	ETEC_4053F_virus_12	20787	47.6644	-	-	-	-	-	-	-	-	non-mobilizable	CP019281	0.0733545	Escherichia coli	AF190	AP111	-	-	-	-	-	-	-
	ETEC_4053F_virus_13	4838	55.7048	-	-	-	-	-	-	-	-	non-mobilizable	CP024288	0.111073	Escherichia albertii	AD672	AN296	-	-	-	-	-	-	-
	ETEC_4053F_virus_14	34194	50.2778	-	-	-	-	-	-	-	-	non-mobilizable	AP019710	0.263022	Escherichia coli O145:H28	AC621	AL885	-	-	-	-	-	-	-
	ETEC_4053F_virus_15	25067	52.7227	-	-	-	-	-	-	-	-	non-mobilizable	MK439959	0.112887	Escherichia coli	AA860	AJ265	-	-	-	-	-	-	-
	ETEC_4053F_virus_16	21690	52.9645	-	-	-	-	-	-	-	-	non-mobilizable	CP019281	0.140258	Escherichia coli	AF190	AP111	-	-	-	-	-	-	-
	ETEC_4053F_virus_17	52960	53.1212	-	-	-	-	-	-	-	-	non-mobilizable	CP019281	0.14383	Escherichia coli	AF190	AP111	-	-	-	-	-	-	-
	ETEC_4053F_virus_18	4947	51.4655	-	-	-	-	-	-	-	-	non-mobilizable	CP014089	0.295981	Escherichia coli	AG814	AQ870	-	-	-	-	-	-	-
	ETEC_4053F_virus_19	49858	52.6435	-	-	-	-	-	-	-	-	non-mobilizable	MH580301	0.178173	Escherichia coli	AA378	AI384	-	-	-	-	-	-	-													nleG2-4
	ETEC_4053F_virus_2	9217	52.3381	-	-	-	-	-	-	-	-	non-mobilizable	CP024288	0.0565317	Escherichia albertii	AD672	AN296	genus	Escherichia	genus	Escherichia	-	-	-
	ETEC_4053F_virus_20	19563	53.7239	-	-	-	-	-	-	-	-	non-mobilizable	CP012732	0.295981	Shigella flexneri 1a	AD446	AN005	-	-	-	-	-	-	-
	ETEC_4053F_virus_21	25840	53.2779	-	-	-	-	-	-	-	-	non-mobilizable	CP024485	0.147707	Klebsiella pneumoniae	AA127	AH756	-	-	-	-	-	-	-													nleG2-4	nleG-3	nleG6-1	espW	nleG8-2	espM2
	ETEC_4053F_virus_22	15018	50.5061	-	-	-	-	-	-	-	-	non-mobilizable	CP031654	1	Escherichia coli	AA379	AI397	-	-	-	-	-	-	-
	ETEC_4053F_virus_23	4594	51.5673	-	-	-	-	-	-	-	-	non-mobilizable	CP024288	0.219531	Escherichia albertii	AD672	AN296	-	-	-	-	-	-	-
	ETEC_4053F_virus_24	13507	51.7954	-	-	-	-	-	-	-	-	non-mobilizable	CP031370	0.104495	Klebsiella pneumoniae	AG328	AQ358	-	-	-	-	-	-	-
	ETEC_4053F_virus_25	34515	46.0148	-	-	-	-	-	-	-	-	non-mobilizable	CP025895	0.133864	Escherichia coli	AA183	AH875	-	-	-	-	-	-	-													nleC
	ETEC_4053F_virus_26	33670	49.8277	-	-	-	-	-	-	-	-	non-mobilizable	CP010136	0.170926	Escherichia coli	AA186	AH885	-	-	-	-	-	-	-
	ETEC_4053F_virus_27	17902	53.8543	-	-	-	-	-	-	-	-	non-mobilizable	CP024288	0.0662649	Escherichia albertii	AD672	AN296	-	-	-	-	-	-	-
	ETEC_4053F_virus_28	21285	53.6622	-	-	-	-	-	-	-	-	non-mobilizable	CP012732	0.243761	Shigella flexneri 1a	AD446	AN005	-	-	-	-	-	-	-
	ETEC_4053F_virus_29	27738	50.566	-	-	-	-	-	-	-	-	non-mobilizable	CP031654	1	Escherichia coli	AA379	AI397	-	-	-	-	-	-	-
	ETEC_4053F_virus_3	17027	55.688	-	-	-	-	-	-	-	-	non-mobilizable	MK439959	0.129604	Escherichia coli	AA860	AJ265	-	-	-	-	-	-	-
	ETEC_4053F_virus_4	19029	49.1513	-	-	-	-	-	-	-	-	non-mobilizable	CP019281	0.0702918	Escherichia coli	AF190	AP111	-	-	-	-	-	-	-
	ETEC_4053F_virus_5	6900	42.6087	-	-	-	-	-	-	-	-	non-mobilizable	CP031654	1	Escherichia coli	AA379	AI397	-	-	-	-	-	-	-
	ETEC_4053F_virus_6	17016	48.5249	-	-	-	-	-	-	-	-	non-mobilizable	CP021734	0.243761	Escherichia coli	AA358	AI323	-	-	-	-	-	-	-													stx2eA	stx2eB
	ETEC_4053F_virus_7	14039	45.573	-	-	-	-	-	-	-	-	non-mobilizable	CP012733	0.0872439	Shigella flexneri 1a	AE322	AO085	-	-	-	-	-	-	-
	ETEC_4053F_virus_8	40521	48.7377	-	-	-	-	-	-	-	-	non-mobilizable	CP012733	0.0706202	Shigella flexneri 1a	AE322	AO085	-	-	-	-	-	-	-
	ETEC_4053F_virus_9	14050	51.6797	-	-	-	-	-	-	-	-	non-mobilizable	CP019281	0.126974	Escherichia coli	AF190	AP111	-	-	-	-	-	-	-
	ETEC_4053F_vunc_1	2963	50.3881	-	-	-	-	-	-	-	-	non-mobilizable	CP024485	0.118834	Klebsiella pneumoniae	AA127	AH756	-	-	-	-	-	-	-
	ETEC_4053F_vunc_10	3170	52.082	-	-	-	-	-	-	-	-	non-mobilizable	CP031654	1	Escherichia coli	AA379	AI397	-	-	-	-	-	-	-
	ETEC_4053F_vunc_11	12899	45.081	-	-	-	-	-	-	-	-	non-mobilizable	MK439959	0.295981	Escherichia coli	AA860	AJ265	-	-	-	-	-	-	-
	ETEC_4053F_vunc_12	4817	43.3465	-	-	-	-	-	-	-	-	non-mobilizable	CP019281	0.174408	Escherichia coli	AF190	AP111	-	-	-	-	-	-	-
	ETEC_4053F_vunc_13	3376	51.4514	-	-	-	-	-	-	-	-	non-mobilizable	KX575838	0.0759181	Vibrio alginolyticus	AC123	AL180	-	-	-	-	-	-	-
	ETEC_4053F_vunc_14	9461	51.5273	-	-	-	-	-	-	-	-	non-mobilizable	MK439959	0.161822	Escherichia coli	AA860	AJ265	-	-	-	-	-	-	-
	ETEC_4053F_vunc_15	4425	48.9944	-	-	-	-	-	-	-	-	non-mobilizable	KX575838	0.0829489	Vibrio alginolyticus	AC123	AL180	-	-	-	-	-	-	-
	ETEC_4053F_vunc_16	5400	51.4074	-	-	-	-	-	-	-	-	non-mobilizable	KX575838	0.0909306	Vibrio alginolyticus	AC123	AL180	-	-	-	-	-	-	-
	ETEC_4053F_vunc_2	9526	49.4226	-	-	-	-	-	-	-	-	non-mobilizable	KX575838	0.102997	Vibrio alginolyticus	AC123	AL180	-	-	-	-	-	-	-
	ETEC_4053F_vunc_3	15978	42.3332	rep_cluster_2370	EU580135_00003	-	-	-	-	-	-	non-mobilizable	AY123047	0.119909	Erwinia amylovora ATCC BAA-2158	AB951	AK938	order	Enterobacterales	order	Enterobacterales	-	-	-
	ETEC_4053F_vunc_4	9980	51.4128	-	-	-	-	-	-	-	-	non-mobilizable	MK439959	0.167688	Escherichia coli	AA860	AJ265	-	-	-	-	-	-	-
	ETEC_4053F_vunc_5	2891	50.4324	-	-	-	-	-	-	-	-	non-mobilizable	KX575838	0.0778587	Vibrio alginolyticus	AC123	AL180	-	-	-	-	-	-	-
	ETEC_4053F_vunc_6	3162	49.3991	-	-	-	-	-	-	-	-	non-mobilizable	CP037905	0.191731	Escherichia coli	AA378	AI386	-	-	-	-	-	-	-
	ETEC_4053F_vunc_7	15104	49.6028	-	-	-	-	-	-	-	-	non-mobilizable	JF937655	0.126974	Yersinia frederiksenii	AD449	AN009	-	-	-	-	-	-	-
	ETEC_4053F_vunc_8	1429	48.9153	-	-	-	-	-	-	-	-	non-mobilizable	CP031654	1	Escherichia coli	AA379	AI397	-	-	-	-	-	-	-
	ETEC_4053F_vunc_9	31682	46.2692	-	-	-	-	-	-	-	-	non-mobilizable	CP035756	0.167688	Escherichia coli E110019	AA667	AI941	-	-	-	-	-	-	-
	ETEC_4054F_chrom_1	151238	48.4402	-	-	-	-	-	-	-	-	non-mobilizable	CP040070	0.149777	Escherichia coli	AA172	AH833	-	-	-	-	-	-	-
	ETEC_4054F_chrom_10	51984	49.2786	-	-	-	-	-	-	-	-	non-mobilizable	KX575838	0.174408	Vibrio alginolyticus	AC123	AL180	-	-	-	-	-	-	-
	ETEC_4054F_chrom_11	337480	51.609	-	-	-	-	-	-	-	-	non-mobilizable	CP023686	0.23011	Zymomonas mobilis subsp, mobilis	AE283	AO032	-	-	-	-	-	-	-
	ETEC_4054F_chrom_12	103555	51.1603	-	-	-	-	-	-	-	-	non-mobilizable	CP012732	0.11478	Shigella flexneri 1a	AD446	AN005	-	-	-	-	-	-	-
	ETEC_4054F_chrom_13	92953	52.3942	-	-	-	-	-	-	-	-	non-mobilizable	CP042634	0.159146	Escherichia coli	AA145	AH783	-	-	-	-	-	-	-
	ETEC_4054F_chrom_14	87050	50.6353	-	-	-	-	-	-	-	-	non-mobilizable	CP033093	0.118834	Escherichia coli	AB718	AK609	-	-	-	-	-	-	-
	ETEC_4054F_chrom_15	397460	50.9377	-	-	-	-	-	-	-	-	non-mobilizable	CP012732	0.151946	Shigella flexneri 1a	AD446	AN005	-	-	-	-	-	-	-
	ETEC_4054F_chrom_16	2932	52.8308	-	-	-	-	-	-	-	-	non-mobilizable	CP031654	1	Escherichia coli	AA379	AI397	-	-	-	-	-	-	-
	ETEC_4054F_chrom_17	10214	49.4028	-	-	-	-	-	-	-	-	non-mobilizable	CP031654	1	Escherichia coli	AA379	AI397	-	-	-	-	-	-	-
	ETEC_4054F_chrom_18	131540	50.2015	-	-	-	-	-	-	-	-	non-mobilizable	CP035353	0.186761	Escherichia coli	AD448	AN007	-	-	-	-	-	-	-
	ETEC_4054F_chrom_19	137526	51.6179	-	-	-	-	-	-	-	-	non-mobilizable	CP019906	0.0794837	Escherichia coli	AG294	AQ321	-	-	-	-	-	-	-
	ETEC_4054F_chrom_2	17927	50.9176	-	-	-	-	-	-	-	-	non-mobilizable	FN822749	0.0852783	Escherichia coli ETEC 1392/75	AA144	AH782	-	-	-	-	-	-	-
	ETEC_4054F_chrom_20	60739	51.206	-	-	-	-	-	-	-	-	non-mobilizable	CP020349	0.164662	Pasteurella multocida subsp, septica	AF885	AP893	-	-	-	-	-	-	-
	ETEC_4054F_chrom_21	32184	51.6623	-	-	-	-	-	-	-	-	non-mobilizable	CP025980	0.178173	Escherichia marmotae	AD671	AN295	-	-	-	-	-	-	-
	ETEC_4054F_chrom_22	212199	49.8263	-	-	-	-	-	-	-	-	non-mobilizable	NC_018662	0.161822	Escherichia coli O104:H4 str, 2009EL-2071	AA184	AH882	-	-	-	-	-	-	-
	ETEC_4054F_chrom_23	24485	54.8622	-	-	-	-	-	-	-	-	non-mobilizable	CP019906	0.108487	Escherichia coli	AG294	AQ321	-	-	-	-	-	-	-
	ETEC_4054F_chrom_24	304748	50.2845	-	-	-	-	-	-	-	-	non-mobilizable	MK439959	0.186761	Escherichia coli	AA860	AJ265	-	-	-	-	-	-	-
	ETEC_4054F_chrom_25	4302	51.9758	-	-	-	-	-	-	-	-	non-mobilizable	CP031654	1	Escherichia coli	AA379	AI397	-	-	-	-	-	-	-
	ETEC_4054F_chrom_26	24464	53.92	-	-	-	-	-	-	-	-	non-mobilizable	CP035326	0.0987984	Escherichia coli	AH211	AR267	-	-	-	-	-	-	-
	ETEC_4054F_chrom_27	42720	50.7818	-	-	-	-	-	-	-	-	non-mobilizable	CP031654	1	Escherichia coli	AA379	AI397	-	-	-	-	-	-	-
	ETEC_4054F_chrom_28	62462	52.5151	-	-	-	-	-	-	-	-	non-mobilizable	FN822749	0.132399	Escherichia coli ETEC 1392/75	AA144	AH782	-	-	-	-	-	-	-
	ETEC_4054F_chrom_29	25501	53.3195	-	-	-	-	-	-	-	-	non-mobilizable	HM037272	0.167688	Bacillus thuringiensis serovar chinensis CT-43	AD034	AM443	-	-	-	-	-	-	-
	ETEC_4054F_chrom_3	34391	47.0443	-	-	-	-	-	-	-	-	non-mobilizable	CP019281	0.133864	Escherichia coli	AF190	AP111	-	-	-	-	-	-	-
	ETEC_4054F_chrom_30	357422	50.268	-	-	-	-	-	-	-	-	non-mobilizable	CP025878	0.191731	Escherichia coli	AD965	AN661	-	-	-	-	-	-	-
	ETEC_4054F_chrom_31	300185	51.0688	-	-	-	-	-	-	-	-	non-mobilizable	FN597255	0.197292	Acetobacter estunensis	AH321	AR377	-	-	-	-	-	-	-
	ETEC_4054F_chrom_32	542562	51.1075	-	-	-	-	-	-	-	-	non-mobilizable	NC_007635	0.191731	Escherichia coli	AB278	AJ994	-	-	-	-	-	-	-
	ETEC_4054F_chrom_33	94074	51.6317	-	-	-	-	-	-	-	-	non-mobilizable	MK649828	0.295981	Klebsiella pneumoniae	AA454	AI557	-	-	-	-	-	-	-
	ETEC_4054F_chrom_34	332527	51.1742	-	-	-	-	-	-	-	-	non-mobilizable	CP025878	0.164662	Escherichia coli	AD965	AN661	-	-	-	-	-	-	-
	ETEC_4054F_chrom_35	30165	49.448	-	-	-	-	-	-	-	-	non-mobilizable	CP014084	0.167688	Escherichia coli	AB526	AK337	-	-	-	-	-	-	-
	ETEC_4054F_chrom_36	173846	50.5263	-	-	-	-	-	-	-	-	non-mobilizable	CP015754	0.0834041	Klebsiella pneumoniae	AE437	AO215	-	-	-	-	-	-	-
	ETEC_4054F_chrom_37	75024	51.8021	-	-	-	-	-	-	-	-	non-mobilizable	CP024095	0.191731	Escherichia coli	AG659	AQ711	-	-	-	-	-	-	-
	ETEC_4054F_chrom_38	351362	50.7508	-	-	-	-	-	-	-	-	non-mobilizable	CP036203	0.23011	Escherichia coli	AA474	AI610	-	-	-	-	-	-	-
	ETEC_4054F_chrom_39	49946	51.9661	-	-	-	-	-	-	-	-	non-mobilizable	AP019556	0.161822	Klebsiella pneumoniae	AA977	AJ479	-	-	-	-	-	-	-
	ETEC_4054F_chrom_4	38901	52.8547	-	-	-	-	-	-	-	-	non-mobilizable	HM037272	0.182269	Bacillus thuringiensis serovar chinensis CT-43	AD034	AM443	-	-	-	-	-	-	-
	ETEC_4054F_chrom_40	8550	50.6082	-	-	-	-	-	-	-	-	non-mobilizable	NC_011422	0.295981	Salmonella enterica subsp, enterica serovar Typhi str, 404ty	AA882	AJ307	-	-	-	-	-	-	-
	ETEC_4054F_chrom_41	92023	50.9579	-	-	-	-	-	-	-	-	non-mobilizable	CP017280	0.178173	Enterobacter ludwigii	AF888	AP896	-	-	-	-	-	-	-
	ETEC_4054F_chrom_42	61971	50.9738	-	-	-	-	-	-	-	-	non-mobilizable	CP027119	0.295981	Escherichia coli	AA174	AH839	-	-	-	-	-	-	-
	ETEC_4054F_chrom_43	16809	51.758	-	-	-	-	-	-	-	-	non-mobilizable	CP031370	0.111073	Klebsiella pneumoniae	AG328	AQ358	-	-	-	-	-	-	-
	ETEC_4054F_chrom_5	181019	49.4379	-	-	-	-	-	-	-	-	non-mobilizable	CP023167	0.159146	Salmonella enterica subsp, enterica serovar Saintpaul	AA998	AJ516	-	-	-	-	-	-	-
	ETEC_4054F_chrom_6	66092	50.1483	-	-	-	-	-	-	-	-	non-mobilizable	CP030285	0.164662	Escherichia coli	AA374	AI354	-	-	-	-	-	-	-
	ETEC_4054F_chrom_7	12126	49.1671	-	-	-	-	-	-	-	-	non-mobilizable	MK356559	0.295981	Salmonella sp,	AC313	AL452	-	-	-	-	-	-	-
	ETEC_4054F_chrom_8	191093	49.86	-	-	-	-	-	-	-	-	non-mobilizable	CP034735	0.182269	Escherichia coli	AA374	AI356	-	-	-	-	-	-	-
	ETEC_4054F_chrom_9	159899	51.2105	-	-	-	-	-	-	-	-	non-mobilizable	CP025878	0.182269	Escherichia coli	AD965	AN661	-	-	-	-	-	-	-
	ETEC_4054F_pl_1	72296	52.357	IncFIA,IncFIC	CP022610_00144,CP003035	MOBF	NC_017627_00068	MPF_F	NC_022651_00077,NC_010409_00124,NC_019094_00090,NC_017639_00094,NC_007675_00027,NC_017639_00100,NC_018966_00040,NC_019094_00068,NC_009837_00049,NC_013437_00116,08-5333_00200	MOBF	AP014877	conjugative	CP024284	0.0276006	Escherichia albertii	AA329	AI237	order	Enterobacterales	order	Enterobacterales	order	Enterobacterales	10773089; 25389419; 19897651; 28842132; 24247128; 20851899; 22511964													trat
	ETEC_4054F_pl_10	90811	50.0347	IncFIB	000096__NC_019117_00097	MOBF,MOBF	NC_017627_00068,MG904998_00124	MPF_Unknown	08-5333_00200	-	-	conjugative	NC_018998	0.0639874	Escherichia coli F18+	AA336	AI270	order	Enterobacterales	order	Enterobacterales	order	Enterobacterales	11254626; 19482926; 15781495; 20851899; 16257053													stb
	ETEC_4054F_pl_11	29426	46.4657	-	-	-	-	-	-	-	-	non-mobilizable	CP024095	0.0981375	Escherichia coli	AG659	AQ711	-	-	-	-	-	-	-													ibeC
	ETEC_4054F_pl_12	16687	50.2127	-	-	-	-	-	-	-	-	non-mobilizable	CP045020	0.0962153	Klebsiella pneumoniae subsp, pneumoniae	AA190	AH889	-	-	-	-	-	-	-
	ETEC_4054F_pl_13	3906	49.1039	-	-	-	-	-	-	-	-	non-mobilizable	KX575838	0.0872439	Vibrio alginolyticus	AC123	AL180	-	-	-	-	-	-	-
	ETEC_4054F_pl_14	5464	50.1464	-	-	-	-	-	-	-	-	non-mobilizable	CP019138	0.0412845	Brevirhabdus pacifica	AA903	AJ346	genus	Brevirhabdus	genus	Brevirhabdus	-	-	-
	ETEC_4054F_pl_15	77174	49.8497	-	-	-	-	-	-	-	-	non-mobilizable	CP027106	0.106047	Escherichia coli	AE932	AO815	-	-	-	-	-	-	-													agn43	fimB	fimE	fimA
	ETEC_4054F_pl_2	71874	48.5266	-	-	-	-	-	-	-	-	non-mobilizable	CP027521	0.110193	Escherichia coli	AA302	AI152	-	-	-	-	-	-	-													iucA	iucB	iucC	iucD	iutA	cah	tlra	c3610
	ETEC_4054F_pl_3	6386	50.9709	-	-	-	-	-	-	-	-	non-mobilizable	CP042634	0.0824989	Escherichia coli	AA145	AH783	-	-	-	-	-	-	-
	ETEC_4054F_pl_4	9218	50.358	-	-	-	-	-	-	-	-	non-mobilizable	CP019138	0.0645437	Brevirhabdus pacifica	AA903	AJ346	-	-	-	-	-	-	-
	ETEC_4054F_pl_5	21544	45.1866	-	-	-	-	-	-	-	-	non-mobilizable	FN822749	0.0909306	Escherichia coli ETEC 1392/75	AA144	AH782	-	-	-	-	-	-	-													Z2201	Z2200
	ETEC_4054F_pl_6	11554	55.7383	-	-	MOBF,MOBF	AP018568_00098,MG904998_00124	MPF_T	NC_013507_00059	-	-	conjugative	CP025852	0.057671	Escherichia coli	AA296	AI139	family	Enterobacteriaceae	family	Enterobacteriaceae	-	-	-
	ETEC_4054F_pl_7	90401	50.8722	IncFIA	000136__AP014877_00014	MOBF,MOBF	NC_017627_00068,MG904998_00124	MPF_Unknown	08-5333_00200	-	-	conjugative	CP024975	0.064825	Escherichia coli	AA328	AI230	order	Enterobacterales	order	Enterobacterales	order	Enterobacterales	10773089; 25389419; 19897651; 24247128; 20851899; 22511964													trat	vat	vat	stb	estIa
	ETEC_4054F_pl_8	4234	52.5272	-	-	-	-	-	-	-	-	non-mobilizable	CP042634	0.0882637	Escherichia coli	AA145	AH783	-	-	-	-	-	-	-
	ETEC_4054F_pl_9	94768	50.2068	IncFIA,IncFIB	CP022610_00144,000096__NC_019117_00097	MOBF	NC_017627_00068	MPF_F	NC_010488_00021,NC_009837_00049,NC_022651_00077,NC_010409_00124,NC_019094_00090,NC_017639_00094,NC_007675_00027,NC_017639_00100,NC_018966_00040,NC_013437_00116,08-5333_00200	MOBF	CP015086	conjugative	CP024151	0.0346987	Escherichia coli	AA316	AI199	order	Enterobacterales	order	Enterobacterales	order	Enterobacterales	10773089; 11254626; 25389419; 19482926; 19897651; 15781495; 24247128; 20851899; 22511964; 16257053													trat	fedB	traJ
	ETEC_4054F_plunc_1	20334	51.5	-	-	-	-	-	-	-	-	non-mobilizable	CP020349	0.133864	Pasteurella multocida subsp, septica	AF885	AP893	-	-	-	-	-	-	-
	ETEC_4054F_plunc_10	6892	51.0737	-	-	-	-	-	-	-	-	non-mobilizable	CP034740	0.0770708	Escherichia coli	AF232	AP155	-	-	-	-	-	-	-													hcp
	ETEC_4054F_plunc_11	1689	43.9313	-	-	-	-	-	-	-	-	non-mobilizable	CP031654	1	Escherichia coli	AA379	AI397	-	-	-	-	-	-	-
	ETEC_4054F_plunc_12	8952	42.0688	-	-	-	-	-	-	-	-	non-mobilizable	CP031654	1	Escherichia coli	AA379	AI397	-	-	-	-	-	-	-
	ETEC_4054F_plunc_13	2375	47.1158	-	-	-	-	-	-	-	-	non-mobilizable	CP031654	1	Escherichia coli	AA379	AI397	-	-	-	-	-	-	-
	ETEC_4054F_plunc_14	24592	54.3144	-	-	-	-	-	-	-	-	non-mobilizable	CP034740	0.0981375	Escherichia coli	AF232	AP155	-	-	-	-	-	-	-													aec19	UMNK88_238	aec22	aec23	aec24	aec25	aec26	clpV	aec28	aec29	vgrG	hcp	Z0265
	ETEC_4054F_plunc_15	9005	50.4942	-	-	-	-	-	-	-	-	non-mobilizable	CP031654	1	Escherichia coli	AA379	AI397	-	-	-	-	-	-	-
	ETEC_4054F_plunc_16	34929	49.9442	-	-	-	-	-	-	-	-	non-mobilizable	AP019556	0.147707	Klebsiella pneumoniae	AA977	AJ479	-	-	-	-	-	-	-
	ETEC_4054F_plunc_17	2467	49.3312	-	-	-	-	-	-	-	-	non-mobilizable	CP024485	0.0747985	Klebsiella pneumoniae	AA127	AH756	-	-	-	-	-	-	-
	ETEC_4054F_plunc_18	5440	43.3272	-	-	-	-	-	-	-	-	non-mobilizable	CP031654	1	Escherichia coli	AA379	AI397	-	-	-	-	-	-	-													stgC	stgD	stgA	stgB
	ETEC_4054F_plunc_19	2696	33.8279	-	-	-	-	-	-	-	-	non-mobilizable	CP031654	1	Escherichia coli	AA379	AI397	-	-	-	-	-	-	-
	ETEC_4054F_plunc_2	7613	41.902	-	-	-	-	-	-	-	-	non-mobilizable	CP031654	1	Escherichia coli	AA379	AI397	-	-	-	-	-	-	-
	ETEC_4054F_plunc_20	10180	52.2692	-	-	-	-	-	-	-	-	non-mobilizable	CP042634	0.101551	Escherichia coli	AA145	AH783	-	-	-	-	-	-	-
	ETEC_4054F_plunc_21	13074	45.9767	-	-	-	-	-	-	-	-	non-mobilizable	KX575838	0.110193	Vibrio alginolyticus	AC123	AL180	-	-	-	-	-	-	-
	ETEC_4054F_plunc_22	5322	45.7159	-	-	-	-	-	-	-	-	non-mobilizable	CP031654	1	Escherichia coli	AA379	AI397	-	-	-	-	-	-	-
	ETEC_4054F_plunc_23	27306	48.7512	-	-	-	-	-	-	-	-	non-mobilizable	CP042634	0.12101	Escherichia coli	AA145	AH783	-	-	-	-	-	-	-
	ETEC_4054F_plunc_24	10047	47.5266	-	-	-	-	-	-	-	-	non-mobilizable	CP031654	1	Escherichia coli	AA379	AI397	-	-	-	-	-	-	-
	ETEC_4054F_plunc_25	3102	47.5177	-	-	-	-	-	-	-	-	non-mobilizable	CP031654	1	Escherichia coli	AA379	AI397	-	-	-	-	-	-	-
	ETEC_4054F_plunc_26	2551	51.078	-	-	-	-	-	-	-	-	non-mobilizable	CP014084	0.133864	Escherichia coli	AB526	AK337	-	-	-	-	-	-	-
	ETEC_4054F_plunc_27	8998	50.6557	-	-	-	-	-	-	-	-	non-mobilizable	CP024485	0.105264	Klebsiella pneumoniae	AA127	AH756	-	-	-	-	-	-	-													fliY	fliA	fliZ
	ETEC_4054F_plunc_28	3779	52.58	-	-	-	-	-	-	-	-	non-mobilizable	CP024485	0.0824989	Klebsiella pneumoniae	AA127	AH756	-	-	-	-	-	-	-
	ETEC_4054F_plunc_29	3259	47.622	-	-	-	-	-	-	-	-	non-mobilizable	CP031654	1	Escherichia coli	AA379	AI397	-	-	-	-	-	-	-													ycfz
	ETEC_4054F_plunc_3	5159	42.7408	-	-	-	-	-	-	-	-	non-mobilizable	CP031654	1	Escherichia coli	AA379	AI397	-	-	-	-	-	-	-
	ETEC_4054F_plunc_30	4247	50.4356	-	-	-	-	-	-	-	-	non-mobilizable	CP031654	1	Escherichia coli	AA379	AI397	-	-	-	-	-	-	-
	ETEC_4054F_plunc_4	4740	45.9916	-	-	-	-	-	-	-	-	non-mobilizable	CP024485	0.0914855	Klebsiella pneumoniae	AA127	AH756	-	-	-	-	-	-	-
	ETEC_4054F_plunc_5	3552	46.9313	-	-	-	-	-	-	-	-	non-mobilizable	CP031654	1	Escherichia coli	AA379	AI397	-	-	-	-	-	-	-
	ETEC_4054F_plunc_6	6769	53.7598	-	-	-	-	-	-	-	-	non-mobilizable	CP010123	0.295981	Escherichia coli	AA309	AI166	-	-	-	-	-	-	-
	ETEC_4054F_plunc_7	8690	49.4822	-	-	-	-	-	-	-	-	non-mobilizable	CP031654	1	Escherichia coli	AA379	AI397	-	-	-	-	-	-	-
	ETEC_4054F_plunc_8	8210	43.9829	-	-	-	-	-	-	-	-	non-mobilizable	CP031654	1	Escherichia coli	AA379	AI397	-	-	-	-	-	-	-
	ETEC_4054F_plunc_9	11912	50.7471	-	-	-	-	-	-	-	-	non-mobilizable	HM037272	0.210897	Bacillus thuringiensis serovar chinensis CT-43	AD034	AM443	-	-	-	-	-	-	-
	ETEC_4054F_virus_1	34629	52.3694	-	-	-	-	-	-	-	-	non-mobilizable	MK439959	0.174408	Escherichia coli	AA860	AJ265	-	-	-	-	-	-	-
	ETEC_4054F_virus_2	42085	52.969	-	-	-	-	-	-	-	-	non-mobilizable	AP019556	0.159146	Klebsiella pneumoniae	AA977	AJ479	-	-	-	-	-	-	-
	ETEC_4054F_virus_3	24788	55.3655	-	-	-	-	-	-	-	-	non-mobilizable	CP032259	0.295981	Escherichia coli	AC621	AL885	-	-	-	-	-	-	-
	ETEC_4054F_virus_4	22290	52.7187	-	-	-	-	-	-	-	-	non-mobilizable	CP012732	0.295981	Shigella flexneri 1a	AD446	AN005	-	-	-	-	-	-	-
	ETEC_4054F_virus_5	6899	42.6149	-	-	-	-	-	-	-	-	non-mobilizable	CP031654	1	Escherichia coli	AA379	AI397	-	-	-	-	-	-	-
	ETEC_4054F_virus_6	22887	56.9931	-	-	-	-	-	-	-	-	non-mobilizable	CP024583	0.295981	Roseomonas sp, FDAARGOS_362	AE167	AN892	-	-	-	-	-	-	-
	ETEC_4054F_virus_7	35232	48.964	-	-	-	-	-	-	-	-	non-mobilizable	AP019710	0.263022	Escherichia coli O145:H28	AC621	AL885	-	-	-	-	-	-	-
	ETEC_4054F_virus_8	42639	50.4374	-	-	-	-	-	-	-	-	non-mobilizable	CP012732	0.243761	Shigella flexneri 1a	AD446	AN005	-	-	-	-	-	-	-													stx2eA	stx2eB
	ETEC_4054F_virus_9	59088	50.4569	-	-	-	-	-	-	-	-	non-mobilizable	CP019281	0.106845	Escherichia coli	AF190	AP111	-	-	-	-	-	-	-													ompt	iss2
	ETEC_4054F_vunc_1	30622	54.4739	-	-	-	-	-	-	-	-	non-mobilizable	CP042634	0.117785	Escherichia coli	AA145	AH783	-	-	-	-	-	-	-
	ETEC_4054F_vunc_10	5655	48.8948	rep_cluster_2350	CP035723_00002	-	-	-	-	MOBP	KF992024	mobilizable	CP023958	0.11676	Escherichia coli	AA669	AI944	multi-phylla	Actinobacteria,Proteobacteria,Bacteroidetes,Firmicutes	multi-phylla	Actinobacteria,Proteobacteria,Bacteroidetes,Firmicutes	genus	Escherichia	6263753; 17122402; 26802429
	ETEC_4054F_vunc_11	15968	42.3284	rep_cluster_2370	EU580135_00003	-	-	-	-	-	-	non-mobilizable	AY123047	0.119909	Erwinia amylovora ATCC BAA-2158	AB951	AK938	order	Enterobacterales	order	Enterobacterales	-	-	-
	ETEC_4054F_vunc_12	30305	44.1478	-	-	-	-	-	-	-	-	non-mobilizable	CP035756	0.164662	Escherichia coli E110019	AA667	AI941	-	-	-	-	-	-	-
	ETEC_4054F_vunc_2	2940	50.7143	-	-	-	-	-	-	-	-	non-mobilizable	CP010123	0.243761	Escherichia coli	AA309	AI166	-	-	-	-	-	-	-
	ETEC_4054F_vunc_3	3876	42.1569	rep_cluster_2350	CP035723_00002	-	-	-	-	MOBF,MOBP,MOB_unknown	KT950740,AP017298,NC_019986	mobilizable	NC_019077	0.0419997	Escherichia coli	AA671	AI948	multi-phylla	Actinobacteria,Proteobacteria,Bacteroidetes,Firmicutes	multi-phylla	Actinobacteria,Proteobacteria,Bacteroidetes,Firmicutes	genus	Escherichia	6263753; 17122402; 26802429
	ETEC_4054F_vunc_4	9383	49.6217	-	-	-	-	-	-	-	-	non-mobilizable	KX575838	0.102268	Vibrio alginolyticus	AC123	AL180	-	-	-	-	-	-	-
	ETEC_4054F_vunc_5	12899	45.0888	-	-	-	-	-	-	-	-	non-mobilizable	MK439959	0.295981	Escherichia coli	AA860	AJ265	-	-	-	-	-	-	-
	ETEC_4054F_vunc_6	3507	54.4625	-	-	-	-	-	-	-	-	non-mobilizable	CP031654	1	Escherichia coli	AA379	AI397	-	-	-	-	-	-	-
	ETEC_4054F_vunc_7	4413	49.1276	-	-	-	-	-	-	-	-	non-mobilizable	KX575838	0.0829489	Vibrio alginolyticus	AC123	AL180	-	-	-	-	-	-	-
	ETEC_4054F_vunc_8	6414	49.6258	-	-	-	-	-	-	-	-	non-mobilizable	KX575838	0.0887833	Vibrio alginolyticus	AC123	AL180	-	-	-	-	-	-	-
	ETEC_4054F_vunc_9	4426	47.9214	-	-	MOBV	CP042516_00001	-	-	-	-	mobilizable	CP028780	0.00375609	Klebsiella pneumoniae subsp, pneumoniae	AD465	AN031	order	Enterobacterales	order	Enterobacterales	-	-	-
	ETEC_4055F_chrom_1	38361	49.2975	-	-	-	-	-	-	-	-	non-mobilizable	LR134128	0.295981	Klebsiella aerogenes	AG790	AQ846	-	-	-	-	-	-	-
	ETEC_4055F_chrom_10	2426	47.7329	-	-	-	-	-	-	-	-	non-mobilizable	CP031654	1	Escherichia coli	AA379	AI397	-	-	-	-	-	-	-
	ETEC_4055F_chrom_11	109601	48.1492	-	-	-	-	-	-	-	-	non-mobilizable	CP024485	0.182269	Klebsiella pneumoniae	AA127	AH756	-	-	-	-	-	-	-
	ETEC_4055F_chrom_12	136424	50.3291	-	-	-	-	-	-	-	-	non-mobilizable	CP019216	0.154223	Escherichia coli	AA374	AI353	-	-	-	-	-	-	-
	ETEC_4055F_chrom_13	30714	51.2893	-	-	-	-	-	-	-	-	non-mobilizable	CP018958	0.138572	Escherichia coli	AA332	AI246	-	-	-	-	-	-	-
	ETEC_4055F_chrom_14	673938	51.5596	-	-	-	-	-	-	-	-	non-mobilizable	KY563785	0.219531	Escherichia coli	AB949	AK934	-	-	-	-	-	-	-
	ETEC_4055F_chrom_15	151396	51.4538	-	-	-	-	-	-	-	-	non-mobilizable	CP042632	0.23011	Escherichia coli	AB002	AJ521	-	-	-	-	-	-	-
	ETEC_4055F_chrom_16	279906	51.1954	-	-	-	-	-	-	-	-	non-mobilizable	CP012732	0.133864	Shigella flexneri 1a	AD446	AN005	-	-	-	-	-	-	-
	ETEC_4055F_chrom_17	318970	51.3261	-	-	-	-	-	-	-	-	non-mobilizable	CP019906	0.110193	Escherichia coli	AG294	AQ321	-	-	-	-	-	-	-
	ETEC_4055F_chrom_18	48439	54.0432	-	-	-	-	-	-	-	-	non-mobilizable	CP017280	0.295981	Enterobacter ludwigii	AF888	AP896	-	-	-	-	-	-	-
	ETEC_4055F_chrom_19	301420	51.2534	-	-	-	-	-	-	-	-	non-mobilizable	CP036203	0.23011	Escherichia coli	AA474	AI610	-	-	-	-	-	-	-
	ETEC_4055F_chrom_2	61283	51.9133	-	-	-	-	-	-	-	-	non-mobilizable	CP000795	0.151946	Escherichia coli O139:H28 str, E24377A	AB280	AJ996	-	-	-	-	-	-	-
	ETEC_4055F_chrom_3	1690	47.4556	-	-	-	-	-	-	-	-	non-mobilizable	CP031654	1	Escherichia coli	AA379	AI397	-	-	-	-	-	-	-
	ETEC_4055F_chrom_4	231368	50.3639	-	-	-	-	-	-	-	-	non-mobilizable	LT985296	0.142009	Escherichia coli	AA998	AJ516	-	-	-	-	-	-	-
	ETEC_4055F_chrom_5	423100	50.3567	-	-	-	-	-	-	-	-	non-mobilizable	CP025884	0.186761	Escherichia coli	AC030	AL050	-	-	-	-	-	-	-
	ETEC_4055F_chrom_6	709449	50.9608	-	-	-	-	-	-	-	-	non-mobilizable	CP017280	0.191731	Enterobacter ludwigii	AF888	AP896	-	-	-	-	-	-	-
	ETEC_4055F_chrom_7	373225	50.1153	-	-	-	-	-	-	-	-	non-mobilizable	CP019281	0.156619	Escherichia coli	AF190	AP111	-	-	-	-	-	-	-
	ETEC_4055F_chrom_8	147784	51.3093	-	-	-	-	-	-	-	-	non-mobilizable	CP015754	0.0807479	Klebsiella pneumoniae	AE437	AO215	-	-	-	-	-	-	-
	ETEC_4055F_chrom_9	876945	51.1025	-	-	-	-	-	-	-	-	non-mobilizable	CP042589	0.210897	Escherichia coli	AB718	AK607	-	-	-	-	-	-	-
	ETEC_4055F_pl_1	7273	54.0905	rep_cluster_2350	CP041342_00001	MOBP,MOBP	NC_020251_00005,NC_017321_00002	-	-	MOBP	NC_019136	mobilizable	NC_017655	0.0277775	Escherichia coli O55:H7 str, RM12579	AA144	AH779	multi-phylla	Proteobacteria,Actinobacteria,Firmicutes,Bacteroidetes	multi-phylla	Proteobacteria,Actinobacteria,Firmicutes,Bacteroidetes	genus	Escherichia	6263753; 17122402; 26802429
	ETEC_4055F_pl_2	8153	49.8835	rep_cluster_1778	001201__CP010878_00001	MOBQ	NC_011411_00002	-	-	MOBQ,MOBQ	NC_010672,NC_002126	mobilizable	CP011140	0.00748619	Escherichia coli VR50	AA579	AI801	family	Enterobacteriaceae	family	Enterobacteriaceae	-	-	-
	ETEC_4055F_pl_3	34473	44.4928	IncFIA,IncFII	MK878891_00042,JN232517	-	-	-	-	-	-	non-mobilizable	CP032799	0.0778587	Escherichia coli	AA314	AI175	order	Enterobacterales	order	Enterobacterales	order	Enterobacterales	10773089; 25389419; 19897651; 24247128; 20851899; 22511964													cma	cba	estIa	fedB
	ETEC_4055F_pl_4	94698	50.2598	IncFIA,IncFIB	CP022610_00144,000096__NC_019117_00097	MOBF	NC_017627_00068	MPF_F	NC_022651_00077,NC_010409_00124,NC_019094_00090,NC_017639_00094,NC_007675_00027,NC_017639_00100,NC_018966_00040,NC_010488_00021,NC_009837_00049,NC_013437_00116,08-5333_00200	MOBF	CP015086	conjugative	CP024151	0.0371871	Escherichia coli	AA316	AI199	order	Enterobacterales	order	Enterobacterales	order	Enterobacterales	10773089; 11254626; 25389419; 19482926; 19897651; 15781495; 24247128; 20851899; 22511964; 16257053													fedB	traJ	trat
	ETEC_4055F_plunc_1	2919	42.1035	-	-	-	-	-	-	-	-	non-mobilizable	CP024485	0.0811785	Klebsiella pneumoniae	AA127	AH756	-	-	-	-	-	-	-
	ETEC_4055F_plunc_10	2455	46.8024	-	-	-	-	-	-	-	-	non-mobilizable	CP024485	0.0778587	Klebsiella pneumoniae	AA127	AH756	-	-	-	-	-	-	-
	ETEC_4055F_plunc_11	27889	49.8655	-	-	-	-	-	-	-	-	non-mobilizable	CP018958	0.132399	Escherichia coli	AA332	AI246	-	-	-	-	-	-	-
	ETEC_4055F_plunc_12	13305	44.6749	-	-	-	-	-	-	-	-	non-mobilizable	CP023167	0.133864	Salmonella enterica subsp, enterica serovar Saintpaul	AA998	AJ516	-	-	-	-	-	-	-													Z2201	Z2200
	ETEC_4055F_plunc_13	61377	44.7366	-	-	-	-	-	-	-	-	non-mobilizable	CP032525	0.167688	Shigella sonnei	AC511	AL729	-	-	-	-	-	-	-
	ETEC_4055F_plunc_14	9221	50.9055	-	-	-	-	-	-	-	-	non-mobilizable	CP019138	0.0637124	Brevirhabdus pacifica	AA903	AJ346	-	-	-	-	-	-	-
	ETEC_4055F_plunc_15	3975	44.7799	-	-	-	-	-	-	-	-	non-mobilizable	CP031654	1	Escherichia coli	AA379	AI397	-	-	-	-	-	-	-
	ETEC_4055F_plunc_16	11959	54.4444	-	-	-	-	-	-	-	-	non-mobilizable	CP036447	0.105264	Klebsiella pneumoniae	AB193	AJ855	-	-	-	-	-	-	-
	ETEC_4055F_plunc_17	8042	47.7493	-	-	-	-	-	-	-	-	non-mobilizable	CP031654	1	Escherichia coli	AA379	AI397	-	-	-	-	-	-	-
	ETEC_4055F_plunc_18	32001	48.8703	-	-	-	-	-	-	-	-	non-mobilizable	CP014084	0.167688	Escherichia coli	AB526	AK337	-	-	-	-	-	-	-
	ETEC_4055F_plunc_19	6864	52.6078	-	-	-	-	-	-	-	-	non-mobilizable	CP034740	0.174408	Escherichia coli	AF232	AP155	-	-	-	-	-	-	-
	ETEC_4055F_plunc_2	4637	44.2096	rep_cluster_2350	CP035723_00002	-	-	-	-	MOBP,MOB_unknown	NC_023324,NC_019986	mobilizable	LT985312	0.00454897	Escherichia coli	AD480	AN050	multi-phylla	Proteobacteria,Actinobacteria,Firmicutes,Bacteroidetes	multi-phylla	Proteobacteria,Actinobacteria,Firmicutes,Bacteroidetes	genus	Escherichia	6263753; 17122402; 26802429
	ETEC_4055F_plunc_20	5579	48.0194	-	-	-	-	-	-	-	-	non-mobilizable	CP031654	1	Escherichia coli	AA379	AI397	-	-	-	-	-	-	-
	ETEC_4055F_plunc_21	1886	53.5525	-	-	-	-	-	-	-	-	non-mobilizable	CP031654	1	Escherichia coli	AA379	AI397	-	-	-	-	-	-	-
	ETEC_4055F_plunc_22	6481	51.813	-	-	-	-	-	-	-	-	non-mobilizable	CP035326	0.0529154	Escherichia coli	AH211	AR267	genus	Escherichia	genus	Escherichia	-	-	-
	ETEC_4055F_plunc_3	8689	49.4418	-	-	-	-	-	-	-	-	non-mobilizable	CP031654	1	Escherichia coli	AA379	AI397	-	-	-	-	-	-	-
	ETEC_4055F_plunc_4	53245	50.8273	-	-	-	-	-	-	-	-	non-mobilizable	CP026813	0.115759	Shigella boydii	AB272	AJ988	-	-	-	-	-	-	-
	ETEC_4055F_plunc_5	37233	51.2341	-	-	-	-	-	-	-	-	non-mobilizable	CP020505	0.0799006	Serratia marcescens	AE974	AO865	-	-	-	-	-	-	-
	ETEC_4055F_plunc_6	5343	45.7608	-	-	-	-	-	-	-	-	non-mobilizable	CP031654	1	Escherichia coli	AA379	AI397	-	-	-	-	-	-	-
	ETEC_4055F_plunc_7	4921	47.8764	-	-	-	-	-	-	-	-	non-mobilizable	CP006375	0.295981	Aureimonas sp, AU20	AE384	AO156	-	-	-	-	-	-	-
	ETEC_4055F_plunc_8	2710	33.7269	-	-	-	-	-	-	-	-	non-mobilizable	CP031654	1	Escherichia coli	AA379	AI397	-	-	-	-	-	-	-
	ETEC_4055F_plunc_9	5436	43.3407	-	-	-	-	-	-	-	-	non-mobilizable	CP031654	1	Escherichia coli	AA379	AI397	-	-	-	-	-	-	-													stgC	stgD	stgA	stgB
	ETEC_4055F_virus_1	26602	55.3755	-	-	-	-	-	-	-	-	non-mobilizable	FN822749	0.100152	Escherichia coli ETEC 1392/75	AA144	AH782	-	-	-	-	-	-	-
	ETEC_4055F_virus_10	5124	53.1616	-	-	-	-	-	-	-	-	non-mobilizable	CP019281	0.12101	Escherichia coli	AF190	AP111	-	-	-	-	-	-	-
	ETEC_4055F_virus_11	18800	52.3191	-	-	-	-	-	-	-	-	non-mobilizable	CP012732	0.23011	Shigella flexneri 1a	AD446	AN005	-	-	-	-	-	-	-
	ETEC_4055F_virus_12	18510	52.939	-	-	-	-	-	-	-	-	non-mobilizable	CP019281	0.182269	Escherichia coli	AF190	AP111	-	-	-	-	-	-	-
	ETEC_4055F_virus_2	35711	50.2898	-	-	-	-	-	-	-	-	non-mobilizable	CP012733	0.140258	Shigella flexneri 1a	AE322	AO085	-	-	-	-	-	-	-													iss2
	ETEC_4055F_virus_3	49219	48.9953	-	-	-	-	-	-	-	-	non-mobilizable	CP036204	0.154223	Escherichia coli	AA375	AI366	-	-	-	-	-	-	-
	ETEC_4055F_virus_4	25875	52.0386	-	-	-	-	-	-	-	-	non-mobilizable	MK439959	0.106845	Escherichia coli	AA860	AJ265	-	-	-	-	-	-	-
	ETEC_4055F_virus_5	13634	48.4231	-	-	-	-	-	-	-	-	non-mobilizable	CP031654	1	Escherichia coli	AA379	AI397	-	-	-	-	-	-	-
	ETEC_4055F_virus_6	23313	56.7108	-	-	-	-	-	-	-	-	non-mobilizable	CP024583	0.295981	Roseomonas sp, FDAARGOS_362	AE167	AN892	-	-	-	-	-	-	-
	ETEC_4055F_virus_7	34878	48.3055	-	-	-	-	-	-	-	-	non-mobilizable	CP032525	0.147707	Shigella sonnei	AC511	AL729	-	-	-	-	-	-	-													stx2eA	stx2eB
	ETEC_4055F_virus_8	24359	54.5384	-	-	-	-	-	-	-	-	non-mobilizable	CP040649	0.136948	Salmonella enterica subsp, enterica serovar Rough O:-:-	AC044	AL070	-	-	-	-	-	-	-
	ETEC_4055F_virus_9	25822	48.3464	-	-	-	-	-	-	-	-	non-mobilizable	CP013030	0.243761	Escherichia coli	AA378	AI392	-	-	-	-	-	-	-													stx2eA	stx2eB
	ETEC_4055F_vunc_1	11754	49.7192	-	-	-	-	-	-	-	-	non-mobilizable	CP019281	0.0829489	Escherichia coli	AF190	AP111	-	-	-	-	-	-	-													ompt
	ETEC_4055F_vunc_2	12690	38.3924	-	-	-	-	-	-	-	-	non-mobilizable	CP031654	1	Escherichia coli	AA379	AI397	-	-	-	-	-	-	-
	ETEC_4055F_vunc_3	5271	52.6086	-	-	-	-	-	-	-	-	non-mobilizable	CP020349	0.12214	Pasteurella multocida subsp, septica	AF885	AP893	-	-	-	-	-	-	-
	ETEC_4055F_vunc_4	3877	42.0428	rep_cluster_2350	CP035723_00002	-	-	-	-	MOBF,MOBP,MOB_unknown	KT950740,CP018844,NC_019986	mobilizable	CP033853	0.040724	Escherichia coli	AD486	AN057	multi-phylla	Proteobacteria,Actinobacteria,Firmicutes,Bacteroidetes	multi-phylla	Proteobacteria,Actinobacteria,Firmicutes,Bacteroidetes	genus	Escherichia	6263753; 17122402; 26802429
	ETEC_4055F_vunc_5	11496	39.4746	-	-	-	-	-	-	-	-	non-mobilizable	CP031654	1	Escherichia coli	AA379	AI397	-	-	-	-	-	-	-
	ETEC_4055F_vunc_6	4280	46.2617	-	-	-	-	-	-	-	-	non-mobilizable	CP024485	0.0898429	Klebsiella pneumoniae	AA127	AH756	-	-	-	-	-	-	-
	ETEC_4055F_vunc_7	14897	38.303	-	-	-	-	-	-	-	-	non-mobilizable	CP031654	1	Escherichia coli	AA379	AI397	-	-	-	-	-	-	-
	ETEC_4056F_chrom_1	275339	49.7013	-	-	-	-	-	-	-	-	non-mobilizable	CP027119	0.219531	Escherichia coli	AA174	AH839	-	-	-	-	-	-	-
	ETEC_4056F_chrom_2	713273	51.4339	-	-	-	-	-	-	-	-	non-mobilizable	CP024236	0.219531	Escherichia coli O6:H16	AA998	AJ514	-	-	-	-	-	-	-
	ETEC_4056F_chrom_3	905920	50.8099	-	-	-	-	-	-	-	-	non-mobilizable	CP012732	0.149777	Shigella flexneri 1a	AD446	AN005	-	-	-	-	-	-	-
	ETEC_4056F_chrom_4	1208500	50.8344	-	-	-	-	-	-	-	-	non-mobilizable	CP021463	0.191731	Salmonella enterica subsp, enterica serovar Typhimurium	AA739	AJ059	-	-	-	-	-	-	-
	ETEC_4056F_chrom_5	1076594	51.3138	-	-	-	-	-	-	-	-	non-mobilizable	KP119165	0.210897	Escherichia coli	AA178	AH863	-	-	-	-	-	-	-
	ETEC_4056F_chrom_6	227459	50.3414	-	-	-	-	-	-	-	-	non-mobilizable	EU330199	0.191731	Escherichia coli	AA176	AH855	-	-	-	-	-	-	-
	ETEC_4056F_chrom_7	525617	49.8753	-	-	-	-	-	-	-	-	non-mobilizable	MK439959	0.142009	Escherichia coli	AA860	AJ265	-	-	-	-	-	-	-
	ETEC_4056F_pl_1	8142	49.8772	rep_cluster_1778	001201__CP010878_00001	MOBQ	NC_011411_00002	-	-	MOBQ,MOBQ	NC_010672,NC_002126	mobilizable	CP011140	0.00759618	Escherichia coli VR50	AA579	AI801	family	Enterobacteriaceae	family	Enterobacteriaceae	-	-	-
	ETEC_4056F_pl_2	8558	49.0535	rep_cluster_2350	CP041342_00001	MOBP	NC_020251_00005	-	-	MOBP	KY014464	mobilizable	KM107848	0.0511448	Escherichia coli	AA161	AH806	multi-phylla	Firmicutes,Actinobacteria,Proteobacteria,Bacteroidetes	multi-phylla	Firmicutes,Actinobacteria,Proteobacteria,Bacteroidetes	genus	Escherichia	6263753; 17122402; 26802429													csa
	ETEC_4056F_pl_3	14100	49.9007	rep_cluster_2350	CP035723_00002	MOBP	NC_023328_00003	-	-	MOBP	NZ_CP012632	mobilizable	CP021101	0.0346987	Escherichia coli	AC510	AL726	multi-phylla	Firmicutes,Actinobacteria,Proteobacteria,Bacteroidetes	multi-phylla	Firmicutes,Actinobacteria,Proteobacteria,Bacteroidetes	genus	Escherichia	6263753; 17122402; 26802429													EcSMS35_B0007
	ETEC_4056F_pl_4	3821	54.279	-	-	-	-	-	-	-	-	non-mobilizable	CP017852	0.110193	Klebsiella variicola	AA190	AH891	-	-	-	-	-	-	-
	ETEC_4056F_pl_5	69891	50.0851	IncFIA	000136__AP014877_00014	MOBF	CP030197_00146	MPF_F	NC_011413_00074,NC_011413_00075,NC_011413_00057,NC_011413_00058,NC_011413_00059,NC_011413_00063,NC_011413_00064,NC_011413_00068,NC_011413_00080,NC_011413_00060	-	-	conjugative	CP032813	0.0631684	Escherichia coli	AA181	AH872	order	Enterobacterales	order	Enterobacterales	order	Enterobacterales	10773089; 25389419; 19897651; 24247128; 20851899; 22511964
	ETEC_4056F_pl_6	91596	49.9356	IncFIA,IncFII	MK878891_00042,JN232517	MOBF	NC_017627_00068	MPF_F	NC_022651_00077,NC_010409_00124,NC_019094_00090,NC_017639_00094,NC_007675_00027,NC_017639_00100,NC_018966_00040,NC_010488_00021,NC_009837_00049,NC_013437_00116,08-5333_00200	MOBF	CP015086	conjugative	CP012928	0.0313762	Salmonella enterica subsp, enterica serovar Heidelberg	AA314	AI175	order	Enterobacterales	order	Enterobacterales	order	Enterobacterales	10773089; 25389419; 19897651; 24247128; 20851899; 22511964													estIa	fedB	cma	cba	traJ	trat
	ETEC_4056F_plunc_1	61461	48.1948	-	-	-	-	-	-	-	-	non-mobilizable	LT174529	0.161822	Escherichia coli	AB281	AJ997	-	-	-	-	-	-	-													agn43
	ETEC_4056F_plunc_2	7182	54.7062	-	-	-	-	-	-	-	-	non-mobilizable	CP010123	0.263022	Escherichia coli	AA309	AI166	-	-	-	-	-	-	-													cah
	ETEC_4056F_plunc_3	3012	41.0359	Col(MG828)	NC_008486	-	-	-	-	MOB_unknown	GQ900404	mobilizable	CP019004	0.115759	Escherichia coli	AB687	AK566	order	Enterobacterales	order	Enterobacterales	genus	Escherichia	30761100
	ETEC_4056F_plunc_4	3081	44.8556	rep_cluster_2350	CP035723_00002	-	-	-	-	MOBP,MOB_unknown	NC_023324,NC_019986	mobilizable	LT985312	0.00328537	Escherichia coli	AD480	AN050	multi-phylla	Firmicutes,Actinobacteria,Proteobacteria,Bacteroidetes	multi-phylla	Firmicutes,Actinobacteria,Proteobacteria,Bacteroidetes	genus	Escherichia	6263753; 17122402; 26802429
	ETEC_4056F_virus_1	14325	50.555	-	-	-	-	-	-	-	-	non-mobilizable	CP031654	1	Escherichia coli	AA379	AI397	-	-	-	-	-	-	-
	ETEC_4056F_virus_2	11378	49.2266	-	-	-	-	-	-	-	-	non-mobilizable	CP031370	0.263022	Klebsiella pneumoniae	AG328	AQ358	-	-	-	-	-	-	-
	ETEC_4056F_virus_3	45371	50.6513	-	-	-	-	-	-	-	-	non-mobilizable	CP013030	0.263022	Escherichia coli	AA378	AI392	-	-	-	-	-	-	-													stx2eA	stx2eB
	ETEC_4056F_virus_4	25001	48.75	-	-	-	-	-	-	-	-	non-mobilizable	CP021734	0.243761	Escherichia coli	AA358	AI323	-	-	-	-	-	-	-
	ETEC_4056F_vunc_1	5211	48.9925	-	-	-	-	-	-	-	-	non-mobilizable	AP018576	0.263022	Escherichia coli	AB002	AJ521	-	-	-	-	-	-	-
	ETEC_4056F_vunc_2	5293	52.6167	-	-	-	-	-	-	-	-	non-mobilizable	CP020349	0.132399	Pasteurella multocida subsp, septica	AF885	AP893	-	-	-	-	-	-	-
	ETEC_4057F_chrom_1	179545	51.2835	-	-	-	-	-	-	-	-	non-mobilizable	CP045020	0.178173	Klebsiella pneumoniae subsp, pneumoniae	AA190	AH889	-	-	-	-	-	-	-
	ETEC_4057F_chrom_10	5327	33.1143	-	-	-	-	-	-	-	-	non-mobilizable	CP031654	1	Escherichia coli	AA379	AI397	-	-	-	-	-	-	-
	ETEC_4057F_chrom_11	9009	50.5384	-	-	-	-	-	-	-	-	non-mobilizable	NC_011422	0.295981	Salmonella enterica subsp, enterica serovar Typhi str, 404ty	AA882	AJ307	-	-	-	-	-	-	-
	ETEC_4057F_chrom_12	47204	51.8049	-	-	-	-	-	-	-	-	non-mobilizable	CP012732	0.0909306	Shigella flexneri 1a	AD446	AN005	-	-	-	-	-	-	-
	ETEC_4057F_chrom_13	151726	47.6675	-	-	-	-	-	-	-	-	non-mobilizable	CP019281	0.23011	Escherichia coli	AF190	AP111	-	-	-	-	-	-	-
	ETEC_4057F_chrom_14	232124	50.2848	-	-	-	-	-	-	-	-	non-mobilizable	LT985296	0.142009	Escherichia coli	AA998	AJ516	-	-	-	-	-	-	-
	ETEC_4057F_chrom_15	584617	50.6453	-	-	-	-	-	-	-	-	non-mobilizable	CP024095	0.203604	Escherichia coli	AG659	AQ711	-	-	-	-	-	-	-
	ETEC_4057F_chrom_16	66049	49.9175	-	-	-	-	-	-	-	-	non-mobilizable	CP014084	0.210897	Escherichia coli	AB526	AK337	-	-	-	-	-	-	-
	ETEC_4057F_chrom_17	59203	50.2475	-	-	-	-	-	-	-	-	non-mobilizable	CP033093	0.119909	Escherichia coli	AB718	AK609	-	-	-	-	-	-	-
	ETEC_4057F_chrom_18	97879	49.6204	-	-	-	-	-	-	-	-	non-mobilizable	CP012492	0.149777	Escherichia coli	AB263	AJ970	-	-	-	-	-	-	-
	ETEC_4057F_chrom_19	296977	52.001	-	-	-	-	-	-	-	-	non-mobilizable	CP017280	0.170926	Enterobacter ludwigii	AF888	AP896	-	-	-	-	-	-	-
	ETEC_4057F_chrom_2	456501	50.9361	-	-	-	-	-	-	-	-	non-mobilizable	CP012732	0.149777	Shigella flexneri 1a	AD446	AN005	-	-	-	-	-	-	-
	ETEC_4057F_chrom_20	162002	48.4272	-	-	-	-	-	-	-	-	non-mobilizable	CP032525	0.191731	Shigella sonnei	AC511	AL729	-	-	-	-	-	-	-
	ETEC_4057F_chrom_21	36926	55.4217	-	-	-	-	-	-	-	-	non-mobilizable	CP017280	0.295981	Enterobacter ludwigii	AF888	AP896	-	-	-	-	-	-	-
	ETEC_4057F_chrom_22	329596	49.8695	-	-	-	-	-	-	-	-	non-mobilizable	CP025858	0.197292	Escherichia coli	AB282	AJ998	-	-	-	-	-	-	-
	ETEC_4057F_chrom_23	24779	47.4434	-	-	-	-	-	-	-	-	non-mobilizable	CP019906	0.263022	Escherichia coli	AG294	AQ321	-	-	-	-	-	-	-
	ETEC_4057F_chrom_24	355157	51.3685	-	-	-	-	-	-	-	-	non-mobilizable	CP036203	0.23011	Escherichia coli	AA474	AI610	-	-	-	-	-	-	-
	ETEC_4057F_chrom_25	335281	51.1905	-	-	-	-	-	-	-	-	non-mobilizable	CP029422	0.182269	Escherichia coli	AA171	AH826	-	-	-	-	-	-	-
	ETEC_4057F_chrom_26	374845	50.245	-	-	-	-	-	-	-	-	non-mobilizable	MK439959	0.130979	Escherichia coli	AA860	AJ265	-	-	-	-	-	-	-
	ETEC_4057F_chrom_27	425094	51.5159	-	-	-	-	-	-	-	-	non-mobilizable	CP011332	0.191731	Escherichia coli O104:H4 str, C227-11	AA184	AH882	-	-	-	-	-	-	-
	ETEC_4057F_chrom_3	365389	50.3439	-	-	-	-	-	-	-	-	non-mobilizable	LT174529	0.174408	Escherichia coli	AB281	AJ997	-	-	-	-	-	-	-
	ETEC_4057F_chrom_4	116846	52.9423	-	-	-	-	-	-	-	-	non-mobilizable	CP019906	0.0645437	Escherichia coli	AG294	AQ321	-	-	-	-	-	-	-
	ETEC_4057F_chrom_5	85621	47.6285	-	-	-	-	-	-	-	-	non-mobilizable	CP045020	0.129604	Klebsiella pneumoniae subsp, pneumoniae	AA190	AH889	-	-	-	-	-	-	-
	ETEC_4057F_chrom_6	54647	51.1446	-	-	-	-	-	-	-	-	non-mobilizable	NC_021665	0.295981	Hungateiclostridium thermocellum	AB950	AK935	-	-	-	-	-	-	-
	ETEC_4057F_chrom_7	10632	52.8123	-	-	-	-	-	-	-	-	non-mobilizable	CP019906	0.0926182	Escherichia coli	AG294	AQ321	-	-	-	-	-	-	-
	ETEC_4057F_chrom_8	63859	50.1402	-	-	-	-	-	-	-	-	non-mobilizable	CP030285	0.164662	Escherichia coli	AA374	AI354	-	-	-	-	-	-	-
	ETEC_4057F_chrom_9	169772	51.8207	-	-	-	-	-	-	-	-	non-mobilizable	FN597255	0.167688	Acetobacter estunensis	AH321	AR377	-	-	-	-	-	-	-
	ETEC_4057F_pl_1	12779	50.8177	-	-	-	-	-	-	-	-	non-mobilizable	CP042634	0.0955937	Escherichia coli	AA145	AH783	-	-	-	-	-	-	-
	ETEC_4057F_pl_10	6481	50.9798	-	-	-	-	-	-	-	-	non-mobilizable	CP042634	0.0820539	Escherichia coli	AA145	AH783	-	-	-	-	-	-	-
	ETEC_4057F_pl_11	4589	47.1998	rep_cluster_2350	CP035723_00002	-	-	-	-	MOBP,MOB_unknown	NC_023324,NC_019986	mobilizable	LT985312	0.00445566	Escherichia coli	AD480	AN050	multi-phylla	Bacteroidetes,Firmicutes,Proteobacteria,Actinobacteria	multi-phylla	Bacteroidetes,Firmicutes,Proteobacteria,Actinobacteria	genus	Escherichia	6263753; 17122402; 26802429
	ETEC_4057F_pl_12	40942	48.0656	-	-	-	-	-	-	-	-	non-mobilizable	KY612499	0.13538	Escherichia coli	AB044	AJ585	-	-	-	-	-	-	-													cah
	ETEC_4057F_pl_2	80014	48.0541	-	-	-	-	-	-	-	-	non-mobilizable	CP027521	0.110193	Escherichia coli	AA302	AI152	-	-	-	-	-	-	-													iucA	iucB	iucC	iucD	iutA	cah	tlra	c3610
	ETEC_4057F_pl_3	5746	54.3509	-	-	-	-	-	-	-	-	non-mobilizable	CP042634	0.0862491	Escherichia coli	AA145	AH783	-	-	-	-	-	-	-
	ETEC_4057F_pl_4	29409	46.462	-	-	-	-	-	-	-	-	non-mobilizable	CP024095	0.0981375	Escherichia coli	AG659	AQ711	-	-	-	-	-	-	-													ibeC
	ETEC_4057F_pl_5	31786	46.6841	-	-	-	-	-	-	-	-	non-mobilizable	CP018207	0.159146	Escherichia coli	AA887	AJ321	-	-	-	-	-	-	-													fimB	fimE	fimA
	ETEC_4057F_pl_6	83893	49.7026	IncFIA,IncFII	MK878891_00042,JN232517	MOBF	NC_017627_00068	MPF_F	NC_022651_00077,NC_010409_00124,NC_019094_00090,NC_017639_00094,NC_007675_00027,NC_017639_00100,NC_018966_00040,NC_010488_00021,NC_009837_00049,NC_013437_00116,08-5333_00200	MOBF	CP015086	conjugative	CP012928	0.0299949	Salmonella enterica subsp, enterica serovar Heidelberg	AA314	AI175	order	Enterobacterales	order	Enterobacterales	order	Enterobacterales	10773089; 25389419; 19897651; 24247128; 20851899; 22511964													estIa	fedB	cma	cba	traJ	trat
	ETEC_4057F_pl_7	90800	50.0319	IncFIB	000096__NC_019117_00097	MOBF,MOBF	MG904998_00124,NC_017627_00068	MPF_Unknown	08-5333_00200	-	-	conjugative	NC_018998	0.0639874	Escherichia coli F18+	AA336	AI270	order	Enterobacterales	order	Enterobacterales	order	Enterobacterales	11254626; 19482926; 15781495; 20851899; 16257053													stb
	ETEC_4057F_pl_8	90402	50.8706	IncFIA	000136__AP014877_00014	MOBF,MOBF	MG904998_00124,NC_017627_00068	MPF_Unknown	08-5333_00200	-	-	conjugative	CP024975	0.064825	Escherichia coli	AA328	AI230	order	Enterobacterales	order	Enterobacterales	order	Enterobacterales	10773089; 25389419; 19897651; 24247128; 20851899; 22511964													vat	vat	trat	estIa	stb
	ETEC_4057F_pl_9	7275	54.1031	rep_cluster_2350	CP041342_00001	MOBP,MOBP	NC_020251_00005,NC_017321_00002	-	-	MOBP	NC_019136	mobilizable	NC_017655	0.0276889	Escherichia coli O55:H7 str, RM12579	AA144	AH779	multi-phylla	Bacteroidetes,Firmicutes,Proteobacteria,Actinobacteria	multi-phylla	Bacteroidetes,Firmicutes,Proteobacteria,Actinobacteria	genus	Escherichia	6263753; 17122402; 26802429
	ETEC_4057F_plunc_1	2308	48.1802	-	-	-	-	-	-	-	-	non-mobilizable	CP031654	1	Escherichia coli	AA379	AI397	-	-	-	-	-	-	-
	ETEC_4057F_plunc_10	2904	41.77	Col(MG828)	NC_008486	-	-	-	-	MOB_unknown	GQ900404	mobilizable	CP019004	0.115759	Escherichia coli	AB687	AK566	order	Enterobacterales	order	Enterobacterales	genus	Escherichia	30761100
	ETEC_4057F_plunc_11	3260	47.7607	-	-	-	-	-	-	-	-	non-mobilizable	CP031654	1	Escherichia coli	AA379	AI397	-	-	-	-	-	-	-													ycfz
	ETEC_4057F_plunc_12	10354	50.4732	-	-	-	-	-	-	-	-	non-mobilizable	KX575838	0.0968463	Vibrio alginolyticus	AC123	AL180	-	-	-	-	-	-	-
	ETEC_4057F_plunc_13	15978	47.0585	-	-	-	-	-	-	-	-	non-mobilizable	NC_006881	0.112887	Escherichia coli	AA161	AH807	-	-	-	-	-	-	-
	ETEC_4057F_plunc_14	4963	50.5742	-	-	-	-	-	-	-	-	non-mobilizable	CP031654	1	Escherichia coli	AA379	AI397	-	-	-	-	-	-	-
	ETEC_4057F_plunc_15	6288	42.5573	-	-	-	-	-	-	-	-	non-mobilizable	CP031654	1	Escherichia coli	AA379	AI397	-	-	-	-	-	-	-
	ETEC_4057F_plunc_16	49593	44.0264	-	-	-	-	-	-	-	-	non-mobilizable	CP031654	1	Escherichia coli	AA379	AI397	-	-	-	-	-	-	-
	ETEC_4057F_plunc_17	5486	43.8935	-	-	-	-	-	-	-	-	non-mobilizable	CP031654	1	Escherichia coli	AA379	AI397	-	-	-	-	-	-	-													cfaC	cfaD	cfaA	cfaB
	ETEC_4057F_plunc_2	19117	44.1596	-	-	-	-	-	-	-	-	non-mobilizable	CP031654	1	Escherichia coli	AA379	AI397	-	-	-	-	-	-	-
	ETEC_4057F_plunc_3	5547	49.7025	-	-	-	-	-	-	-	-	non-mobilizable	KX575838	0.0903831	Vibrio alginolyticus	AC123	AL180	-	-	-	-	-	-	-
	ETEC_4057F_plunc_4	7709	42.6255	-	-	-	-	-	-	-	-	non-mobilizable	CP024485	0.102997	Klebsiella pneumoniae	AA127	AH756	-	-	-	-	-	-	-
	ETEC_4057F_plunc_5	16517	52.2431	-	-	-	-	-	-	-	-	non-mobilizable	CP034740	0.126974	Escherichia coli	AF232	AP155	-	-	-	-	-	-	-
	ETEC_4057F_plunc_6	7987	46.8762	-	-	-	-	-	-	-	-	non-mobilizable	CP010141	0.243761	Escherichia coli	AA176	AH858	-	-	-	-	-	-	-
	ETEC_4057F_plunc_7	12237	54.2535	-	-	-	-	-	-	-	-	non-mobilizable	CP036447	0.106047	Klebsiella pneumoniae	AB193	AJ855	-	-	-	-	-	-	-
	ETEC_4057F_plunc_8	12311	51.9292	-	-	-	-	-	-	-	-	non-mobilizable	CP034740	0.0862491	Escherichia coli	AF232	AP155	-	-	-	-	-	-	-													hcp	aec32	aec31	aec30
	ETEC_4057F_plunc_9	6361	47.351	-	-	-	-	-	-	-	-	non-mobilizable	CP033781	0.295981	Staphylococcus epidermidis	AD281	AM770	-	-	-	-	-	-	-
	ETEC_4057F_virus_1	12091	49.2598	-	-	-	-	-	-	-	-	non-mobilizable	CP028198	0.243761	Salmonella enterica subsp, enterica serovar Concord	AB002	AJ523	-	-	-	-	-	-	-
	ETEC_4057F_virus_10	41775	49.5919	-	-	-	-	-	-	-	-	non-mobilizable	KX575838	0.161822	Vibrio alginolyticus	AC123	AL180	-	-	-	-	-	-	-													stx2eA	stx2eB
	ETEC_4057F_virus_11	41932	49.5207	-	-	-	-	-	-	-	-	non-mobilizable	CP025878	0.154223	Escherichia coli	AD965	AN661	-	-	-	-	-	-	-
	ETEC_4057F_virus_12	22390	53.0192	-	-	-	-	-	-	-	-	non-mobilizable	KX575838	0.130979	Vibrio alginolyticus	AC123	AL180	-	-	-	-	-	-	-
	ETEC_4057F_virus_13	7254	47.1878	-	-	-	-	-	-	-	-	non-mobilizable	CP031654	1	Escherichia coli	AA379	AI397	-	-	-	-	-	-	-
	ETEC_4057F_virus_14	27891	55.2902	-	-	-	-	-	-	-	-	non-mobilizable	MK753226	0.295981	Escherichia coli str, K-12 substr, MG1655	AB948	AK933	-	-	-	-	-	-	-
	ETEC_4057F_virus_2	40401	49.9146	-	-	-	-	-	-	-	-	non-mobilizable	CP019281	0.0645437	Escherichia coli	AF190	AP111	-	-	-	-	-	-	-
	ETEC_4057F_virus_3	20808	55.3825	-	-	-	-	-	-	-	-	non-mobilizable	CP031654	1	Escherichia coli	AA379	AI397	-	-	-	-	-	-	-
	ETEC_4057F_virus_4	6763	49.756	-	-	-	-	-	-	-	-	non-mobilizable	CP009073	0.23011	Escherichia coli ATCC 25922	AC621	AL885	-	-	-	-	-	-	-
	ETEC_4057F_virus_5	6099	48.303	-	-	-	-	-	-	-	-	non-mobilizable	CP031654	1	Escherichia coli	AA379	AI397	-	-	-	-	-	-	-
	ETEC_4057F_virus_6	13515	51.7869	-	-	-	-	-	-	-	-	non-mobilizable	CP031370	0.104495	Klebsiella pneumoniae	AG328	AQ358	-	-	-	-	-	-	-
	ETEC_4057F_virus_7	28457	44.4882	-	-	-	-	-	-	-	-	non-mobilizable	CP035756	0.164662	Escherichia coli E110019	AA667	AI941	-	-	-	-	-	-	-
	ETEC_4057F_virus_8	32200	50.0963	-	-	-	-	-	-	-	-	non-mobilizable	AP019710	0.263022	Escherichia coli O145:H28	AC621	AL885	-	-	-	-	-	-	-
	ETEC_4057F_virus_9	21264	56.4898	-	-	-	-	-	-	-	-	non-mobilizable	CP031654	1	Escherichia coli	AA379	AI397	-	-	-	-	-	-	-
	ETEC_4057F_vunc_1	2049	47.633	-	-	-	-	-	-	-	-	non-mobilizable	CP024485	0.0702918	Klebsiella pneumoniae	AA127	AH756	-	-	-	-	-	-	-
	ETEC_4057F_vunc_10	6902	48.7105	-	-	-	-	-	-	-	-	non-mobilizable	CP031654	1	Escherichia coli	AA379	AI397	-	-	-	-	-	-	-
	ETEC_4057F_vunc_2	14166	49.7388	-	-	-	-	-	-	-	-	non-mobilizable	CP024485	0.12214	Klebsiella pneumoniae	AA127	AH756	-	-	-	-	-	-	-
	ETEC_4057F_vunc_3	17838	47.1297	-	-	-	-	-	-	-	-	non-mobilizable	CP019281	0.1233	Escherichia coli	AF190	AP111	-	-	-	-	-	-	-
	ETEC_4057F_vunc_4	11496	39.4659	-	-	-	-	-	-	-	-	non-mobilizable	CP031654	1	Escherichia coli	AA379	AI397	-	-	-	-	-	-	-
	ETEC_4057F_vunc_5	4408	48.9564	-	-	-	-	-	-	-	-	non-mobilizable	KX575838	0.0820539	Vibrio alginolyticus	AC123	AL180	-	-	-	-	-	-	-
	ETEC_4057F_vunc_6	56776	49.4963	-	-	-	-	-	-	-	-	non-mobilizable	CP025867	0.154223	Escherichia coli	AA183	AH875	-	-	-	-	-	-	-
	ETEC_4057F_vunc_7	10642	42.3323	rep_cluster_2370	EU580135_00003	-	-	-	-	-	-	non-mobilizable	AY123047	0.119909	Erwinia amylovora ATCC BAA-2158	AB951	AK938	order	Enterobacterales	order	Enterobacterales	-	-	-
	ETEC_4057F_vunc_8	4700	50.5319	-	-	-	-	-	-	-	-	non-mobilizable	CP030228	0.0882637	Salmonella enterica	AE478	AO269	-	-	-	-	-	-	-
	ETEC_4057F_vunc_9	12895	45.0872	-	-	-	-	-	-	-	-	non-mobilizable	MK439959	0.295981	Escherichia coli	AA860	AJ265	-	-	-	-	-	-	-
	ETEC_4058F_chrom_1	176361	50.184	-	-	-	-	-	-	-	-	non-mobilizable	KY612499	0.174408	Escherichia coli	AB044	AJ585	-	-	-	-	-	-	-
	ETEC_4058F_chrom_10	50908	50.1866	-	-	-	-	-	-	-	-	non-mobilizable	CP027120	0.186761	Escherichia coli	AA191	AH893	-	-	-	-	-	-	-
	ETEC_4058F_chrom_11	127607	50.8287	-	-	-	-	-	-	-	-	non-mobilizable	MH399264	0.263022	Enterobacter cloacae	AA739	AJ059	-	-	-	-	-	-	-
	ETEC_4058F_chrom_12	155235	49.0328	-	-	-	-	-	-	-	-	non-mobilizable	CP025895	0.178173	Escherichia coli	AA183	AH875	-	-	-	-	-	-	-
	ETEC_4058F_chrom_13	137719	51.51	-	-	-	-	-	-	-	-	non-mobilizable	CP035326	0.219531	Escherichia coli	AH211	AR267	-	-	-	-	-	-	-
	ETEC_4058F_chrom_14	297457	51.7745	-	-	-	-	-	-	-	-	non-mobilizable	CP017280	0.170926	Enterobacter ludwigii	AF888	AP896	-	-	-	-	-	-	-
	ETEC_4058F_chrom_15	103083	49.983	-	-	-	-	-	-	-	-	non-mobilizable	CP024485	0.182269	Klebsiella pneumoniae	AA127	AH756	-	-	-	-	-	-	-
	ETEC_4058F_chrom_16	78743	52.0364	-	-	-	-	-	-	-	-	non-mobilizable	CP023389	0.147707	Escherichia coli	AA314	AI175	-	-	-	-	-	-	-
	ETEC_4058F_chrom_17	62176	48.9674	-	-	-	-	-	-	-	-	non-mobilizable	CP042590	0.164662	Escherichia coli	AD167	AM623	-	-	-	-	-	-	-
	ETEC_4058F_chrom_18	1974	51.5198	-	-	-	-	-	-	-	-	non-mobilizable	CP031654	1	Escherichia coli	AA379	AI397	-	-	-	-	-	-	-
	ETEC_4058F_chrom_19	90195	50.6081	-	-	-	-	-	-	-	-	non-mobilizable	CP042515	0.243761	Serratia marcescens	AB960	AK948	-	-	-	-	-	-	-
	ETEC_4058F_chrom_2	172944	49.6253	-	-	-	-	-	-	-	-	non-mobilizable	CP019281	0.182269	Escherichia coli	AF190	AP111	-	-	-	-	-	-	-
	ETEC_4058F_chrom_20	9577	52.908	-	-	-	-	-	-	-	-	non-mobilizable	CP031654	1	Escherichia coli	AA379	AI397	-	-	-	-	-	-	-
	ETEC_4058F_chrom_21	32177	51.6207	-	-	-	-	-	-	-	-	non-mobilizable	CP025980	0.191731	Escherichia marmotae	AD671	AN295	-	-	-	-	-	-	-
	ETEC_4058F_chrom_22	8586	49.7671	-	-	-	-	-	-	-	-	non-mobilizable	NC_011422	0.295981	Salmonella enterica subsp, enterica serovar Typhi str, 404ty	AA882	AJ307	-	-	-	-	-	-	-
	ETEC_4058F_chrom_23	28379	50.8897	-	-	-	-	-	-	-	-	non-mobilizable	CP031654	1	Escherichia coli	AA379	AI397	-	-	-	-	-	-	-
	ETEC_4058F_chrom_24	261171	51.8951	-	-	-	-	-	-	-	-	non-mobilizable	CP017280	0.197292	Enterobacter ludwigii	AF888	AP896	-	-	-	-	-	-	-
	ETEC_4058F_chrom_25	263492	51.1879	-	-	-	-	-	-	-	-	non-mobilizable	CP019906	0.0955937	Escherichia coli	AG294	AQ321	-	-	-	-	-	-	-
	ETEC_4058F_chrom_26	350582	50.6264	-	-	-	-	-	-	-	-	non-mobilizable	CP025878	0.191731	Escherichia coli	AD965	AN661	-	-	-	-	-	-	-
	ETEC_4058F_chrom_27	36511	51.338	-	-	-	-	-	-	-	-	non-mobilizable	CP019281	0.154223	Escherichia coli	AF190	AP111	-	-	-	-	-	-	-
	ETEC_4058F_chrom_28	169623	48.7334	-	-	-	-	-	-	-	-	non-mobilizable	CP024288	0.138572	Escherichia albertii	AD672	AN296	-	-	-	-	-	-	-
	ETEC_4058F_chrom_29	356689	51.1577	-	-	-	-	-	-	-	-	non-mobilizable	CP031295	0.203604	Escherichia coli	AA326	AI223	-	-	-	-	-	-	-
	ETEC_4058F_chrom_3	41149	51.6805	-	-	-	-	-	-	-	-	non-mobilizable	CP019281	0.263022	Escherichia coli	AF190	AP111	-	-	-	-	-	-	-
	ETEC_4058F_chrom_30	232394	50.9475	-	-	-	-	-	-	-	-	non-mobilizable	NC_009837	0.197292	Escherichia coli APEC O1	AA176	AH855	-	-	-	-	-	-	-
	ETEC_4058F_chrom_31	24485	54.8254	-	-	-	-	-	-	-	-	non-mobilizable	CP019906	0.107658	Escherichia coli	AG294	AQ321	-	-	-	-	-	-	-
	ETEC_4058F_chrom_32	305317	51.1645	-	-	-	-	-	-	-	-	non-mobilizable	CP026237	0.178173	Citrobacter freundii complex sp, CFNIH3	AA056	AH652	-	-	-	-	-	-	-
	ETEC_4058F_chrom_33	54398	51.0625	-	-	-	-	-	-	-	-	non-mobilizable	NC_021665	0.295981	Hungateiclostridium thermocellum	AB950	AK935	-	-	-	-	-	-	-
	ETEC_4058F_chrom_34	43739	47.9755	-	-	-	-	-	-	-	-	non-mobilizable	CP025895	0.147707	Escherichia coli	AA183	AH875	-	-	-	-	-	-	-
	ETEC_4058F_chrom_35	331251	51.2548	-	-	-	-	-	-	-	-	non-mobilizable	CP012732	0.149777	Shigella flexneri 1a	AD446	AN005	-	-	-	-	-	-	-
	ETEC_4058F_chrom_36	86887	47.3523	-	-	-	-	-	-	-	-	non-mobilizable	CP045020	0.129604	Klebsiella pneumoniae subsp, pneumoniae	AA190	AH889	-	-	-	-	-	-	-
	ETEC_4058F_chrom_37	129044	48.4331	-	-	-	-	-	-	-	-	non-mobilizable	CP042590	0.203604	Escherichia coli	AD167	AM623	-	-	-	-	-	-	-
	ETEC_4058F_chrom_38	72168	50.0471	-	-	-	-	-	-	-	-	non-mobilizable	AP019556	0.170926	Klebsiella pneumoniae	AA977	AJ479	-	-	-	-	-	-	-
	ETEC_4058F_chrom_39	65587	49.6043	-	-	-	-	-	-	-	-	non-mobilizable	KX575838	0.186761	Vibrio alginolyticus	AC123	AL180	-	-	-	-	-	-	-
	ETEC_4058F_chrom_4	56948	50.3301	-	-	-	-	-	-	-	-	non-mobilizable	CP033093	0.12827	Escherichia coli	AB718	AK609	-	-	-	-	-	-	-
	ETEC_4058F_chrom_40	209212	50.5631	-	-	-	-	-	-	-	-	non-mobilizable	MG557853	0.161822	Escherichia coli	AA619	AI859	-	-	-	-	-	-	-
	ETEC_4058F_chrom_41	108020	48.4707	-	-	-	-	-	-	-	-	non-mobilizable	CP012492	0.159146	Escherichia coli	AB263	AJ970	-	-	-	-	-	-	-
	ETEC_4058F_chrom_42	115242	48.7496	-	-	-	-	-	-	-	-	non-mobilizable	CP031234	0.167688	Escherichia coli	AB229	AJ907	-	-	-	-	-	-	-
	ETEC_4058F_chrom_5	165415	50.7566	-	-	-	-	-	-	-	-	non-mobilizable	MK439959	0.138572	Escherichia coli	AA860	AJ265	-	-	-	-	-	-	-
	ETEC_4058F_chrom_6	42239	49.6745	-	-	-	-	-	-	-	-	non-mobilizable	AP019556	0.156619	Klebsiella pneumoniae	AA977	AJ479	-	-	-	-	-	-	-
	ETEC_4058F_chrom_7	94099	51.5882	-	-	-	-	-	-	-	-	non-mobilizable	MK649828	0.295981	Klebsiella pneumoniae	AA454	AI557	-	-	-	-	-	-	-
	ETEC_4058F_chrom_8	48020	53.7484	-	-	-	-	-	-	-	-	non-mobilizable	CP026161	0.0668569	Klebsiella pneumoniae	AE437	AO215	-	-	-	-	-	-	-
	ETEC_4058F_chrom_9	98377	49.7413	-	-	-	-	-	-	-	-	non-mobilizable	CP012733	0.10374	Shigella flexneri 1a	AE322	AO085	-	-	-	-	-	-	-
	ETEC_4058F_pl_1	17912	52.3113	-	-	-	-	-	-	-	-	non-mobilizable	CP042634	0.100152	Escherichia coli	AA145	AH783	-	-	-	-	-	-	-
	ETEC_4058F_pl_10	17264	49.2759	-	-	-	-	-	-	-	-	non-mobilizable	CP025891	0.11676	Escherichia coli	AA296	AI139	-	-	-	-	-	-	-
	ETEC_4058F_pl_11	21867	48.9093	-	-	-	-	-	-	-	-	non-mobilizable	CP042634	0.113823	Escherichia coli	AA145	AH783	-	-	-	-	-	-	-
	ETEC_4058F_pl_12	17104	56.0044	-	-	-	-	-	-	-	-	non-mobilizable	CP042634	0.104495	Escherichia coli	AA145	AH783	-	-	-	-	-	-	-
	ETEC_4058F_pl_13	105545	48.1965	IncFIA,IncFIB	000136__AP014877_00014,000096__NC_019117_00097	MOBF	NC_017627_00068	MPF_F	NC_009837_00049,NC_022651_00077,NC_010409_00124,NC_019094_00090,NC_017639_00094,NC_007675_00027,NC_017639_00100,NC_018966_00040,NC_010488_00021,NC_013437_00116,08-5333_00200	MOBF	CP010192	conjugative	KY075650	0.0424367	Escherichia coli	AA372	AI351	order	Enterobacterales	order	Enterobacterales	order	Enterobacterales	10773089; 11254626; 25389419; 19482926; 19897651; 15781495; 24247128; 20851899; 22511964; 16257053													trat	CAA46156	ccdb
	ETEC_4058F_pl_14	83025	48.1072	-	-	-	-	-	-	-	-	non-mobilizable	CP027521	0.112887	Escherichia coli	AA302	AI152	-	-	-	-	-	-	-													iucA	iucB	iucC	iucD	iutA	cah	tlra	c3610
	ETEC_4058F_pl_15	90398	50.8728	IncFIA	000136__AP014877_00014	MOBF,MOBF	NC_017627_00068,MG904998_00124	MPF_Unknown	08-5333_00200	-	-	conjugative	CP024975	0.064825	Escherichia coli	AA328	AI230	order	Enterobacterales	order	Enterobacterales	order	Enterobacterales	10773089; 25389419; 19897651; 24247128; 20851899; 22511964													vat	stb	estIa	trat	vat
	ETEC_4058F_pl_2	9983	47.1902	rep_cluster_2350	CP035723_00002	-	-	-	-	MOBF,MOBP,MOB_unknown	CP000430,CP010136,NC_019986	mobilizable	MG587003	0.0411434	Escherichia coli	AE682	AO510	multi-phylla	Actinobacteria,Proteobacteria,Bacteroidetes,Firmicutes	multi-phylla	Actinobacteria,Proteobacteria,Bacteroidetes,Firmicutes	genus	Escherichia	6263753; 17122402; 26802429
	ETEC_4058F_pl_3	7675	47.4658	rep_cluster_2350	CP035723_00002	-	-	-	-	MOBF,MOBP	CP000430,CP010136	mobilizable	MG587003	0.0455159	Escherichia coli	AE682	AO510	multi-phylla	Actinobacteria,Proteobacteria,Bacteroidetes,Firmicutes	multi-phylla	Actinobacteria,Proteobacteria,Bacteroidetes,Firmicutes	genus	Escherichia	6263753; 17122402; 26802429
	ETEC_4058F_pl_4	47322	44.7255	-	-	-	-	-	-	-	-	non-mobilizable	CP025678	0.167688	Escherichia albertii	AB262	AJ969	-	-	-	-	-	-	-
	ETEC_4058F_pl_5	244384	47.3288	IncHI2A,IncN,IncQ1,rep_cluster_1088	BX664015,000155__CP018649,000195__NC_013728_00014,000340__KU353730	-	-	MPF_F	NC_005211_00030,NC_021845_00017,NC_009838_00006,NC_005211_00005,NC_005211_00012	-	-	non-mobilizable	CP019019	0.00924552	Escherichia coli	AA738	AJ049	phylum	Proteobacteria	phylum	Proteobacteria	phylum	Proteobacteria	25389419; 2653965; 23114770; 28842132; 20851899	aph(6)-Id_1	aph(3'')-Ib_2	sul2_3	blaTEM-1B_1	tet(A)_6	dfrA12_8	aadA2_1	sul1_5					int	tlra
	ETEC_4058F_pl_6	17211	53.4135	-	-	-	-	-	-	-	-	non-mobilizable	CP045020	0.11478	Klebsiella pneumoniae subsp, pneumoniae	AA190	AH889	-	-	-	-	-	-	-													EC958_5138
	ETEC_4058F_pl_7	29422	46.4618	-	-	-	-	-	-	-	-	non-mobilizable	CP024095	0.0981375	Escherichia coli	AG659	AQ711	-	-	-	-	-	-	-													ibeC
	ETEC_4058F_pl_8	90800	50.0341	IncFIB	000096__NC_019117_00097	MOBF,MOBF	MG904998_00124,NC_017627_00068	MPF_Unknown	08-5333_00200	-	-	conjugative	NC_018998	0.0639874	Escherichia coli F18+	AA336	AI270	order	Enterobacterales	order	Enterobacterales	order	Enterobacterales	11254626; 19482926; 15781495; 20851899; 16257053													stb
	ETEC_4058F_pl_9	7819	50.3133	-	-	-	-	-	-	-	-	non-mobilizable	KX575838	0.0931964	Vibrio alginolyticus	AC123	AL180	-	-	-	-	-	-	-
	ETEC_4058F_plunc_1	8690	49.4707	-	-	-	-	-	-	-	-	non-mobilizable	CP031654	1	Escherichia coli	AA379	AI397	-	-	-	-	-	-	-
	ETEC_4058F_plunc_10	21202	48.3256	-	-	-	-	-	-	-	-	non-mobilizable	CP031654	1	Escherichia coli	AA379	AI397	-	-	-	-	-	-	-
	ETEC_4058F_plunc_11	5890	43.056	-	-	-	-	-	-	-	-	non-mobilizable	CP031654	1	Escherichia coli	AA379	AI397	-	-	-	-	-	-	-
	ETEC_4058F_plunc_12	5060	48.6364	-	-	-	-	-	-	-	-	non-mobilizable	NC_006881	0.0926182	Escherichia coli	AA161	AH807	-	-	-	-	-	-	-
	ETEC_4058F_plunc_13	8856	44.2751	-	-	-	-	-	-	-	-	non-mobilizable	CP031654	1	Escherichia coli	AA379	AI397	-	-	-	-	-	-	-
	ETEC_4058F_plunc_14	12005	50.5456	-	-	-	-	-	-	-	-	non-mobilizable	HM037272	0.23011	Bacillus thuringiensis serovar chinensis CT-43	AD034	AM443	-	-	-	-	-	-	-
	ETEC_4058F_plunc_15	5222	54.481	-	-	-	-	-	-	-	-	non-mobilizable	KX575838	0.0852783	Vibrio alginolyticus	AC123	AL180	-	-	-	-	-	-	-													hcp
	ETEC_4058F_plunc_16	4954	50.5652	-	-	-	-	-	-	-	-	non-mobilizable	CP031654	1	Escherichia coli	AA379	AI397	-	-	-	-	-	-	-
	ETEC_4058F_plunc_17	4216	51.8264	-	-	-	-	-	-	-	-	non-mobilizable	CP024485	0.164662	Klebsiella pneumoniae	AA127	AH756	-	-	-	-	-	-	-
	ETEC_4058F_plunc_18	13144	45.9297	-	-	-	-	-	-	-	-	non-mobilizable	KX575838	0.110193	Vibrio alginolyticus	AC123	AL180	-	-	-	-	-	-	-
	ETEC_4058F_plunc_19	2384	47.1477	-	-	-	-	-	-	-	-	non-mobilizable	CP031654	1	Escherichia coli	AA379	AI397	-	-	-	-	-	-	-
	ETEC_4058F_plunc_2	1739	50.5463	-	-	-	-	-	-	-	-	non-mobilizable	KX575838	0.0737105	Vibrio alginolyticus	AC123	AL180	-	-	-	-	-	-	-
	ETEC_4058F_plunc_20	6595	49.1433	-	-	-	-	-	-	-	-	non-mobilizable	CP014084	0.13538	Escherichia coli	AB526	AK337	-	-	-	-	-	-	-
	ETEC_4058F_plunc_21	16011	48.0919	-	-	-	-	-	-	-	-	non-mobilizable	KX575838	0.119909	Vibrio alginolyticus	AC123	AL180	-	-	-	-	-	-	-													fimI	fimC	fimD	fimF	fimG	fimH
	ETEC_4058F_plunc_22	10179	52.2743	-	-	-	-	-	-	-	-	non-mobilizable	CP042634	0.101551	Escherichia coli	AA145	AH783	-	-	-	-	-	-	-
	ETEC_4058F_plunc_23	24509	54.2739	-	-	-	-	-	-	-	-	non-mobilizable	CP034740	0.11197	Escherichia coli	AF232	AP155	-	-	-	-	-	-	-													aec19	ECO103_0224	aec22	aec23	aec24	aec25	aec26	clpV	aec28	aec29	vgrG	hcp	Z0265
	ETEC_4058F_plunc_24	3473	51.4541	-	-	-	-	-	-	-	-	non-mobilizable	CP024485	0.0820539	Klebsiella pneumoniae	AA127	AH756	-	-	-	-	-	-	-
	ETEC_4058F_plunc_25	31542	52.7994	-	-	-	-	-	-	-	-	non-mobilizable	CP033469	0.295981	Enterobacter cloacae	AD700	AN329	-	-	-	-	-	-	-													ECO103_3368	ECO103_3369	ECO103_3369	c3400	ECO103_3373	ECO103_3374	ECO103_3375	ECO103_3357	ECO103_3358	ECO103_3359	ECO103_3360	ECO103_3361	ECO103_3362
	ETEC_4058F_plunc_26	2024	48.8142	-	-	-	-	-	-	-	-	non-mobilizable	CP031654	1	Escherichia coli	AA379	AI397	-	-	-	-	-	-	-
	ETEC_4058F_plunc_27	2338	50.0855	-	-	-	-	-	-	-	-	non-mobilizable	CP014084	0.159146	Escherichia coli	AB526	AK337	-	-	-	-	-	-	-
	ETEC_4058F_plunc_28	5344	45.6961	-	-	-	-	-	-	-	-	non-mobilizable	CP031654	1	Escherichia coli	AA379	AI397	-	-	-	-	-	-	-
	ETEC_4058F_plunc_29	7611	42.0444	-	-	-	-	-	-	-	-	non-mobilizable	CP031654	1	Escherichia coli	AA379	AI397	-	-	-	-	-	-	-
	ETEC_4058F_plunc_3	4471	47.864	-	-	-	-	-	-	-	-	non-mobilizable	CP031654	1	Escherichia coli	AA379	AI397	-	-	-	-	-	-	-
	ETEC_4058F_plunc_30	5173	53.4699	-	-	-	-	-	-	-	-	non-mobilizable	CP031654	1	Escherichia coli	AA379	AI397	-	-	-	-	-	-	-
	ETEC_4058F_plunc_31	1581	50.0316	-	-	-	-	-	-	-	-	non-mobilizable	CP024485	0.0651085	Klebsiella pneumoniae	AA127	AH756	-	-	-	-	-	-	-
	ETEC_4058F_plunc_32	15978	47.0585	-	-	-	-	-	-	-	-	non-mobilizable	NC_006881	0.112887	Escherichia coli	AA161	AH807	-	-	-	-	-	-	-
	ETEC_4058F_plunc_33	8556	50.8065	-	-	-	-	-	-	-	-	non-mobilizable	JF937655	0.12827	Yersinia frederiksenii	AD449	AN009	-	-	-	-	-	-	-													fliY	fliA	fliZ
	ETEC_4058F_plunc_34	9144	49.6391	-	-	-	-	-	-	-	-	non-mobilizable	CP024262	0.295981	Escherichia coli	AB280	AJ996	-	-	-	-	-	-	-
	ETEC_4058F_plunc_35	1992	45.4317	-	-	-	-	-	-	-	-	non-mobilizable	CP031654	1	Escherichia coli	AA379	AI397	-	-	-	-	-	-	-
	ETEC_4058F_plunc_36	18587	47.8291	-	-	-	-	-	-	-	-	non-mobilizable	CP031654	1	Escherichia coli	AA379	AI397	-	-	-	-	-	-	-
	ETEC_4058F_plunc_4	6499	48.7613	-	-	-	-	-	-	-	-	non-mobilizable	CP031654	1	Escherichia coli	AA379	AI397	-	-	-	-	-	-	-
	ETEC_4058F_plunc_5	4071	48.1945	-	-	-	-	-	-	-	-	non-mobilizable	KX575838	0.080322	Vibrio alginolyticus	AC123	AL180	-	-	-	-	-	-	-
	ETEC_4058F_plunc_6	2795	45.6887	-	-	-	-	-	-	-	-	non-mobilizable	CP010136	0.151946	Escherichia coli	AA186	AH885	-	-	-	-	-	-	-
	ETEC_4058F_plunc_7	2287	43.7254	-	-	-	-	-	-	-	-	non-mobilizable	CP031654	1	Escherichia coli	AA379	AI397	-	-	-	-	-	-	-
	ETEC_4058F_plunc_8	2602	49.6541	-	-	-	-	-	-	-	-	non-mobilizable	NC_006881	0.0723061	Escherichia coli	AA161	AH807	-	-	-	-	-	-	-
	ETEC_4058F_plunc_9	4387	47.9371	-	-	-	-	-	-	-	-	non-mobilizable	CP031654	1	Escherichia coli	AA379	AI397	-	-	-	-	-	-	-
	ETEC_4058F_virus_1	41545	50.1577	-	-	-	-	-	-	-	-	non-mobilizable	CP019281	0.145727	Escherichia coli	AF190	AP111	-	-	-	-	-	-	-
	ETEC_4058F_virus_10	47609	52.2611	-	-	-	-	-	-	-	-	non-mobilizable	MK439959	0.106845	Escherichia coli	AA860	AJ265	-	-	-	-	-	-	-
	ETEC_4058F_virus_11	27351	52.605	-	-	-	-	-	-	-	-	non-mobilizable	CP024288	0.0774628	Escherichia albertii	AD672	AN296	-	-	-	-	-	-	-
	ETEC_4058F_virus_12	20787	47.6644	-	-	-	-	-	-	-	-	non-mobilizable	CP019281	0.0733545	Escherichia coli	AF190	AP111	-	-	-	-	-	-	-
	ETEC_4058F_virus_13	59825	53.6465	-	-	-	-	-	-	-	-	non-mobilizable	CP019281	0.14383	Escherichia coli	AF190	AP111	-	-	-	-	-	-	-
	ETEC_4058F_virus_14	28749	48.9478	-	-	-	-	-	-	-	-	non-mobilizable	CP010136	0.167688	Escherichia coli	AA186	AH885	-	-	-	-	-	-	-
	ETEC_4058F_virus_15	71111	50.1666	-	-	-	-	-	-	-	-	non-mobilizable	CP019281	0.0981375	Escherichia coli	AF190	AP111	-	-	-	-	-	-	-													iss2	ompt
	ETEC_4058F_virus_16	20882	56.6565	-	-	-	-	-	-	-	-	non-mobilizable	CP032259	0.295981	Escherichia coli	AC621	AL885	-	-	-	-	-	-	-
	ETEC_4058F_virus_17	9667	43.6433	-	-	-	-	-	-	-	-	non-mobilizable	CP012733	0.12827	Shigella flexneri 1a	AE322	AO085	-	-	-	-	-	-	-
	ETEC_4058F_virus_18	45485	51.2587	-	-	-	-	-	-	-	-	non-mobilizable	CP024288	0.0626325	Escherichia albertii	AD672	AN296	-	-	-	-	-	-	-
	ETEC_4058F_virus_19	4483	51.5057	-	-	-	-	-	-	-	-	non-mobilizable	CP024288	0.203604	Escherichia albertii	AD672	AN296	-	-	-	-	-	-	-
	ETEC_4058F_virus_2	19048	49.1443	-	-	-	-	-	-	-	-	non-mobilizable	CP019281	0.0702918	Escherichia coli	AF190	AP111	-	-	-	-	-	-	-
	ETEC_4058F_virus_20	6899	42.6004	-	-	-	-	-	-	-	-	non-mobilizable	CP031654	1	Escherichia coli	AA379	AI397	-	-	-	-	-	-	-
	ETEC_4058F_virus_21	6074	48.3042	-	-	-	-	-	-	-	-	non-mobilizable	CP031654	1	Escherichia coli	AA379	AI397	-	-	-	-	-	-	-
	ETEC_4058F_virus_22	7279	47.1356	-	-	-	-	-	-	-	-	non-mobilizable	CP031654	1	Escherichia coli	AA379	AI397	-	-	-	-	-	-	-
	ETEC_4058F_virus_23	29427	50.9702	-	-	-	-	-	-	-	-	non-mobilizable	CP012733	0.11197	Shigella flexneri 1a	AE322	AO085	-	-	-	-	-	-	-
	ETEC_4058F_virus_24	7694	52.8074	-	-	-	-	-	-	-	-	non-mobilizable	CP031654	1	Escherichia coli	AA379	AI397	-	-	-	-	-	-	-
	ETEC_4058F_virus_25	10247	48.6581	-	-	-	-	-	-	-	-	non-mobilizable	CP024288	0.0595738	Escherichia albertii	AD672	AN296	genus	Escherichia	genus	Escherichia	-	-	-
	ETEC_4058F_virus_26	16708	51.9392	-	-	-	-	-	-	-	-	non-mobilizable	CP019281	0.129604	Escherichia coli	AF190	AP111	-	-	-	-	-	-	-
	ETEC_4058F_virus_27	43266	48.5416	-	-	-	-	-	-	-	-	non-mobilizable	CP012733	0.0709514	Shigella flexneri 1a	AE322	AO085	-	-	-	-	-	-	-
	ETEC_4058F_virus_28	22617	51.6426	-	-	-	-	-	-	-	-	non-mobilizable	AP019556	0.140258	Klebsiella pneumoniae	AA977	AJ479	-	-	-	-	-	-	-
	ETEC_4058F_virus_3	2518	51.7871	-	-	-	-	-	-	-	-	non-mobilizable	CP024288	0.0920479	Escherichia albertii	AD672	AN296	-	-	-	-	-	-	-
	ETEC_4058F_virus_4	26766	55.7573	-	-	-	-	-	-	-	-	non-mobilizable	KX575838	0.140258	Vibrio alginolyticus	AC123	AL180	-	-	-	-	-	-	-
	ETEC_4058F_virus_5	8937	46.8166	-	-	-	-	-	-	-	-	non-mobilizable	CP037905	0.243761	Escherichia coli	AA378	AI386	-	-	-	-	-	-	-
	ETEC_4058F_virus_6	4717	55.777	-	-	-	-	-	-	-	-	non-mobilizable	CP024288	0.11478	Escherichia albertii	AD672	AN296	-	-	-	-	-	-	-
	ETEC_4058F_virus_7	46684	52.5533	-	-	-	-	-	-	-	-	non-mobilizable	MH580301	0.178173	Escherichia coli	AA378	AI384	-	-	-	-	-	-	-
	ETEC_4058F_virus_8	21783	52.7521	-	-	-	-	-	-	-	-	non-mobilizable	CP019281	0.132399	Escherichia coli	AF190	AP111	-	-	-	-	-	-	-
	ETEC_4058F_virus_9	28419	44.4632	-	-	-	-	-	-	-	-	non-mobilizable	CP035756	0.164662	Escherichia coli E110019	AA667	AI941	-	-	-	-	-	-	-
	ETEC_4058F_vunc_1	8145	44.027	rep_cluster_2350	CP035723_00002	-	-	-	-	MOBF,MOBP,MOB_unknown	CP000430,CP010136,NC_019986	mobilizable	FJ004637	0.00502299	Escherichia coli	AD481	AN052	multi-phylla	Actinobacteria,Proteobacteria,Bacteroidetes,Firmicutes	multi-phylla	Actinobacteria,Proteobacteria,Bacteroidetes,Firmicutes	genus	Escherichia	6263753; 17122402; 26802429
	ETEC_4058F_vunc_10	8963	47.2498	-	-	-	-	-	-	-	-	non-mobilizable	CP021734	0.243761	Escherichia coli	AA358	AI323	-	-	-	-	-	-	-
	ETEC_4058F_vunc_11	31697	46.2757	-	-	-	-	-	-	-	-	non-mobilizable	CP035756	0.167688	Escherichia coli E110019	AA667	AI941	-	-	-	-	-	-	-
	ETEC_4058F_vunc_12	3156	51.2357	-	-	-	-	-	-	-	-	non-mobilizable	CP031654	1	Escherichia coli	AA379	AI397	-	-	-	-	-	-	-
	ETEC_4058F_vunc_13	9546	49.3715	-	-	-	-	-	-	-	-	non-mobilizable	KX575838	0.104495	Vibrio alginolyticus	AC123	AL180	-	-	-	-	-	-	-
	ETEC_4058F_vunc_14	11711	50.7472	-	-	-	-	-	-	-	-	non-mobilizable	MK439959	0.151946	Escherichia coli	AA860	AJ265	-	-	-	-	-	-	-
	ETEC_4058F_vunc_15	3105	47.2142	-	-	-	-	-	-	-	-	non-mobilizable	CP031654	1	Escherichia coli	AA379	AI397	-	-	-	-	-	-	-
	ETEC_4058F_vunc_16	14171	49.7424	-	-	-	-	-	-	-	-	non-mobilizable	CP024485	0.12214	Klebsiella pneumoniae	AA127	AH756	-	-	-	-	-	-	-
	ETEC_4058F_vunc_2	10214	52.4378	-	-	-	-	-	-	-	-	non-mobilizable	CP031370	0.13538	Klebsiella pneumoniae	AG328	AQ358	-	-	-	-	-	-	-
	ETEC_4058F_vunc_3	2976	46.875	-	-	-	-	-	-	-	-	non-mobilizable	NC_006881	0.0755413	Escherichia coli	AA161	AH807	-	-	-	-	-	-	-
	ETEC_4058F_vunc_4	3376	51.4514	-	-	-	-	-	-	-	-	non-mobilizable	KX575838	0.0759181	Vibrio alginolyticus	AC123	AL180	-	-	-	-	-	-	-
	ETEC_4058F_vunc_5	15954	42.3656	rep_cluster_2370	EU580135_00003	-	-	-	-	-	-	non-mobilizable	AY123047	0.119909	Erwinia amylovora ATCC BAA-2158	AB951	AK938	order	Enterobacterales	order	Enterobacterales	-	-	-
	ETEC_4058F_vunc_6	12587	45.7694	-	-	-	-	-	-	-	-	non-mobilizable	CP042632	0.243761	Escherichia coli	AB002	AJ521	-	-	-	-	-	-	-
	ETEC_4058F_vunc_7	3542	53.8961	-	-	-	-	-	-	-	-	non-mobilizable	CP031654	1	Escherichia coli	AA379	AI397	-	-	-	-	-	-	-
	ETEC_4058F_vunc_8	3398	48.4108	-	-	-	-	-	-	-	-	non-mobilizable	CP031654	1	Escherichia coli	AA379	AI397	-	-	-	-	-	-	-
	ETEC_4058F_vunc_9	12898	45.0845	-	-	-	-	-	-	-	-	non-mobilizable	MK439959	0.295981	Escherichia coli	AA860	AJ265	-	-	-	-	-	-	-
	ETEC_4059F_chrom_1	36546	52.9689	-	-	-	-	-	-	-	-	non-mobilizable	HM037272	0.182269	Bacillus thuringiensis serovar chinensis CT-43	AD034	AM443	-	-	-	-	-	-	-
	ETEC_4059F_chrom_10	636636	51.2238	-	-	-	-	-	-	-	-	non-mobilizable	CP017280	0.191731	Enterobacter ludwigii	AF888	AP896	-	-	-	-	-	-	-
	ETEC_4059F_chrom_11	107206	50.2379	-	-	-	-	-	-	-	-	non-mobilizable	CP045020	0.142009	Klebsiella pneumoniae subsp, pneumoniae	AA190	AH889	-	-	-	-	-	-	-
	ETEC_4059F_chrom_12	132513	47.6391	-	-	-	-	-	-	-	-	non-mobilizable	CP023167	0.125715	Salmonella enterica subsp, enterica serovar Saintpaul	AA998	AJ516	-	-	-	-	-	-	-
	ETEC_4059F_chrom_13	78869	51.9659	-	-	-	-	-	-	-	-	non-mobilizable	CP023389	0.147707	Escherichia coli	AA314	AI175	-	-	-	-	-	-	-
	ETEC_4059F_chrom_14	19440	50.0772	-	-	-	-	-	-	-	-	non-mobilizable	MK356559	0.295981	Salmonella sp,	AC313	AL452	-	-	-	-	-	-	-
	ETEC_4059F_chrom_15	137543	51.6231	-	-	-	-	-	-	-	-	non-mobilizable	CP019906	0.0794837	Escherichia coli	AG294	AQ321	-	-	-	-	-	-	-
	ETEC_4059F_chrom_16	53859	49.0132	-	-	-	-	-	-	-	-	non-mobilizable	KX575838	0.174408	Vibrio alginolyticus	AC123	AL180	-	-	-	-	-	-	-
	ETEC_4059F_chrom_17	299349	51.0331	-	-	-	-	-	-	-	-	non-mobilizable	CP024617	0.210897	Escherichia coli	AA344	AI293	-	-	-	-	-	-	-
	ETEC_4059F_chrom_18	57989	52.015	-	-	-	-	-	-	-	-	non-mobilizable	CP012732	0.0962153	Shigella flexneri 1a	AD446	AN005	-	-	-	-	-	-	-
	ETEC_4059F_chrom_19	32180	51.6594	-	-	-	-	-	-	-	-	non-mobilizable	CP025980	0.178173	Escherichia marmotae	AD671	AN295	-	-	-	-	-	-	-
	ETEC_4059F_chrom_2	358322	49.7368	-	-	-	-	-	-	-	-	non-mobilizable	CP027521	0.138572	Escherichia coli	AA302	AI152	-	-	-	-	-	-	-
	ETEC_4059F_chrom_20	131044	51.8978	-	-	-	-	-	-	-	-	non-mobilizable	CP035326	0.174408	Escherichia coli	AH211	AR267	-	-	-	-	-	-	-
	ETEC_4059F_chrom_21	17573	48.0112	-	-	-	-	-	-	-	-	non-mobilizable	CP031654	1	Escherichia coli	AA379	AI397	-	-	-	-	-	-	-
	ETEC_4059F_chrom_22	52750	48.1062	-	-	-	-	-	-	-	-	non-mobilizable	FN822749	0.124491	Escherichia coli ETEC 1392/75	AA144	AH782	-	-	-	-	-	-	-
	ETEC_4059F_chrom_23	2168	51.7528	-	-	-	-	-	-	-	-	non-mobilizable	CP031654	1	Escherichia coli	AA379	AI397	-	-	-	-	-	-	-
	ETEC_4059F_chrom_24	94386	50.5276	-	-	-	-	-	-	-	-	non-mobilizable	MF521836	0.159146	Escherichia coli str, K-12 substr, MG1655	AA372	AI347	-	-	-	-	-	-	-
	ETEC_4059F_chrom_25	68856	50.8147	-	-	-	-	-	-	-	-	non-mobilizable	CP042634	0.159146	Escherichia coli	AA145	AH783	-	-	-	-	-	-	-
	ETEC_4059F_chrom_26	424066	49.9076	-	-	-	-	-	-	-	-	non-mobilizable	CP032263	0.174408	Escherichia coli	AA176	AH855	-	-	-	-	-	-	-
	ETEC_4059F_chrom_27	113975	51.9746	-	-	-	-	-	-	-	-	non-mobilizable	CP015754	0.0774628	Klebsiella pneumoniae	AE437	AO215	-	-	-	-	-	-	-
	ETEC_4059F_chrom_28	90225	51.2918	-	-	-	-	-	-	-	-	non-mobilizable	CP035326	0.151946	Escherichia coli	AH211	AR267	-	-	-	-	-	-	-
	ETEC_4059F_chrom_29	28646	49.6195	-	-	-	-	-	-	-	-	non-mobilizable	CP014084	0.159146	Escherichia coli	AB526	AK337	-	-	-	-	-	-	-
	ETEC_4059F_chrom_3	8997	52.2952	-	-	-	-	-	-	-	-	non-mobilizable	CP024485	0.101551	Klebsiella pneumoniae	AA127	AH756	-	-	-	-	-	-	-
	ETEC_4059F_chrom_30	257562	50.9703	-	-	-	-	-	-	-	-	non-mobilizable	MK439959	0.182269	Escherichia coli	AA860	AJ265	-	-	-	-	-	-	-
	ETEC_4059F_chrom_31	108999	50.4234	-	-	-	-	-	-	-	-	non-mobilizable	CP043735	0.243761	Escherichia coli	AA169	AH817	-	-	-	-	-	-	-
	ETEC_4059F_chrom_32	45606	48.5462	-	-	-	-	-	-	-	-	non-mobilizable	CP019281	0.132399	Escherichia coli	AF190	AP111	-	-	-	-	-	-	-
	ETEC_4059F_chrom_33	109795	52.1271	-	-	-	-	-	-	-	-	non-mobilizable	MK649828	0.295981	Klebsiella pneumoniae	AA454	AI557	-	-	-	-	-	-	-
	ETEC_4059F_chrom_34	85368	51.0308	-	-	-	-	-	-	-	-	non-mobilizable	CP042589	0.159146	Escherichia coli	AB718	AK607	-	-	-	-	-	-	-
	ETEC_4059F_chrom_35	16896	53.4505	-	-	-	-	-	-	-	-	non-mobilizable	HM037272	0.164662	Bacillus thuringiensis serovar chinensis CT-43	AD034	AM443	-	-	-	-	-	-	-
	ETEC_4059F_chrom_36	20636	52.452	-	-	-	-	-	-	-	-	non-mobilizable	HM037272	0.174408	Bacillus thuringiensis serovar chinensis CT-43	AD034	AM443	-	-	-	-	-	-	-
	ETEC_4059F_chrom_37	346361	51.4813	-	-	-	-	-	-	-	-	non-mobilizable	CP008701	0.219531	Klebsiella variicola	AA442	AI517	-	-	-	-	-	-	-
	ETEC_4059F_chrom_38	24480	54.8611	-	-	-	-	-	-	-	-	non-mobilizable	CP019906	0.108487	Escherichia coli	AG294	AQ321	-	-	-	-	-	-	-
	ETEC_4059F_chrom_4	212319	49.9564	-	-	-	-	-	-	-	-	non-mobilizable	CP024485	0.219531	Klebsiella pneumoniae	AA127	AH756	-	-	-	-	-	-	-
	ETEC_4059F_chrom_5	235794	51.1773	-	-	-	-	-	-	-	-	non-mobilizable	CP025878	0.210897	Escherichia coli	AD965	AN661	-	-	-	-	-	-	-
	ETEC_4059F_chrom_6	42802	52.6471	-	-	-	-	-	-	-	-	non-mobilizable	FN822749	0.12101	Escherichia coli ETEC 1392/75	AA144	AH782	-	-	-	-	-	-	-
	ETEC_4059F_chrom_7	331689	51.0578	-	-	-	-	-	-	-	-	non-mobilizable	CP025878	0.156619	Escherichia coli	AD965	AN661	-	-	-	-	-	-	-
	ETEC_4059F_chrom_8	55401	51.0677	-	-	-	-	-	-	-	-	non-mobilizable	NC_021665	0.295981	Hungateiclostridium thermocellum	AB950	AK935	-	-	-	-	-	-	-
	ETEC_4059F_chrom_9	429647	50.548	-	-	-	-	-	-	-	-	non-mobilizable	CP012732	0.151946	Shigella flexneri 1a	AD446	AN005	-	-	-	-	-	-	-
	ETEC_4059F_pl_1	29425	46.4639	-	-	-	-	-	-	-	-	non-mobilizable	CP024095	0.0981375	Escherichia coli	AG659	AQ711	-	-	-	-	-	-	-													ibeC
	ETEC_4059F_pl_10	72294	52.3557	IncFIA,IncFIC	CP022610_00144,CP003035	MOBF	NC_017627_00068	MPF_F	NC_022651_00077,NC_010409_00124,NC_019094_00090,NC_017639_00094,NC_007675_00027,NC_017639_00100,NC_018966_00040,NC_019094_00068,NC_009837_00049,NC_013437_00116,08-5333_00200	MOBF	AP014877	conjugative	CP024284	0.0276006	Escherichia albertii	AA329	AI237	order	Enterobacterales	order	Enterobacterales	order	Enterobacterales	10773089; 25389419; 19897651; 28842132; 24247128; 20851899; 22511964													trat
	ETEC_4059F_pl_11	77220	49.8329	-	-	-	-	-	-	-	-	non-mobilizable	CP027106	0.106047	Escherichia coli	AE932	AO815	-	-	-	-	-	-	-													agn43	fimB	fimE	fimA
	ETEC_4059F_pl_12	19741	56.1167	-	-	-	-	-	-	-	-	non-mobilizable	CP042634	0.106047	Escherichia coli	AA145	AH783	-	-	-	-	-	-	-
	ETEC_4059F_pl_2	6475	50.9807	-	-	-	-	-	-	-	-	non-mobilizable	CP042634	0.0820539	Escherichia coli	AA145	AH783	-	-	-	-	-	-	-
	ETEC_4059F_pl_3	11776	55.7829	-	-	MOBF,MOBF	NC_017627_00068,MG904998_00124	MPF_T	NC_013507_00059	-	-	conjugative	CP025852	0.057671	Escherichia coli	AA296	AI139	family	Enterobacteriaceae	family	Enterobacteriaceae	-	-	-
	ETEC_4059F_pl_4	94765	50.2063	IncFIA,IncFIB	CP022610_00144,000096__NC_019117_00097	MOBF	NC_017627_00068	MPF_F	NC_010488_00021,NC_009837_00049,NC_022651_00077,NC_010409_00124,NC_019094_00090,NC_017639_00094,NC_007675_00027,NC_017639_00100,NC_018966_00040,NC_013437_00116,08-5333_00200	MOBF	CP015086	conjugative	CP024151	0.0348125	Escherichia coli	AA316	AI199	order	Enterobacterales	order	Enterobacterales	order	Enterobacterales	10773089; 11254626; 25389419; 19482926; 19897651; 15781495; 24247128; 20851899; 22511964; 16257053													trat	fedB	traJ
	ETEC_4059F_pl_5	3256	47.2359	rep_cluster_2350	CP035723_00002	-	-	-	-	MOBF,MOBP,MOB_unknown	KT950740,CP018844,NC_019986	mobilizable	CP019023	0.0011089	Escherichia coli	AD486	AN057	multi-phylla	Firmicutes,Bacteroidetes,Proteobacteria,Actinobacteria	multi-phylla	Firmicutes,Bacteroidetes,Proteobacteria,Actinobacteria	genus	Escherichia	6263753; 17122402; 26802429
	ETEC_4059F_pl_6	90805	50.0336	IncFIB	000096__NC_019117_00097	MOBF,MOBF	NC_017627_00068,MG904998_00124	MPF_Unknown	08-5333_00200	-	-	conjugative	NC_018998	0.0639874	Escherichia coli F18+	AA336	AI270	order	Enterobacterales	order	Enterobacterales	order	Enterobacterales	11254626; 19482926; 15781495; 20851899; 16257053													stb
	ETEC_4059F_pl_7	11282	49.8582	-	-	-	-	-	-	-	-	non-mobilizable	CP019138	0.0719629	Brevirhabdus pacifica	AA903	AJ346	-	-	-	-	-	-	-
	ETEC_4059F_pl_8	40846	48.0659	-	-	-	-	-	-	-	-	non-mobilizable	KY612499	0.13538	Escherichia coli	AB044	AJ585	-	-	-	-	-	-	-													cah
	ETEC_4059F_pl_9	90402	50.8717	IncFIA	000136__AP014877_00014	MOBF,MOBF	NC_017627_00068,MG904998_00124	MPF_Unknown	08-5333_00200	-	-	conjugative	CP024975	0.064825	Escherichia coli	AA328	AI230	order	Enterobacterales	order	Enterobacterales	order	Enterobacterales	10773089; 25389419; 19897651; 24247128; 20851899; 22511964													trat	vat	vat	stb	estIa
	ETEC_4059F_plunc_1	8690	49.4822	-	-	-	-	-	-	-	-	non-mobilizable	CP031654	1	Escherichia coli	AA379	AI397	-	-	-	-	-	-	-
	ETEC_4059F_plunc_10	8226	51.7019	-	-	-	-	-	-	-	-	non-mobilizable	HM037272	0.210897	Bacillus thuringiensis serovar chinensis CT-43	AD034	AM443	-	-	-	-	-	-	-
	ETEC_4059F_plunc_11	6443	55.4866	-	-	-	-	-	-	-	-	non-mobilizable	CP031654	1	Escherichia coli	AA379	AI397	-	-	-	-	-	-	-
	ETEC_4059F_plunc_12	7612	41.9075	-	-	-	-	-	-	-	-	non-mobilizable	CP031654	1	Escherichia coli	AA379	AI397	-	-	-	-	-	-	-
	ETEC_4059F_plunc_13	4961	50.5543	-	-	-	-	-	-	-	-	non-mobilizable	CP031654	1	Escherichia coli	AA379	AI397	-	-	-	-	-	-	-
	ETEC_4059F_plunc_14	7987	46.751	-	-	-	-	-	-	-	-	non-mobilizable	CP010141	0.219531	Escherichia coli	AA176	AH858	-	-	-	-	-	-	-
	ETEC_4059F_plunc_15	6882	51.0317	-	-	-	-	-	-	-	-	non-mobilizable	CP034740	0.0740698	Escherichia coli	AF232	AP155	-	-	-	-	-	-	-													hcp
	ETEC_4059F_plunc_16	2382	47.1033	-	-	-	-	-	-	-	-	non-mobilizable	CP031654	1	Escherichia coli	AA379	AI397	-	-	-	-	-	-	-
	ETEC_4059F_plunc_17	24595	54.32	-	-	-	-	-	-	-	-	non-mobilizable	CP034740	0.0981375	Escherichia coli	AF232	AP155	-	-	-	-	-	-	-													aec19	UMNK88_238	aec22	aec23	aec24	aec25	aec26	clpV	aec28	aec29	vgrG	hcp	Z0265
	ETEC_4059F_plunc_2	8991	50.684	-	-	-	-	-	-	-	-	non-mobilizable	CP024485	0.105264	Klebsiella pneumoniae	AA127	AH756	-	-	-	-	-	-	-													fliY	fliA	fliZ
	ETEC_4059F_plunc_3	2458	46.8674	-	-	-	-	-	-	-	-	non-mobilizable	CP024485	0.0740698	Klebsiella pneumoniae	AA127	AH756	-	-	-	-	-	-	-
	ETEC_4059F_plunc_4	2468	49.3112	-	-	-	-	-	-	-	-	non-mobilizable	CP024485	0.0747985	Klebsiella pneumoniae	AA127	AH756	-	-	-	-	-	-	-
	ETEC_4059F_plunc_5	26481	38.6919	-	-	-	-	-	-	-	-	non-mobilizable	CP042590	0.12827	Escherichia coli	AD167	AM623	-	-	-	-	-	-	-
	ETEC_4059F_plunc_6	13073	45.9726	-	-	-	-	-	-	-	-	non-mobilizable	KX575838	0.110193	Vibrio alginolyticus	AC123	AL180	-	-	-	-	-	-	-
	ETEC_4059F_plunc_7	9004	50.4998	-	-	-	-	-	-	-	-	non-mobilizable	CP031654	1	Escherichia coli	AA379	AI397	-	-	-	-	-	-	-
	ETEC_4059F_plunc_8	3779	52.58	-	-	-	-	-	-	-	-	non-mobilizable	CP024485	0.0824989	Klebsiella pneumoniae	AA127	AH756	-	-	-	-	-	-	-
	ETEC_4059F_plunc_9	25782	43.6622	-	-	-	-	-	-	-	-	non-mobilizable	CP044529	0.156619	Klebsiella grimontii	AA450	AI543	-	-	-	-	-	-	-
	ETEC_4059F_virus_1	31548	55.2682	-	-	-	-	-	-	-	-	non-mobilizable	CP040649	0.142009	Salmonella enterica subsp, enterica serovar Rough O:-:-	AC044	AL070	-	-	-	-	-	-	-
	ETEC_4059F_virus_10	23017	52.9522	-	-	-	-	-	-	-	-	non-mobilizable	KX575838	0.130979	Vibrio alginolyticus	AC123	AL180	-	-	-	-	-	-	-
	ETEC_4059F_virus_11	38735	49.2965	-	-	-	-	-	-	-	-	non-mobilizable	AP019710	0.263022	Escherichia coli O145:H28	AC621	AL885	-	-	-	-	-	-	-
	ETEC_4059F_virus_2	37155	50.6688	-	-	-	-	-	-	-	-	non-mobilizable	FN822749	0.112887	Escherichia coli ETEC 1392/75	AA144	AH782	-	-	-	-	-	-	-													iss2
	ETEC_4059F_virus_3	23975	51.0949	-	-	-	-	-	-	-	-	non-mobilizable	AP019556	0.140258	Klebsiella pneumoniae	AA977	AJ479	-	-	-	-	-	-	-
	ETEC_4059F_virus_4	7255	47.1813	-	-	-	-	-	-	-	-	non-mobilizable	CP031654	1	Escherichia coli	AA379	AI397	-	-	-	-	-	-	-
	ETEC_4059F_virus_5	41727	50.1809	-	-	-	-	-	-	-	-	non-mobilizable	CP019281	0.156619	Escherichia coli	AF190	AP111	-	-	-	-	-	-	-
	ETEC_4059F_virus_6	42641	50.4256	-	-	-	-	-	-	-	-	non-mobilizable	CP012732	0.243761	Shigella flexneri 1a	AD446	AN005	-	-	-	-	-	-	-													stx2eA	stx2eB
	ETEC_4059F_virus_7	33368	54.3065	-	-	-	-	-	-	-	-	non-mobilizable	CP019281	0.125715	Escherichia coli	AF190	AP111	-	-	-	-	-	-	-
	ETEC_4059F_virus_8	14382	51.4254	-	-	-	-	-	-	-	-	non-mobilizable	CP031370	0.106845	Klebsiella pneumoniae	AG328	AQ358	-	-	-	-	-	-	-
	ETEC_4059F_virus_9	22820	57.0508	-	-	-	-	-	-	-	-	non-mobilizable	CP024583	0.295981	Roseomonas sp, FDAARGOS_362	AE167	AN892	-	-	-	-	-	-	-
	ETEC_4059F_vunc_1	14171	49.7424	-	-	-	-	-	-	-	-	non-mobilizable	CP024485	0.12214	Klebsiella pneumoniae	AA127	AH756	-	-	-	-	-	-	-
	ETEC_4059F_vunc_2	4409	49.0814	-	-	-	-	-	-	-	-	non-mobilizable	KX575838	0.0829489	Vibrio alginolyticus	AC123	AL180	-	-	-	-	-	-	-
	ETEC_4059F_vunc_3	12899	45.0888	-	-	-	-	-	-	-	-	non-mobilizable	MK439959	0.295981	Escherichia coli	AA860	AJ265	-	-	-	-	-	-	-
	ETEC_4059F_vunc_4	26102	54.0648	-	-	-	-	-	-	-	-	non-mobilizable	CP042634	0.112887	Escherichia coli	AA145	AH783	-	-	-	-	-	-	-
	ETEC_4059F_vunc_5	7746	42.1121	rep_cluster_2350	CP035723_00002	-	-	-	-	MOBF,MOBP,MOB_unknown	CP000430,AP017298,NC_019986	mobilizable	NC_019077	0.0412845	Escherichia coli	AA671	AI948	multi-phylla	Firmicutes,Bacteroidetes,Proteobacteria,Actinobacteria	multi-phylla	Firmicutes,Bacteroidetes,Proteobacteria,Actinobacteria	genus	Escherichia	6263753; 17122402; 26802429
	ETEC_4059F_vunc_6	6207	51.7802	-	-	-	-	-	-	-	-	non-mobilizable	CP019138	0.0554283	Brevirhabdus pacifica	AA903	AJ346	genus	Brevirhabdus	genus	Brevirhabdus	-	-	-
	ETEC_4059F_vunc_7	3504	54.4806	-	-	-	-	-	-	-	-	non-mobilizable	CP031654	1	Escherichia coli	AA379	AI397	-	-	-	-	-	-	-
	ETEC_4059F_vunc_8	13118	48.4754	-	-	-	-	-	-	-	-	non-mobilizable	CP031654	1	Escherichia coli	AA379	AI397	-	-	-	-	-	-	-
	ETEC_4060F_chrom_1	44354	54.18	-	-	-	-	-	-	-	-	non-mobilizable	CP031654	1	Escherichia coli	AA379	AI397	-	-	-	-	-	-	-
	ETEC_4060F_chrom_10	921118	50.8747	-	-	-	-	-	-	-	-	non-mobilizable	NC_023277	0.191731	Escherichia coli	AA998	AJ516	-	-	-	-	-	-	-
	ETEC_4060F_chrom_11	57146	52.0596	-	-	-	-	-	-	-	-	non-mobilizable	CP032525	0.164662	Shigella sonnei	AC511	AL729	-	-	-	-	-	-	-
	ETEC_4060F_chrom_12	1691	47.4867	-	-	-	-	-	-	-	-	non-mobilizable	CP031654	1	Escherichia coli	AA379	AI397	-	-	-	-	-	-	-
	ETEC_4060F_chrom_13	38366	49.2936	-	-	-	-	-	-	-	-	non-mobilizable	LR134128	0.295981	Klebsiella aerogenes	AG790	AQ846	-	-	-	-	-	-	-
	ETEC_4060F_chrom_14	96791	45.9733	-	-	-	-	-	-	-	-	non-mobilizable	CP032525	0.178173	Shigella sonnei	AC511	AL729	-	-	-	-	-	-	-
	ETEC_4060F_chrom_15	51241	50.1571	-	-	-	-	-	-	-	-	non-mobilizable	CP006264	0.210897	Escherichia coli O145:H28 str, RM13516	AA372	AI347	-	-	-	-	-	-	-
	ETEC_4060F_chrom_16	11106	49.5228	-	-	-	-	-	-	-	-	non-mobilizable	CP031654	1	Escherichia coli	AA379	AI397	-	-	-	-	-	-	-
	ETEC_4060F_chrom_17	127568	47.9775	-	-	-	-	-	-	-	-	non-mobilizable	CP023167	0.119909	Salmonella enterica subsp, enterica serovar Saintpaul	AA998	AJ516	-	-	-	-	-	-	-
	ETEC_4060F_chrom_18	2805	48.6275	-	-	-	-	-	-	-	-	non-mobilizable	CP031654	1	Escherichia coli	AA379	AI397	-	-	-	-	-	-	-
	ETEC_4060F_chrom_19	136898	50.2454	-	-	-	-	-	-	-	-	non-mobilizable	CP019216	0.154223	Escherichia coli	AA374	AI353	-	-	-	-	-	-	-
	ETEC_4060F_chrom_2	461050	51.2068	-	-	-	-	-	-	-	-	non-mobilizable	MG860488	0.210897	Escherichia coli	AA812	AJ176	-	-	-	-	-	-	-
	ETEC_4060F_chrom_20	751663	50.9236	-	-	-	-	-	-	-	-	non-mobilizable	CP042589	0.210897	Escherichia coli	AB718	AK607	-	-	-	-	-	-	-
	ETEC_4060F_chrom_21	126859	51.6873	-	-	-	-	-	-	-	-	non-mobilizable	LT174529	0.151946	Escherichia coli	AB281	AJ997	-	-	-	-	-	-	-
	ETEC_4060F_chrom_3	342043	50.1294	-	-	-	-	-	-	-	-	non-mobilizable	KT225462	0.219531	Klebsiella pneumoniae	AC289	AL408	-	-	-	-	-	-	-
	ETEC_4060F_chrom_4	402923	50.7698	-	-	-	-	-	-	-	-	non-mobilizable	CP012732	0.145727	Shigella flexneri 1a	AD446	AN005	-	-	-	-	-	-	-
	ETEC_4060F_chrom_5	680803	51.5131	-	-	-	-	-	-	-	-	non-mobilizable	KY563785	0.203604	Escherichia coli	AB949	AK934	-	-	-	-	-	-	-
	ETEC_4060F_chrom_6	268891	51.5863	-	-	-	-	-	-	-	-	non-mobilizable	CP019906	0.0987984	Escherichia coli	AG294	AQ321	-	-	-	-	-	-	-
	ETEC_4060F_chrom_7	5330	33.1144	-	-	-	-	-	-	-	-	non-mobilizable	CP031654	1	Escherichia coli	AA379	AI397	-	-	-	-	-	-	-
	ETEC_4060F_chrom_8	146217	51.3442	-	-	-	-	-	-	-	-	non-mobilizable	CP015754	0.0811785	Klebsiella pneumoniae	AE437	AO215	-	-	-	-	-	-	-
	ETEC_4060F_chrom_9	366956	50.0365	-	-	-	-	-	-	-	-	non-mobilizable	MK439959	0.186761	Escherichia coli	AA860	AJ265	-	-	-	-	-	-	-
	ETEC_4060F_pl_1	7274	54.0968	rep_cluster_2350,rep_cluster_2350	CP035723_00002,CP041342_00001	MOBP,MOBP	NC_020251_00005,NC_017321_00002	-	-	MOBP	NC_019136	mobilizable	NC_017655	0.0288636	Escherichia coli O55:H7 str, RM12579	AA144	AH779	multi-phylla	Actinobacteria,Proteobacteria,Bacteroidetes,Firmicutes	multi-phylla	Actinobacteria,Proteobacteria,Bacteroidetes,Firmicutes	genus	Escherichia	6263753; 17122402; 26802429
	ETEC_4060F_pl_2	3393	55.9976	-	-	-	-	-	-	-	-	non-mobilizable	CP009870	0.100152	Pantoea sp, PSNIH2	AC773	AM109	-	-	-	-	-	-	-
	ETEC_4060F_pl_3	78556	50.3284	-	-	-	-	-	-	-	-	non-mobilizable	CP027106	0.106047	Escherichia coli	AE932	AO815	-	-	-	-	-	-	-													agn43
	ETEC_4060F_pl_4	94724	50.2798	IncFIA,IncFIB	CP022610_00144,000096__NC_019117_00097	MOBF	NC_017627_00068	MPF_F	NC_022651_00077,NC_010409_00124,NC_019094_00090,NC_017639_00094,NC_007675_00027,NC_017639_00100,NC_018966_00040,NC_010488_00021,NC_009837_00049,NC_013437_00116,08-5333_00200	MOBF	CP015086	conjugative	CP024151	0.0374354	Escherichia coli	AA316	AI199	order	Enterobacterales	order	Enterobacterales	order	Enterobacterales	10773089; 11254626; 25389419; 19482926; 19897651; 15781495; 24247128; 20851899; 22511964; 16257053													fedB	traJ	trat
	ETEC_4060F_pl_5	34473	44.4899	IncFIA,IncFII	MK878891_00042,JN232517	-	-	-	-	-	-	non-mobilizable	CP032799	0.0778587	Escherichia coli	AA314	AI175	order	Enterobacterales	order	Enterobacterales	order	Enterobacterales	10773089; 25389419; 19897651; 24247128; 20851899; 22511964													cma	cba	estIa	fedB
	ETEC_4060F_pl_6	24025	47.9292	-	-	-	-	-	-	-	-	non-mobilizable	CP018207	0.156619	Escherichia coli	AA887	AJ321	-	-	-	-	-	-	-
	ETEC_4060F_pl_7	10830	49.6861	-	-	-	-	-	-	-	-	non-mobilizable	CP010123	0.23011	Escherichia coli	AA309	AI166	-	-	-	-	-	-	-
	ETEC_4060F_plunc_1	2061	48.6657	-	-	-	-	-	-	-	-	non-mobilizable	CP012492	0.203604	Escherichia coli	AB263	AJ970	-	-	-	-	-	-	-
	ETEC_4060F_plunc_10	8689	49.4303	-	-	-	-	-	-	-	-	non-mobilizable	CP031654	1	Escherichia coli	AA379	AI397	-	-	-	-	-	-	-
	ETEC_4060F_plunc_11	9018	49.8115	-	-	-	-	-	-	-	-	non-mobilizable	CP031654	1	Escherichia coli	AA379	AI397	-	-	-	-	-	-	-
	ETEC_4060F_plunc_12	7570	49.8151	-	-	-	-	-	-	-	-	non-mobilizable	CP031654	1	Escherichia coli	AA379	AI397	-	-	-	-	-	-	-
	ETEC_4060F_plunc_13	6490	51.7874	-	-	-	-	-	-	-	-	non-mobilizable	CP035326	0.0543589	Escherichia coli	AH211	AR267	genus	Escherichia	genus	Escherichia	-	-	-
	ETEC_4060F_plunc_14	2710	33.7269	-	-	-	-	-	-	-	-	non-mobilizable	CP031654	1	Escherichia coli	AA379	AI397	-	-	-	-	-	-	-
	ETEC_4060F_plunc_15	3078	41.5854	Col(MG828)	NC_008486	-	-	-	-	MOBP,MOB_unknown	AB027308,GQ900404	mobilizable	CP019004	0.101551	Escherichia coli	AB687	AK566	order	Enterobacterales	order	Enterobacterales	genus	Escherichia	30761100
	ETEC_4060F_plunc_16	7308	51.2042	-	-	-	-	-	-	-	-	non-mobilizable	CP034740	0.174408	Escherichia coli	AF232	AP155	-	-	-	-	-	-	-
	ETEC_4060F_plunc_17	11844	59.3972	-	-	-	-	-	-	-	-	non-mobilizable	CP031654	1	Escherichia coli	AA379	AI397	-	-	-	-	-	-	-
	ETEC_4060F_plunc_18	3745	38.9853	-	-	-	-	-	-	-	-	non-mobilizable	CP031654	1	Escherichia coli	AA379	AI397	-	-	-	-	-	-	-													eivC	eivI	ECs3728	eivJ	pkgA
	ETEC_4060F_plunc_19	8146	43.862	-	-	-	-	-	-	-	-	non-mobilizable	CP031654	1	Escherichia coli	AA379	AI397	-	-	-	-	-	-	-
	ETEC_4060F_plunc_2	2446	46.8929	-	-	-	-	-	-	-	-	non-mobilizable	CP024485	0.0778587	Klebsiella pneumoniae	AA127	AH756	-	-	-	-	-	-	-
	ETEC_4060F_plunc_20	5480	44.0328	-	-	-	-	-	-	-	-	non-mobilizable	CP031654	1	Escherichia coli	AA379	AI397	-	-	-	-	-	-	-													cfaC	cfaD	cfaA	cfaB
	ETEC_4060F_plunc_21	31871	53.1549	-	-	-	-	-	-	-	-	non-mobilizable	CP034740	0.110193	Escherichia coli	AF232	AP155	-	-	-	-	-	-	-													aec23	aec24	aec25	aec26	clpV	aec28	aec29	aec30	aec31	aec32	vgrG	hcp	Z0265
	ETEC_4060F_plunc_22	10110	47.6558	-	-	-	-	-	-	-	-	non-mobilizable	CP031654	1	Escherichia coli	AA379	AI397	-	-	-	-	-	-	-
	ETEC_4060F_plunc_23	3426	45.972	rep_cluster_2350	CP035723_00002	-	-	-	-	MOBP,MOB_unknown	NC_023324,NC_019986	mobilizable	LT985312	0.00363721	Escherichia coli	AD480	AN050	multi-phylla	Actinobacteria,Proteobacteria,Bacteroidetes,Firmicutes	multi-phylla	Actinobacteria,Proteobacteria,Bacteroidetes,Firmicutes	genus	Escherichia	6263753; 17122402; 26802429
	ETEC_4060F_plunc_24	32777	48.29	-	-	-	-	-	-	-	-	non-mobilizable	LT985296	0.117785	Escherichia coli	AA998	AJ516	-	-	-	-	-	-	-													agn43
	ETEC_4060F_plunc_3	3258	55.4635	-	-	-	-	-	-	-	-	non-mobilizable	CP022018	0.243761	Salmonella enterica subsp, enterica serovar Quebec str, S-1267	AG835	AQ891	-	-	-	-	-	-	-
	ETEC_4060F_plunc_4	5349	45.803	-	-	-	-	-	-	-	-	non-mobilizable	CP031654	1	Escherichia coli	AA379	AI397	-	-	-	-	-	-	-
	ETEC_4060F_plunc_5	11964	54.4467	-	-	-	-	-	-	-	-	non-mobilizable	CP036447	0.106047	Klebsiella pneumoniae	AB193	AJ855	-	-	-	-	-	-	-
	ETEC_4060F_plunc_6	14011	49.2042	-	-	-	-	-	-	-	-	non-mobilizable	CP032891	0.11197	Escherichia coli	AA179	AH869	-	-	-	-	-	-	-
	ETEC_4060F_plunc_7	19796	48.5149	-	-	-	-	-	-	-	-	non-mobilizable	CP031654	1	Escherichia coli	AA379	AI397	-	-	-	-	-	-	-
	ETEC_4060F_plunc_8	3424	49.2991	-	-	-	-	-	-	-	-	non-mobilizable	CP018958	0.138572	Escherichia coli	AA332	AI246	-	-	-	-	-	-	-
	ETEC_4060F_plunc_9	3325	45.5338	-	-	-	-	-	-	-	-	non-mobilizable	MF925337	0.0552118	Edwardsiella tarda	AE864	AO729	genus	Edwardsiella	genus	Edwardsiella	-	-	-
	ETEC_4060F_virus_1	42939	50.3715	-	-	-	-	-	-	-	-	non-mobilizable	CP012732	0.243761	Shigella flexneri 1a	AD446	AN005	-	-	-	-	-	-	-													stx2eA	stx2eB
	ETEC_4060F_virus_10	29374	55.5287	-	-	-	-	-	-	-	-	non-mobilizable	FN822749	0.106047	Escherichia coli ETEC 1392/75	AA144	AH782	-	-	-	-	-	-	-
	ETEC_4060F_virus_11	49208	48.9961	-	-	-	-	-	-	-	-	non-mobilizable	CP036204	0.154223	Escherichia coli	AA375	AI366	-	-	-	-	-	-	-
	ETEC_4060F_virus_2	41146	49.8736	-	-	-	-	-	-	-	-	non-mobilizable	CP009168	0.203604	Escherichia coli 1303	AA378	AI389	-	-	-	-	-	-	-
	ETEC_4060F_virus_3	22542	52.2713	-	-	-	-	-	-	-	-	non-mobilizable	MK439959	0.111073	Escherichia coli	AA860	AJ265	-	-	-	-	-	-	-
	ETEC_4060F_virus_4	23728	56.5492	-	-	-	-	-	-	-	-	non-mobilizable	CP024583	0.295981	Roseomonas sp, FDAARGOS_362	AE167	AN892	-	-	-	-	-	-	-
	ETEC_4060F_virus_5	13112	48.4823	-	-	-	-	-	-	-	-	non-mobilizable	CP031654	1	Escherichia coli	AA379	AI397	-	-	-	-	-	-	-
	ETEC_4060F_virus_6	32577	50.4712	-	-	-	-	-	-	-	-	non-mobilizable	CP012733	0.136948	Shigella flexneri 1a	AE322	AO085	-	-	-	-	-	-	-													iss2
	ETEC_4060F_virus_7	41014	54.813	-	-	-	-	-	-	-	-	non-mobilizable	CP019281	0.133864	Escherichia coli	AF190	AP111	-	-	-	-	-	-	-
	ETEC_4060F_virus_8	22615	54.2604	-	-	-	-	-	-	-	-	non-mobilizable	CP040649	0.136948	Salmonella enterica subsp, enterica serovar Rough O:-:-	AC044	AL070	-	-	-	-	-	-	-
	ETEC_4060F_virus_9	11180	56.0465	-	-	-	-	-	-	-	-	non-mobilizable	CP019281	0.0543589	Escherichia coli	AF190	AP111	genus	Escherichia	genus	Escherichia	-	-	-
	ETEC_4060F_vunc_1	5400	52.2778	-	-	-	-	-	-	-	-	non-mobilizable	CP020349	0.12101	Pasteurella multocida subsp, septica	AF885	AP893	-	-	-	-	-	-	-
	ETEC_4060F_vunc_2	5866	46.8121	-	-	-	-	-	-	-	-	non-mobilizable	CP024485	0.0962153	Klebsiella pneumoniae	AA127	AH756	-	-	-	-	-	-	-
	ETEC_4060F_vunc_3	12692	38.3864	-	-	-	-	-	-	-	-	non-mobilizable	CP031654	1	Escherichia coli	AA379	AI397	-	-	-	-	-	-	-
	ETEC_4060F_vunc_4	3507	54.4625	-	-	-	-	-	-	-	-	non-mobilizable	CP031654	1	Escherichia coli	AA379	AI397	-	-	-	-	-	-	-
	ETEC_4060F_vunc_5	2049	47.633	-	-	-	-	-	-	-	-	non-mobilizable	CP024485	0.0702918	Klebsiella pneumoniae	AA127	AH756	-	-	-	-	-	-	-
	ETEC_4060F_vunc_6	3881	42.1799	rep_cluster_2350	CP035723_00002	-	-	-	-	MOBF,MOBP,MOB_unknown	KT950740,NC_019136,NC_019986	mobilizable	NC_019077	0.0425838	Escherichia coli	AA671	AI948	multi-phylla	Actinobacteria,Proteobacteria,Bacteroidetes,Firmicutes	multi-phylla	Actinobacteria,Proteobacteria,Bacteroidetes,Firmicutes	genus	Escherichia	6263753; 17122402; 26802429
	ETEC_4060F_vunc_7	14899	38.3046	-	-	-	-	-	-	-	-	non-mobilizable	CP031654	1	Escherichia coli	AA379	AI397	-	-	-	-	-	-	-
	ETEC_4060F_vunc_8	11480	39.4774	-	-	-	-	-	-	-	-	non-mobilizable	CP031654	1	Escherichia coli	AA379	AI397	-	-	-	-	-	-	-
	ETEC_4060F_vunc_9	7555	47.002	-	-	-	-	-	-	-	-	non-mobilizable	KY563785	0.10374	Escherichia coli	AB949	AK934	-	-	-	-	-	-	-
	ETEC_4061_chrom_1	5217796	50.5855	-	-	-	-	-	-	-	-	non-mobilizable	CP024095	0.23011	Escherichia coli	AG659	AQ711	-	-	-	-	-	-	-
	ETEC_4061_pl_1	135522	49.7528	IncFIA,IncFIB,IncFII	000136__AP014877_00014,000095__NZ_CP014273_00094,AJ851089	MOBF	NC_017627_00068	MPF_F	NC_022651_00077,NC_010409_00124,NC_019094_00090,NC_017639_00094,NC_007675_00027,NC_017639_00100,NC_019037_00027,NC_010488_00021,NC_009837_00049,NC_013437_00116,08-5333_00200	MOBF	CP015086	conjugative	CP024975	0.0366967	Escherichia coli	AA328	AI230	order	Enterobacterales	order	Enterobacterales	order	Enterobacterales	10773089; 11254626; 25389419; 19482926; 19897651; 15781495; 24247128; 20851899; 22511964; 16257053													trat	astA	stb	estIa	vat	traJ
	ETEC_4061_pl_2	4090	49.7311	rep_cluster_1778	001198__NC_010486_00001	MOBQ	NC_008487_00001	-	-	MOBQ	NC_013507	mobilizable	NC_008487	0.0175939	Escherichia coli	AA578	AI795	family	Enterobacteriaceae	family	Enterobacteriaceae	-	-	-
	ETEC_4061_pl_3	52380	52.5487	-	-	MOBF	NC_017627_00068	MPF_F	NC_007675_00027,NC_017639_00100,NC_019037_00027,NC_010488_00021,NC_009837_00049,NC_013437_00116,08-5333_00200	-	-	conjugative	MF370216	0.0437856	Escherichia coli	AA304	AI157	family	Enterobacteriaceae	family	Enterobacteriaceae	-	-	-													trat
	ETEC_4061_pl_4	8475	51.7994	rep_cluster_2150	CP040267_00002	MOBQ	NZ_AWFJ01000122_00007	-	-	MOBQ,MOBQ	DQ318958,NC_002126	mobilizable	AP019765	0.0565317	Escherichia coli O111:H-	AA576	AI790	family	Enterobacteriaceae	family	Enterobacteriaceae	-	-	-
	ETEC_4061_pl_5	64864	52.1445	IncFIA,IncFIC	000136__AP014877_00014,CP003035	MOBF	NC_017627_00068	MPF_F	NC_019094_00090,NC_017639_00094,NC_007675_00027,NC_017639_00100,NC_019037_00027,NC_019094_00068,NC_009837_00049,NC_022651_00077,NC_010409_00124,NC_013437_00116,08-5333_00200	MOBF	NZ_CP012164	conjugative	CP018119	0.0175939	Escherichia coli	AA329	AI236	order	Enterobacterales	order	Enterobacterales	order	Enterobacterales	10773089; 25389419; 19897651; 28842132; 24247128; 20851899; 22511964													trat
	ETEC_4061_plunc_1	3088	44.9806	rep_cluster_2350	CP035723_00002	-	-	-	-	MOBP,MOB_unknown	KY421937,NC_019986	mobilizable	LT985312	0.00834599	Escherichia coli	AD480	AN050	multi-phylla	Proteobacteria,Actinobacteria,Bacteroidetes,Firmicutes	multi-phylla	Proteobacteria,Actinobacteria,Bacteroidetes,Firmicutes	genus	Escherichia	6263753; 17122402; 26802429
	ETEC_4061_plunc_2	2809	41.6518	Col(MG828)	NC_008486	-	-	-	-	MOB_unknown	GQ900404	mobilizable	CP019004	0.117785	Escherichia coli	AB687	AK566	order	Enterobacterales	order	Enterobacterales	genus	Escherichia	30761100
	ETEC_4062F_chrom_1	1512745	50.4819	-	-	-	-	-	-	-	-	non-mobilizable	CP019906	0.161822	Escherichia coli	AG294	AQ321	-	-	-	-	-	-	-
	ETEC_4062F_chrom_2	1183375	51.4959	-	-	-	-	-	-	-	-	non-mobilizable	MK439959	0.186761	Escherichia coli	AA860	AJ265	-	-	-	-	-	-	-
	ETEC_4062F_chrom_3	89140	51.9082	-	-	-	-	-	-	-	-	non-mobilizable	CP033093	0.118834	Escherichia coli	AB718	AK609	-	-	-	-	-	-	-
	ETEC_4062F_chrom_4	230613	50.7591	-	-	-	-	-	-	-	-	non-mobilizable	AP019764	0.219531	Escherichia coli O111:H-	AB233	AJ925	-	-	-	-	-	-	-
	ETEC_4062F_chrom_5	2463022	50.5954	-	-	-	-	-	-	-	-	non-mobilizable	CP027119	0.210897	Escherichia coli	AA174	AH839	-	-	-	-	-	-	-	tet(B)_2
	ETEC_4062F_pl_1	12449	53.2894	IncFIA	000136__AP014877_00014	-	-	-	-	-	-	non-mobilizable	CP021135	0.0371871	Pseudomonas fragi	AA583	AI807	class	Gammaproteobacteria	class	Gammaproteobacteria	order	Enterobacterales	10773089; 25389419; 19897651; 24247128; 20851899; 22511964
	ETEC_4062F_pl_2	50452	52.2041	IncFIA	000136__AP014877_00014	MOBF	NC_022333_00006	MPF_T	NC_009790_00086,NC_021817_00013	-	-	conjugative	NC_009787	0.0531179	Escherichia coli O139:H28 str, E24377A	AE931	AO814	order	Enterobacterales	order	Enterobacterales	order	Enterobacterales	10773089; 25389419; 19897651; 24247128; 20851899; 22511964													paa
	ETEC_4062F_pl_3	89117	50.8298	IncFIA	000136__AP014877_00014	MOBF,MOBF	MG904998_00124,NC_017627_00068	MPF_Unknown	08-5333_00200	-	-	conjugative	CP024975	0.064825	Escherichia coli	AA328	AI230	order	Enterobacterales	order	Enterobacterales	order	Enterobacterales	10773089; 25389419; 19897651; 24247128; 20851899; 22511964													vat	trat	estIa	stb	vat
	ETEC_4062F_pl_4	92088	50.088	IncFIB	000096__NC_019117_00097	MOBF,MOBF	MG904998_00124,NC_017627_00068	MPF_Unknown	08-5333_00200	-	-	conjugative	NC_018998	0.0639874	Escherichia coli F18+	AA336	AI270	order	Enterobacterales	order	Enterobacterales	order	Enterobacterales	11254626; 19482926; 15781495; 20851899; 16257053													stb
	ETEC_4062F_pl_5	16784	46.4669	rep_cluster_2350	CP035723_00002	MOBP	NC_020251_00005	-	-	MOBP	CP018722	mobilizable	CP016039	0.0370638	Escherichia coli	AA143	AH778	multi-phylla	Bacteroidetes,Actinobacteria,Firmicutes,Proteobacteria	multi-phylla	Bacteroidetes,Actinobacteria,Firmicutes,Proteobacteria	genus	Escherichia	6263753; 17122402; 26802429
	ETEC_4062F_pl_6	8133	50.1414	rep_cluster_1778	001201__CP010878_00001	MOBQ	NC_011411_00002	-	-	MOBQ,MOBQ	NC_010672,NC_002126	mobilizable	CP011140	0.000361208	Escherichia coli VR50	AA579	AI801	family	Enterobacteriaceae	family	Enterobacteriaceae	-	-	-
	ETEC_4062F_pl_7	11092	52.0195	-	-	MOBP	NC_021819_00066	-	-	-	-	mobilizable	CP045020	0.0877506	Klebsiella pneumoniae subsp, pneumoniae	AA190	AH889	order	Enterobacterales	order	Enterobacterales	-	-	-
	ETEC_4062F_virus_1	32122	54.5732	-	-	-	-	-	-	-	-	non-mobilizable	MK753226	0.295981	Escherichia coli str, K-12 substr, MG1655	AB948	AK933	-	-	-	-	-	-	-
	ETEC_4062F_vunc_1	15973	42.3214	rep_cluster_2370	EU580135_00003	-	-	-	-	-	-	non-mobilizable	AY123047	0.119909	Erwinia amylovora ATCC BAA-2158	AB951	AK938	order	Enterobacterales	order	Enterobacterales	-	-	-
	ETEC_4063_chrom_1	5038256	50.74	-	-	-	-	-	-	-	-	non-mobilizable	CP012732	0.23011	Shigella flexneri 1a	AD446	AN005	-	-	-	-	-	-	-	dfrA36_1	sul2_2
	ETEC_4063_pl_1	96041	49.0145	IncY	000230__CP009168_00001	-	-	-	-	-	-	non-mobilizable	MN232192	0.0200822	Escherichia coli	AA378	AI372	family	Enterobacteriaceae	family	Enterobacteriaceae	genus	Escherichia	28031198	tet(A)_6
	ETEC_4063_pl_2	170800	50.2594	IncFIA,IncFIA,IncFIB,rep_cluster_2350	000136__AP014877_00014,AF250878,000096__NC_019117_00097,CP035723_00002	MOBF,MOBF,MOBF,MOBP,MOBP,MOBP	AP018572_00011,NC_020271_00088,MG904998_00124,NC_017321_00002,NC_019076_00002,NC_019097	MPF_F	NC_022651_00077,NC_010409_00124,NC_017659_00099,NC_019094_00090,NC_017639_00094,NC_007675_00027,NC_017054_00096,NC_018966_00040,NC_010488_00021,NC_009837_00049,NC_019097_00056,NC_022267_00057,NC_022267_00069,NZ_CM001473_00069,NC_019097_00085,NC_013437_00116,08-5333_00200	MOBF,MOBP,MOBP	NZ_CP012164,NZ_CP016585,JN253636	conjugative	CP029058	0.0427316	Escherichia coli	AA473	AI593	multi-phylla	Firmicutes,Proteobacteria,Bacteroidetes,Actinobacteria	multi-phylla	Firmicutes,Proteobacteria,Bacteroidetes,Actinobacteria	order	Enterobacterales	10773089; 11254626; 17122402; 6263753; 25389419; 19482926; 16257053; 19897651; 15781495; 24247128; 20851899; 22511964; 26802429													trat	pECS88_0104	astA	fedB	ccdb
	ETEC_4063_pl_3	7480	47.8209	rep_cluster_2350	CP035723_00002	MOBP,MOBP	NC_019076_00002,NC_017321_00002	-	-	MOBP	NZ_CP016585	mobilizable	EU580135	0.0519203	Escherichia coli	AA144	AH781	multi-phylla	Firmicutes,Proteobacteria,Bacteroidetes,Actinobacteria	multi-phylla	Firmicutes,Proteobacteria,Bacteroidetes,Actinobacteria	genus	Escherichia	6263753; 17122402; 26802429
	ETEC_4064_chrom_1	4975989	50.6927	-	-	-	-	-	-	-	-	non-mobilizable	MK439959	0.210897	Escherichia coli	AA860	AJ265	-	-	-	-	-	-	-
	ETEC_4064_pl_1	4076	49.8773	rep_cluster_1778	001201__CP010878_00001	MOBQ	NC_011411_00002	-	-	MOBQ,MOBQ	NC_010672,NC_002126	mobilizable	CP011140	0.00752278	Escherichia coli VR50	AA579	AI801	family	Enterobacteriaceae	family	Enterobacteriaceae	-	-	-
	ETEC_4064_pl_2	83893	49.7014	IncFIA,IncFII	MK878891_00042,JN232517	MOBF	NC_017627_00068	MPF_F	NC_022651_00077,NC_010409_00124,NC_019094_00090,NC_017639_00094,NC_007675_00027,NC_017639_00100,NC_018966_00040,NC_010488_00021,NC_009837_00049,NC_013437_00116,08-5333_00200	MOBF	CP015086	conjugative	CP012928	0.0299949	Salmonella enterica subsp, enterica serovar Heidelberg	AA314	AI175	order	Enterobacterales	order	Enterobacterales	order	Enterobacterales	10773089; 25389419; 19897651; 24247128; 20851899; 22511964													traJ	trat	estIa	fedB	cma	cba
	ETEC_4064_plunc_1	3081	44.8556	rep_cluster_2350	CP035723_00002	-	-	-	-	MOBP,MOB_unknown	NC_023324,NC_019986	mobilizable	LT985312	0.00354859	Escherichia coli	AD480	AN050	multi-phylla	Firmicutes,Bacteroidetes,Proteobacteria,Actinobacteria	multi-phylla	Firmicutes,Bacteroidetes,Proteobacteria,Actinobacteria	genus	Escherichia	6263753; 17122402; 26802429
	ETEC_4064_plunc_2	2810	41.6726	Col(MG828)	NC_008486	-	-	-	-	MOB_unknown	GQ900404	mobilizable	CP019004	0.115759	Escherichia coli	AB687	AK566	order	Enterobacterales	order	Enterobacterales	genus	Escherichia	30761100
	ETEC_4065_chrom_1	4856688	50.865	-	-	-	-	-	-	-	-	non-mobilizable	MK439959	0.210897	Escherichia coli	AA860	AJ265	-	-	-	-	-	-	-
	ETEC_4065_pl_1	85199	50.6285	IncI-gamma/K1	MF344575	MOBP	NC_019097	MPF_I	NC_019097_00056,NC_019097_00085,NZ_CM001473_00069,NC_022267_00069,NC_019097_00075,NC_015965_00072,NC_023290_00086,NC_019111_00038,NC_022267_00057	MOBP	KM107848	conjugative	CP026726	0.0199514	Escherichia coli	AA474	AI622	order	Enterobacterales	family	Enterobacteriaceae	order	Enterobacterales	23333216; 30761100; 25987637; 21470454; 29899511; 20851899
	ETEC_4065_pl_2	86912	49.8194	IncFIA,IncFII	MK878891_00042,JN232517	MOBF	NC_017627_00068	MPF_F	NC_022651_00077,NC_010409_00124,NC_019094_00090,NC_017639_00094,NC_007675_00027,NC_017639_00100,NC_018966_00040,NC_010488_00021,NC_009837_00049,NC_013437_00116,08-5333_00200	MOBF	CP015086	conjugative	CP012928	0.0305785	Salmonella enterica subsp, enterica serovar Heidelberg	AA314	AI175	order	Enterobacterales	order	Enterobacterales	order	Enterobacterales	10773089; 25389419; 19897651; 24247128; 20851899; 22511964													traJ	trat	estIa	fedB	cma	cba
	ETEC_4065_pl_3	73106	42.8898	rep_cluster_991	002471__CP001165_00001	MOBP	NC_011351_00034	MPF_T	NC_011351_00011,NC_011351_00013,NC_011351_00014,NC_011351_00017,NC_011351_00005	-	-	conjugative	MG904994	0.0147665	Escherichia coli	AB745	AK650	family	Enterobacteriaceae	family	Enterobacteriaceae	-	-	-													hlyC	hlyA	hlyB	hlyD	vat
	ETEC_4065_plunc_1	2810	41.6726	Col(MG828)	NC_008486	-	-	-	-	MOB_unknown	GQ900404	mobilizable	CP019004	0.115759	Escherichia coli	AB687	AK566	order	Enterobacterales	order	Enterobacterales	genus	Escherichia	30761100
	ETEC_4066F_chrom_1	4029268	50.9	-	-	-	-	-	-	-	-	non-mobilizable	CP024288	0.23011	Escherichia albertii	AD672	AN296	-	-	-	-	-	-	-
	ETEC_4066F_chrom_2	381707	49.5883	-	-	-	-	-	-	-	-	non-mobilizable	MK439959	0.203604	Escherichia coli	AA860	AJ265	-	-	-	-	-	-	-
	ETEC_4066F_chrom_3	156233	49.7897	-	-	-	-	-	-	-	-	non-mobilizable	CP045020	0.170926	Klebsiella pneumoniae subsp, pneumoniae	AA190	AH889	-	-	-	-	-	-	-
	ETEC_4066F_chrom_4	878754	50.6056	-	-	-	-	-	-	-	-	non-mobilizable	CP031790	0.142009	Klebsiella pneumoniae	AE437	AO217	-	-	-	-	-	-	-
	ETEC_4066F_pl_1	142374	45.2063	IncHI2A,rep_cluster_1088	BX664015,000340__KU353730	-	-	MPF_F	NC_005211_00005,NC_009838_00006,NC_021845_00017,NC_005211_00030,NC_005211_00012	-	-	non-mobilizable	KX434879	0.0124935	Klebsiella pneumoniae	AA738	AJ051	order	Enterobacterales	order	Enterobacterales	order	Enterobacterales	20851899													tlra
	ETEC_4066F_pl_2	111424	48.3702	IncFIA,IncFIB	000136__AP014877_00014,000096__NC_019117_00097	MOBF	NC_017627_00068	MPF_F	NC_022651_00077,NC_010409_00124,NC_019094_00090,NC_017639_00094,NC_010488_00021,NC_018966_00040,NC_017639_00100,NC_007675_00027,NC_009837_00049,NC_013437_00116,08-5333_00200	MOBF	CP010192	conjugative	KY075650	0.04288	Escherichia coli	AA372	AI351	order	Enterobacterales	order	Enterobacterales	order	Enterobacterales	10773089; 11254626; 25389419; 19482926; 19897651; 15781495; 24247128; 20851899; 22511964; 16257053													CAA46156	ccdb	trat
	ETEC_4066F_virus_1	26935	54.1303	-	-	-	-	-	-	-	-	non-mobilizable	MK439959	0.117785	Escherichia coli	AA860	AJ265	-	-	-	-	-	-	-
	ETEC_4066F_virus_2	14038	45.5549	-	-	-	-	-	-	-	-	non-mobilizable	CP012733	0.0872439	Shigella flexneri 1a	AE322	AO085	-	-	-	-	-	-	-
	ETEC_4066F_virus_3	91522	47.3187	rep_cluster_1704	001113__CP011430_00070	-	-	-	-	-	-	non-mobilizable	CP028198	0.0193714	Salmonella enterica subsp, enterica serovar Concord	AB002	AJ523	family	Enterobacteriaceae	family	Enterobacteriaceae	-	-	-
	ETEC_4066F_virus_4	66167	49.1741	-	-	-	-	-	-	-	-	non-mobilizable	CP012733	0.0843302	Shigella flexneri 1a	AE322	AO085	-	-	-	-	-	-	-
	ETEC_4066F_virus_5	35252	49.1688	-	-	-	-	-	-	-	-	non-mobilizable	CP012733	0.0712856	Shigella flexneri 1a	AE322	AO085	-	-	-	-	-	-	-
	ETEC_4066F_virus_6	40873	49.2208	-	-	-	-	-	-	-	-	non-mobilizable	CP020936	0.263022	Escherichia coli	AA380	AI399	-	-	-	-	-	-	-
	ETEC_4066F_virus_7	5918	50.659	-	-	-	-	-	-	-	-	non-mobilizable	CP037905	0.191731	Escherichia coli	AA378	AI386	-	-	-	-	-	-	-
	ETEC_4066F_virus_8	14401	42.8165	-	-	-	-	-	-	-	-	non-mobilizable	CP012733	0.133864	Shigella flexneri 1a	AE322	AO085	-	-	-	-	-	-	-
	ETEC_4066F_vunc_1	5422	47.7684	-	-	-	-	-	-	-	-	non-mobilizable	CP031654	1	Escherichia coli	AA379	AI397	-	-	-	-	-	-	-
	ETEC_4066F_vunc_2	7318	45.7229	rep_cluster_2350	CP035723_00002	-	-	-	-	MOBF,MOBP,MOB_unknown	CP000430,CP010136,NC_019986	mobilizable	MG587003	0.0364545	Escherichia coli	AE682	AO510	multi-phylla	Proteobacteria,Actinobacteria,Bacteroidetes,Firmicutes	multi-phylla	Proteobacteria,Actinobacteria,Bacteroidetes,Firmicutes	genus	Escherichia	6263753; 17122402; 26802429
	ETEC_4066F_vunc_3	5213	47.9187	-	-	-	-	-	-	-	-	non-mobilizable	CP031654	1	Escherichia coli	AA379	AI397	-	-	-	-	-	-	-
	ETEC_4066F_vunc_4	8668	50.0231	-	-	-	-	-	-	-	-	non-mobilizable	NC_006881	0.0968463	Escherichia coli	AA161	AH807	-	-	-	-	-	-	-
	ETEC_4066F_vunc_5	8144	44.0079	rep_cluster_2350	CP035723_00002	-	-	-	-	MOBF,MOBP,MOB_unknown	CP000430,CP010136,NC_019986	mobilizable	FJ004637	0.00511931	Escherichia coli	AD481	AN052	multi-phylla	Proteobacteria,Actinobacteria,Bacteroidetes,Firmicutes	multi-phylla	Proteobacteria,Actinobacteria,Bacteroidetes,Firmicutes	genus	Escherichia	6263753; 17122402; 26802429
	ETEC_4067_chrom_1	5096799	50.3951	-	-	-	-	-	-	-	-	non-mobilizable	AP019405	0.219531	Klebsiella pneumoniae	AA035	AH599	-	-	-	-	-	-	-
	ETEC_4067_pl_1	67634	51.4608	IncFIA,IncFIC	CP022610_00144,CP003035	MOBF	NC_017627_00068	MPF_F	NC_017639_00094,NC_007675_00027,NC_017639_00100,NC_018966_00040,NC_019094_00068,NC_009837_00049,NC_022651_00077,NC_010409_00124,NC_019094_00090,NC_013437_00116,08-5333_00200	MOBF	CP017721	conjugative	CP024284	0.0257292	Escherichia albertii	AA329	AI237	order	Enterobacterales	order	Enterobacterales	order	Enterobacterales	10773089; 25389419; 19897651; 28842132; 24247128; 20851899; 22511964													trat
	ETEC_4067_pl_2	93031	50.0446	IncI-gamma/K1	KJ484639	MOBP	NC_019097	MPF_I	NC_022267_00057,NC_019111_00038,NC_023290_00086,NC_015965_00072,NC_019097_00075,NC_022267_00069,NZ_CM001473_00069,NC_019097_00085,NC_019097_00056	MOBP	JN253636	conjugative	CP016520	0.000191626	Salmonella enterica subsp, enterica serovar Heidelberg	AA474	AI614	order	Enterobacterales	family	Enterobacteriaceae	order	Enterobacterales	23333216; 30761100; 25987637; 21470454; 29899511; 20851899	blaTEM-1B_1												cia
	ETEC_4067_pl_3	52881	44.8214	IncFIA,IncX1	000136__AP014877_00014,000215__KC853434_00019	-	-	-	-	-	-	non-mobilizable	MG904998	0.040724	Escherichia coli	AA328	AI229	order	Enterobacterales	order	Enterobacterales	order	Enterobacterales	10773089; 21625636; 25389419; 19897651; 22470007; 24247128; 20851899; 22511964													fedA	fedB	fedC	fedE	fedF	CAA46156	hlyC	hlyA	hlyB	hlyD
	ETEC_4067_pl_4	5272	48.8998	rep_cluster_2350	CP035723_00002	MOBP,MOBP	NC_016903_00002,NC_017321_00002	-	-	MOBP	NZ_CP016585	mobilizable	CP017845	0.0271635	Escherichia coli	AA144	AH782	multi-phylla	Firmicutes,Proteobacteria,Bacteroidetes,Actinobacteria	multi-phylla	Firmicutes,Proteobacteria,Bacteroidetes,Actinobacteria	genus	Escherichia	6263753; 17122402; 26802429
	ETEC_4067_vunc_1	4376	43.3958	rep_cluster_2350	CP035723_00002	-	-	-	-	MOBP	KF992024	mobilizable	CP023904	0.0245258	Escherichia coli	AA677	AI956	multi-phylla	Firmicutes,Proteobacteria,Bacteroidetes,Actinobacteria	multi-phylla	Firmicutes,Proteobacteria,Bacteroidetes,Actinobacteria	genus	Escherichia	6263753; 17122402; 26802429
	ETEC_4068_chrom_1	4983177	50.4485	-	-	-	-	-	-	-	-	non-mobilizable	CP012732	0.23011	Shigella flexneri 1a	AD446	AN005	-	-	-	-	-	-	-
	ETEC_4068_pl_1	5128	49.2395	rep_cluster_2335	KU302809_00001	MOBP,MOBP	NC_019076_00002,NC_017321_00002	-	-	MOBP	CP008720	mobilizable	MK360094	0.0162749	Salmonella enterica subsp, enterica serovar Typhimurium	AE682	AO511	multi-phylla	Actinobacteria,Proteobacteria,Firmicutes	multi-phylla	Actinobacteria,Proteobacteria,Firmicutes	order	Enterobacterales	20008783
	ETEC_4068_pl_2	55377	44.8345	IncFIA,IncX1	000136__AP014877_00014,000215__KC853434_00019	-	-	-	-	-	-	non-mobilizable	MG904998	0.0385787	Escherichia coli	AA328	AI229	order	Enterobacterales	order	Enterobacterales	order	Enterobacterales	10773089; 21625636; 25389419; 19897651; 22470007; 24247128; 20851899; 22511964													hlyD	hlyB	hlyA	hlyC	CAA46156	fedF	fedE	fedC	fedB	fedA
	ETEC_4068_pl_3	61823	51.869	IncFIA,IncFIC	CP022610_00144,CP003035	MOBF	NC_017627_00068	MPF_F	NC_007675_00027,NC_017639_00100,NC_018966_00040,NC_019094_00068,NC_009837_00049,NC_022651_00077,NC_010409_00124,NC_019094_00090,NC_017639_00094,NC_013437_00116,08-5333_00200	MOBF	CP015086	conjugative	CP024284	0.0263104	Escherichia albertii	AA329	AI237	order	Enterobacterales	order	Enterobacterales	order	Enterobacterales	10773089; 25389419; 19897651; 28842132; 24247128; 20851899; 22511964													trat
	ETEC_4069_chrom_1	5096203	50.4626	-	-	-	-	-	-	-	-	non-mobilizable	AP019405	0.219531	Klebsiella pneumoniae	AA035	AH599	-	-	-	-	-	-	-
	ETEC_4069_pl_1	54941	44.961	IncFIA,IncX1	000136__AP014877_00014,000215__KC853434_00019	-	-	-	-	-	-	non-mobilizable	MG904998	0.0391011	Escherichia coli	AA328	AI229	order	Enterobacterales	order	Enterobacterales	order	Enterobacterales	10773089; 21625636; 25389419; 19897651; 22470007; 24247128; 20851899; 22511964													hlyD	hlyB	hlyA	hlyC	CAA46156	fedF	fedE	fedC	fedB	fedA
	ETEC_4069_virus_1	99192	47.5996	IncY	000230__CP009168_00001	-	-	-	-	-	-	non-mobilizable	CP023381	0.0183741	Escherichia coli	AA378	AI384	family	Enterobacteriaceae	family	Enterobacteriaceae	genus	Escherichia	28031198
	ETEC_4070_chrom_1	5067014	50.4415	-	-	-	-	-	-	-	-	non-mobilizable	AP019405	0.219531	Klebsiella pneumoniae	AA035	AH599	-	-	-	-	-	-	-
	ETEC_4070_pl_1	55628	45.0798	IncFIA,IncX1	000136__AP014877_00014,000215__KC853434_00019	-	-	-	-	-	-	non-mobilizable	MG904998	0.0393656	Escherichia coli	AA328	AI229	order	Enterobacterales	order	Enterobacterales	order	Enterobacterales	10773089; 21625636; 25389419; 19897651; 22470007; 24247128; 20851899; 22511964													CAA46156	fedF	fedE	fedC	fedB	fedA	hlyD	hlyB	hlyA	hlyC
	ETEC_4070_pl_2	95101	50.0752	IncI-gamma/K1	KJ484639	MOBP	NC_019097	MPF_I	NC_019097_00056,NC_019097_00085,NZ_CM001473_00069,NC_022267_00069,NC_019097_00075,NC_015965_00072,NC_023290_00086,NC_019111_00038,NC_022267_00057	MOBP	JN253636	conjugative	KU932029	0.00683925	Escherichia coli	AA474	AI602	order	Enterobacterales	family	Enterobacteriaceae	order	Enterobacterales	23333216; 30761100; 25987637; 21470454; 29899511; 20851899	blaTEM-1B_1												cia
	ETEC_4070_vunc_1	4376	43.4186	rep_cluster_2350	CP035723_00002	-	-	-	-	MOBP	KF992024	mobilizable	CP023904	0.0242142	Escherichia coli	AA677	AI956	multi-phylla	Firmicutes,Bacteroidetes,Proteobacteria,Actinobacteria	multi-phylla	Firmicutes,Bacteroidetes,Proteobacteria,Actinobacteria	genus	Escherichia	6263753; 17122402; 26802429
	ETEC_4071_chrom_1	5067019	50.4414	-	-	-	-	-	-	-	-	non-mobilizable	AP019405	0.219531	Klebsiella pneumoniae	AA035	AH599	-	-	-	-	-	-	-
	ETEC_4071_pl_1	95104	50.0747	IncI-gamma/K1	KJ484639	MOBP	NC_019097	MPF_I	NC_019097_00056,NC_019097_00085,NZ_CM001473_00069,NC_022267_00069,NC_019097_00075,NC_015965_00072,NC_023290_00086,NC_019111_00038,NC_022267_00057	MOBP	JN253636	conjugative	KU932029	0.00680395	Escherichia coli	AA474	AI602	order	Enterobacterales	family	Enterobacteriaceae	order	Enterobacterales	23333216; 30761100; 25987637; 21470454; 29899511; 20851899	blaTEM-1B_1												cia
	ETEC_4071_pl_2	55628	45.0816	IncFIA,IncX1	000136__AP014877_00014,000215__KC853434_00019	-	-	-	-	-	-	non-mobilizable	MG904998	0.0392331	Escherichia coli	AA328	AI229	order	Enterobacterales	order	Enterobacterales	order	Enterobacterales	10773089; 21625636; 25389419; 19897651; 22470007; 24247128; 20851899; 22511964													hlyD	hlyB	hlyA	hlyC	CAA46156	fedF	fedE	fedC	fedB	fedA
	ETEC_4071_vunc_1	4376	43.4186	rep_cluster_2350	CP035723_00002	-	-	-	-	MOBP	KF992024	mobilizable	CP023904	0.0241368	Escherichia coli	AA677	AI956	multi-phylla	Bacteroidetes,Actinobacteria,Proteobacteria,Firmicutes	multi-phylla	Bacteroidetes,Actinobacteria,Proteobacteria,Firmicutes	genus	Escherichia	6263753; 17122402; 26802429
	ETEC_4072_chrom_1	4849718	50.6769	-	-	-	-	-	-	-	-	non-mobilizable	CP012732	0.23011	Shigella flexneri 1a	AD446	AN005	-	-	-	-	-	-	-
	ETEC_4072_pl_1	66133	47.4211	IncHI1B	000138__CP021336_00001	-	-	-	-	-	-	non-mobilizable	CP021336	0.0401734	Escherichia coli	AA378	AI385	order	Enterobacterales	order	Enterobacterales	genus	Salmonella	18606786
	ETEC_4072_pl_2	65799	52.7728	IncFIA,IncFIC	000136__AP014877_00014,CP003035	MOBF,MOBF	CP023471_00010,MG904998_00124	MPF_F	NC_017659_00099,NC_019094_00090,NC_017639_00094,NC_007675_00027,NC_017054_00096,NC_018966_00040,NC_019094_00068,NC_009837_00049,NC_022651_00077,NZ_CM001154_00091,NC_010409_00124,NC_013437_00116,08-5333_00200	MOBF	CP010192	conjugative	CP024284	0.0203459	Escherichia albertii	AA329	AI237	order	Enterobacterales	order	Enterobacterales	order	Enterobacterales	10773089; 25389419; 19897651; 28842132; 24247128; 20851899; 22511964													trat	traJ
	ETEC_4072_pl_3	92647	46.4041	IncFIA,IncFIB	000136__AP014877_00014,000096__NC_019117_00097	-	-	MPF_T	NC_011351_00017	-	-	non-mobilizable	CP025752	0.0300913	Escherichia coli	AB745	AK650	order	Enterobacterales	order	Enterobacterales	order	Enterobacterales	10773089; 11254626; 25389419; 19482926; 19897651; 15781495; 24247128; 20851899; 22511964; 16257053													hlyD	hlyB	hlyA	hlyC	fedA	fedB	fedC	fedE	fedF	CAA46156	trat	cba	vat
	ETEC_4072_pl_4	7480	47.8075	rep_cluster_2350	CP035723_00002	MOBP,MOBP	NC_019076_00002,NC_017321_00002	-	-	MOBP	NZ_CP016585	mobilizable	EU580135	0.052714	Escherichia coli	AA144	AH781	multi-phylla	Actinobacteria,Firmicutes,Proteobacteria,Bacteroidetes	multi-phylla	Actinobacteria,Firmicutes,Proteobacteria,Bacteroidetes	genus	Escherichia	6263753; 17122402; 26802429
	ETEC_4072_pl_5	5128	49.259	rep_cluster_2335	KU302809_00001	MOBP	NC_019076_00002	-	-	MOBP	CP008720	mobilizable	MK360094	0.0164427	Salmonella enterica subsp, enterica serovar Typhimurium	AE682	AO511	multi-phylla	Actinobacteria,Firmicutes,Proteobacteria	multi-phylla	Actinobacteria,Firmicutes,Proteobacteria	order	Enterobacterales	20008783
	ETEC_4072_pl_6	84520	49.6451	IncI-gamma/K1	CP003290	MOBP	NC_019097	MPF_I	NC_022267_00057,NC_019111_00038,NC_023290_00086,NC_015965_00072,NC_019097_00075,NC_022267_00069,NZ_CM001473_00069,NC_019097_00085,NC_019097_00056	MOBP	HM021326	conjugative	CP024292	0.00308338	Escherichia coli O178:H19	AA474	AI614	order	Enterobacterales	family	Enterobacteriaceae	order	Enterobacterales	23333216; 30761100; 25987637; 21470454; 29899511; 20851899
	ETEC_4072_vunc_1	3125	45.312	rep_cluster_2350	CP041342_00001	MOBF	CP019897	-	-	MOB_unknown	CP017722	mobilizable	CP019897	0.0084995	Salmonella enterica subsp, enterica serovar Anatum str, USDA-ARS-USMARC-1677	AA674	AI953	multi-phylla	Actinobacteria,Firmicutes,Proteobacteria,Bacteroidetes	multi-phylla	Actinobacteria,Firmicutes,Proteobacteria,Bacteroidetes	genus	Escherichia	6263753; 17122402; 26802429
	ETEC_4073_chrom_1	4785434	50.6707	-	-	-	-	-	-	-	-	non-mobilizable	CP012732	0.23011	Shigella flexneri 1a	AD446	AN005	-	-	-	-	-	-	-
	ETEC_4073_pl_1	95540	46.6255	IncFIA,IncFIB,IncFII	000136__AP014877_00014,000096__NC_019117_00097,JN232517	-	-	MPF_T	NC_011351_00017	-	-	non-mobilizable	CP025752	0.0298031	Escherichia coli	AB745	AK650	order	Enterobacterales	order	Enterobacterales	order	Enterobacterales	10773089; 11254626; 25389419; 19482926; 19897651; 15781495; 24247128; 20851899; 22511964; 16257053													vat	hlyD	hlyB	hlyA	hlyC	fedF	fedE	fedC	fedB	fedA	cba	trat	CAA46156
	ETEC_4073_pl_2	102120	50.2615	IncI-gamma/K1	CP001118	MOBP	NC_019097	MPF_I	NC_019097_00056,NC_022267_00057,NC_019111_00038,NC_023290_00086,NC_015965_00072,NC_019097_00075,NC_022267_00069,NZ_CM001473_00069,NC_019097_00085	MOBP	HM021326	conjugative	CP019252	0.00271444	Escherichia coli	AA474	AI597	order	Enterobacterales	family	Enterobacteriaceae	order	Enterobacterales	23333216; 30761100; 25987637; 21470454; 29899511; 20851899	mef(C)_1	mph(G)_1											cib
	ETEC_4073_pl_3	58798	42.544	IncI2	000147__CP006264_00003	MOBP	CP039587_00013	MPF_T	NC_019115_00018,NC_020270_00063,NC_019039_00052,NC_019039_00051,NC_020270_00058	-	-	conjugative	CP016547	0.00378594	Escherichia coli	AA372	AI349	family	Enterobacteriaceae	family	Enterobacteriaceae	family	Enterobacteriaceae	26842776; 30761100; 25861872
	ETEC_4073_pl_4	67952	47.5762	IncHI1B	000138__CP021336_00001	-	-	-	-	-	-	non-mobilizable	CP021336	0.0394988	Escherichia coli	AA378	AI385	order	Enterobacterales	order	Enterobacterales	genus	Salmonella	18606786
	ETEC_4073_pl_5	222416	47.27	IncHI1B	JX182975	MOBH	NC_019360_00106	MPF_F	NC_005211_00030,NC_019360_00278,NC_019360_00256,NC_019360_00255,NC_002305_00120,NC_002305_00127,NC_009981_00239	-	-	conjugative	MF072964	0.0133547	Citrobacter freundii	AA543	AI730	order	Enterobacterales	order	Enterobacterales	genus	Salmonella	18606786	tet(B)_2	dfrA1_8	ant(3'')-Ia_1	sul1_5	blaTEM-1A_1								int
	ETEC_4073_virus_1	47027	44.5276	-	-	-	-	-	-	-	-	non-mobilizable	CP009582	0.00712406	Escherichia coli FAP1	AC621	AL885	genus	Escherichia	genus	Escherichia	-	-	-
	ETEC_4073_vunc_1	3125	45.312	rep_cluster_2350	CP041342_00001	MOBF	CP019897	-	-	MOB_unknown	CP017722	mobilizable	CP019897	0.0084995	Salmonella enterica subsp, enterica serovar Anatum str, USDA-ARS-USMARC-1677	AA674	AI953	multi-phylla	Firmicutes,Actinobacteria,Proteobacteria,Bacteroidetes	multi-phylla	Firmicutes,Actinobacteria,Proteobacteria,Bacteroidetes	genus	Escherichia	6263753; 17122402; 26802429
	ETEC_4074_chrom_1	4975958	50.6919	-	-	-	-	-	-	-	-	non-mobilizable	CP021463	0.219531	Salmonella enterica subsp, enterica serovar Typhimurium	AA739	AJ059	-	-	-	-	-	-	-
	ETEC_4074_pl_1	3638	54.0957	rep_cluster_2350	CP041342_00001	MOBP,MOBP	NC_020251_00005,NC_017321_00002	-	-	MOBP	NC_019136	mobilizable	NC_017655	0.0278663	Escherichia coli O55:H7 str, RM12579	AA144	AH779	multi-phylla	Proteobacteria,Bacteroidetes,Firmicutes,Actinobacteria	multi-phylla	Proteobacteria,Bacteroidetes,Firmicutes,Actinobacteria	genus	Escherichia	6263753; 17122402; 26802429
	ETEC_4074_pl_2	83893	49.7026	IncFIA,IncFII	MK878891_00042,JN232517	MOBF	NC_017627_00068	MPF_F	NC_022651_00077,NC_010409_00124,NC_019094_00090,NC_017639_00094,NC_007675_00027,NC_017639_00100,NC_018966_00040,NC_010488_00021,NC_009837_00049,NC_013437_00116,08-5333_00200	MOBF	CP015086	conjugative	CP012928	0.0299949	Salmonella enterica subsp, enterica serovar Heidelberg	AA314	AI175	order	Enterobacterales	order	Enterobacterales	order	Enterobacterales	10773089; 25389419; 19897651; 24247128; 20851899; 22511964													traJ	trat	estIa	fedB	cma	cba
	ETEC_4074_plunc_1	2810	41.6726	Col(MG828)	NC_008486	-	-	-	-	MOB_unknown	GQ900404	mobilizable	CP019004	0.115759	Escherichia coli	AB687	AK566	order	Enterobacterales	order	Enterobacterales	genus	Escherichia	30761100
	ETEC_4074_plunc_2	3081	44.8556	rep_cluster_2350	CP035723_00002	-	-	-	-	MOBP,MOB_unknown	NC_023324,NC_019986	mobilizable	LT985312	0.00354859	Escherichia coli	AD480	AN050	multi-phylla	Proteobacteria,Bacteroidetes,Firmicutes,Actinobacteria	multi-phylla	Proteobacteria,Bacteroidetes,Firmicutes,Actinobacteria	genus	Escherichia	6263753; 17122402; 26802429
	ETEC_4074_vunc_1	4076	49.8773	rep_cluster_1778	001201__CP010878_00001	MOBQ	NC_011411_00002	-	-	MOBQ,MOBQ	NC_010672,NC_002126	mobilizable	CP011140	0.00744966	Escherichia coli VR50	AA579	AI801	family	Enterobacteriaceae	family	Enterobacteriaceae	-	-	-
	ETEC_4075_chrom_1	5025223	50.4684	-	-	-	-	-	-	-	-	non-mobilizable	CP012732	0.23011	Shigella flexneri 1a	AD446	AN005	-	-	-	-	-	-	-
	ETEC_4075_pl_1	55355	44.8306	IncFIA,IncX1	000136__AP014877_00014,000215__KC853434_00019	-	-	-	-	-	-	non-mobilizable	MG904998	0.0385787	Escherichia coli	AA328	AI229	order	Enterobacterales	order	Enterobacterales	order	Enterobacterales	10773089; 21625636; 25389419; 19897651; 22470007; 24247128; 20851899; 22511964													hlyD	hlyB	hlyA	hlyC	CAA46156	fedF	fedE	fedC	fedB	fedA
	ETEC_4075_pl_2	109222	51.2964	IncI-gamma/K1,IncQ1	KT186369,000195__NC_013728_00014	MOBP	NC_019097	MPF_I	NC_019097_00056,NC_022267_00057,NC_019111_00038,NC_023290_00086,NC_015965_00072,NC_019097_00075,NC_022267_00069,NZ_CM001473_00069,NC_019097_00085	MOBP	HM021326	conjugative	NC_019137	0.00480022	Salmonella enterica subsp, enterica serovar Derby	AA474	AI596	phylum	Proteobacteria	phylum	Proteobacteria	phylum	Proteobacteria	23333216; 25389419; 30761100; 2653965; 25987637; 21470454; 29899511; 20851899	sul1_5	ant(3'')-Ia_1	dfrA1_10	aph(6)-Id_1	aph(3'')-Ib_5	sul2_3	blaTEM-1B_1						int	cib
	ETEC_4075_virus_1	92382	47.1802	rep_cluster_1704	001113__CP011430_00070	-	-	-	-	-	-	non-mobilizable	CP028198	0.000656154	Salmonella enterica subsp, enterica serovar Concord	AB002	AJ523	family	Enterobacteriaceae	family	Enterobacteriaceae	-	-	-
	ETEC_4076F_chrom_1	37845	49.4781	-	-	-	-	-	-	-	-	non-mobilizable	KY446064	0.182269	Escherichia coli	AB748	AK655	-	-	-	-	-	-	-
	ETEC_4076F_chrom_10	724613	51.3849	-	-	-	-	-	-	-	-	non-mobilizable	CP024288	0.167688	Escherichia albertii	AD672	AN296	-	-	-	-	-	-	-
	ETEC_4076F_chrom_11	73486	48.4909	-	-	-	-	-	-	-	-	non-mobilizable	CP025980	0.161822	Escherichia marmotae	AD671	AN295	-	-	-	-	-	-	-
	ETEC_4076F_chrom_12	1666394	50.2454	-	-	-	-	-	-	-	-	non-mobilizable	CP012732	0.174408	Shigella flexneri 1a	AD446	AN005	-	-	-	-	-	-	-
	ETEC_4076F_chrom_13	93405	51.2403	-	-	-	-	-	-	-	-	non-mobilizable	CP042589	0.174408	Escherichia coli	AB718	AK607	-	-	-	-	-	-	-
	ETEC_4076F_chrom_14	10656	51.783	-	-	-	-	-	-	-	-	non-mobilizable	CP019909	0.23011	Escherichia coli	AA178	AH865	-	-	-	-	-	-	-
	ETEC_4076F_chrom_15	16141	50.8643	-	-	-	-	-	-	-	-	non-mobilizable	CP044044	0.149777	Klebsiella pneumoniae	AB047	AJ596	-	-	-	-	-	-	-
	ETEC_4076F_chrom_16	10163	36.7805	-	-	-	-	-	-	-	-	non-mobilizable	CP031654	1	Escherichia coli	AA379	AI397	-	-	-	-	-	-	-
	ETEC_4076F_chrom_17	11147	53.0277	-	-	-	-	-	-	-	-	non-mobilizable	CP022018	0.210897	Salmonella enterica subsp, enterica serovar Quebec str, S-1267	AG835	AQ891	-	-	-	-	-	-	-
	ETEC_4076F_chrom_18	2287	52.7766	-	-	-	-	-	-	-	-	non-mobilizable	CP031654	1	Escherichia coli	AA379	AI397	-	-	-	-	-	-	-
	ETEC_4076F_chrom_19	1688	44.0166	-	-	-	-	-	-	-	-	non-mobilizable	CP031654	1	Escherichia coli	AA379	AI397	-	-	-	-	-	-	-
	ETEC_4076F_chrom_2	17585	50.509	-	-	-	-	-	-	-	-	non-mobilizable	CP031654	1	Escherichia coli	AA379	AI397	-	-	-	-	-	-	-
	ETEC_4076F_chrom_20	392968	49.0139	-	-	-	-	-	-	-	-	non-mobilizable	CP019281	0.210897	Escherichia coli	AF190	AP111	-	-	-	-	-	-	-
	ETEC_4076F_chrom_3	14204	49.0707	-	-	-	-	-	-	-	-	non-mobilizable	CP031654	1	Escherichia coli	AA379	AI397	-	-	-	-	-	-	-
	ETEC_4076F_chrom_4	14405	48.3652	-	-	-	-	-	-	-	-	non-mobilizable	CP031654	1	Escherichia coli	AA379	AI397	-	-	-	-	-	-	-
	ETEC_4076F_chrom_5	12132	50.7995	-	-	-	-	-	-	-	-	non-mobilizable	CP031654	1	Escherichia coli	AA379	AI397	-	-	-	-	-	-	-
	ETEC_4076F_chrom_6	544735	51.2135	-	-	-	-	-	-	-	-	non-mobilizable	MK036889	0.161822	Klebsiella pneumoniae	AA276	AI082	-	-	-	-	-	-	-
	ETEC_4076F_chrom_7	1228727	51.1523	-	-	-	-	-	-	-	-	non-mobilizable	CP021835	0.174408	Klebsiella pneumoniae	AA860	AJ278	-	-	-	-	-	-	-
	ETEC_4076F_chrom_8	54105	50.9324	-	-	-	-	-	-	-	-	non-mobilizable	CP024288	0.0857608	Escherichia albertii	AD672	AN296	-	-	-	-	-	-	-
	ETEC_4076F_chrom_9	182741	50.3122	-	-	-	-	-	-	-	-	non-mobilizable	CP036204	0.14383	Escherichia coli	AA375	AI366	-	-	-	-	-	-	-
	ETEC_4076F_pl_1	26838	48.0326	-	-	-	-	-	-	-	-	non-mobilizable	KT074362	0.132399	Escherichia coli	AB044	AJ586	-	-	-	-	-	-	-													gspM	cah
	ETEC_4076F_pl_2	8309	50.4874	-	-	-	-	-	-	-	-	non-mobilizable	CP017280	0.295981	Enterobacter ludwigii	AF888	AP896	-	-	-	-	-	-	-
	ETEC_4076F_pl_3	3203	52.7006	-	-	-	-	-	-	-	-	non-mobilizable	CP010123	0.23011	Escherichia coli	AA309	AI166	-	-	-	-	-	-	-
	ETEC_4076F_pl_4	9418	53.2279	-	-	-	-	-	-	-	-	non-mobilizable	AP019557	0.136948	Klebsiella pneumoniae	AA977	AJ479	-	-	-	-	-	-	-
	ETEC_4076F_pl_5	109223	51.2969	IncI-gamma/K1,IncQ1	KT186369,000195__NC_013728_00014	MOBP	NC_019097	MPF_I	NC_022267_00057,NC_019097_00056,NC_019097_00085,NZ_CM001473_00069,NC_022267_00069,NC_019097_00075,NC_015965_00072,NC_023290_00086,NC_019111_00038	MOBP	HM021326	conjugative	NC_019137	0.00483188	Salmonella enterica subsp, enterica serovar Derby	AA474	AI596	phylum	Proteobacteria	phylum	Proteobacteria	phylum	Proteobacteria	23333216; 25389419; 30761100; 2653965; 25987637; 21470454; 29899511; 20851899	blaTEM-1B_1	sul2_3	aph(3'')-Ib_5	aph(6)-Id_1	dfrA1_10	ant(3'')-Ia_1	sul1_5						cib	int
	ETEC_4076F_pl_6	81277	49.1763	IncFIA,IncY	AF250878,000230__CP009168_00001	-	-	-	-	-	-	non-mobilizable	CP020936	0.0489202	Escherichia coli	AA380	AI399	order	Enterobacterales	order	Enterobacterales	order	Enterobacterales	10773089; 25389419; 19897651; 24247128; 20851899; 22511964; 28031198	blaTEM-1B_1	dfrA1_10	ant(3'')-Ia_1	sul3_2									int
	ETEC_4076F_pl_7	55357	44.8344	IncFIA,IncX1	000136__AP014877_00014,000215__KC853434_00019	-	-	-	-	-	-	non-mobilizable	MG904998	0.0385787	Escherichia coli	AA328	AI229	order	Enterobacterales	order	Enterobacterales	order	Enterobacterales	10773089; 21625636; 25389419; 19897651; 22470007; 24247128; 20851899; 22511964													fedB	fedC	fedE	fedF	CAA46156	hlyC	hlyA	hlyB	hlyD	fedA
	ETEC_4076F_plunc_1	2974	47.7808	-	-	-	-	-	-	-	-	non-mobilizable	KY612499	0.119909	Escherichia coli	AB044	AJ585	-	-	-	-	-	-	-
	ETEC_4076F_plunc_10	9452	49.2277	-	-	-	-	-	-	-	-	non-mobilizable	CP031654	1	Escherichia coli	AA379	AI397	-	-	-	-	-	-	-
	ETEC_4076F_plunc_11	27832	57.4878	-	-	-	-	-	-	-	-	non-mobilizable	LC507075	0.295981	Providencia rettgeri	AA630	AI893	-	-	-	-	-	-	-
	ETEC_4076F_plunc_12	2985	45.0921	-	-	-	-	-	-	-	-	non-mobilizable	CP031654	1	Escherichia coli	AA379	AI397	-	-	-	-	-	-	-													ehaB
	ETEC_4076F_plunc_13	4363	48.8655	-	-	-	-	-	-	-	-	non-mobilizable	NC_006881	0.0838645	Escherichia coli	AA161	AH807	-	-	-	-	-	-	-													ehaB
	ETEC_4076F_plunc_14	12994	51.1852	-	-	-	-	-	-	-	-	non-mobilizable	CP031654	1	Escherichia coli	AA379	AI397	-	-	-	-	-	-	-
	ETEC_4076F_plunc_15	3068	41.2973	-	-	-	-	-	-	-	-	non-mobilizable	CP024832	0.263022	Escherichia coli	AA378	AI383	-	-	-	-	-	-	-
	ETEC_4076F_plunc_16	9572	50.8985	-	-	-	-	-	-	-	-	non-mobilizable	CP031654	1	Escherichia coli	AA379	AI397	-	-	-	-	-	-	-
	ETEC_4076F_plunc_17	15365	53.7716	-	-	-	-	-	-	-	-	non-mobilizable	CP034740	0.186761	Escherichia coli	AF232	AP155	-	-	-	-	-	-	-													UMNK88_238	aec22	aec23	aec24	aec25	aec26	clpV	Z0265	aec17	Z0263	aec18	aec19
	ETEC_4076F_plunc_18	18800	48.5957	-	-	-	-	-	-	-	-	non-mobilizable	CP036244	0.203604	Escherichia coli	AA734	AJ035	-	-	-	-	-	-	-
	ETEC_4076F_plunc_19	38471	46.4766	-	-	-	-	-	-	-	-	non-mobilizable	CP026578	0.0712856	Escherichia coli	AA887	AJ325	-	-	-	-	-	-	-
	ETEC_4076F_plunc_2	2368	47.0017	-	-	-	-	-	-	-	-	non-mobilizable	CP031654	1	Escherichia coli	AA379	AI397	-	-	-	-	-	-	-
	ETEC_4076F_plunc_20	23236	46.5915	-	-	-	-	-	-	-	-	non-mobilizable	DQ115387	0.149777	Salmonella enterica subsp, enterica serovar Dublin	AB233	AJ924	-	-	-	-	-	-	-
	ETEC_4076F_plunc_21	1138	49.297	-	-	-	-	-	-	-	-	non-mobilizable	CP031654	1	Escherichia coli	AA379	AI397	-	-	-	-	-	-	-
	ETEC_4076F_plunc_22	8014	51.4724	-	-	-	-	-	-	-	-	non-mobilizable	AP019557	0.136948	Klebsiella pneumoniae	AA977	AJ479	-	-	-	-	-	-	-
	ETEC_4076F_plunc_23	2565	47.0175	-	-	-	-	-	-	-	-	non-mobilizable	CP031654	1	Escherichia coli	AA379	AI397	-	-	-	-	-	-	-
	ETEC_4076F_plunc_24	5448	44.1997	-	-	-	-	-	-	-	-	non-mobilizable	CP036285	0.295981	Acinetobacter baumannii	AE272	AO018	-	-	-	-	-	-	-													stgC	stgA	stgB
	ETEC_4076F_plunc_25	3133	46.3773	-	-	-	-	-	-	-	-	non-mobilizable	KY612499	0.119909	Escherichia coli	AB044	AJ585	-	-	-	-	-	-	-
	ETEC_4076F_plunc_26	6599	50.0379	-	-	-	-	-	-	-	-	non-mobilizable	CP031654	1	Escherichia coli	AA379	AI397	-	-	-	-	-	-	-													upaG/ehaG
	ETEC_4076F_plunc_27	10365	51.5292	-	-	-	-	-	-	-	-	non-mobilizable	MF156714	0.295981	Escherichia coli	AA170	AH819	-	-	-	-	-	-	-
	ETEC_4076F_plunc_28	9057	50.2926	-	-	-	-	-	-	-	-	non-mobilizable	CP031654	1	Escherichia coli	AA379	AI397	-	-	-	-	-	-	-													chuT	chuW	chuX	chuY	chuU	chuV	chuS	chuA
	ETEC_4076F_plunc_29	8683	46.3319	-	-	-	-	-	-	-	-	non-mobilizable	CP031654	1	Escherichia coli	AA379	AI397	-	-	-	-	-	-	-
	ETEC_4076F_plunc_3	2222	49.91	-	-	-	-	-	-	-	-	non-mobilizable	CP031654	1	Escherichia coli	AA379	AI397	-	-	-	-	-	-	-
	ETEC_4076F_plunc_30	3425	53.5182	-	-	-	-	-	-	-	-	non-mobilizable	CP031654	1	Escherichia coli	AA379	AI397	-	-	-	-	-	-	-
	ETEC_4076F_plunc_31	4203	54.6276	-	-	-	-	-	-	-	-	non-mobilizable	CP031654	1	Escherichia coli	AA379	AI397	-	-	-	-	-	-	-
	ETEC_4076F_plunc_32	6305	46.8358	-	-	-	-	-	-	-	-	non-mobilizable	CP031654	1	Escherichia coli	AA379	AI397	-	-	-	-	-	-	-
	ETEC_4076F_plunc_33	9066	49.0845	-	-	-	-	-	-	-	-	non-mobilizable	KY612499	0.182269	Escherichia coli	AB044	AJ585	-	-	-	-	-	-	-
	ETEC_4076F_plunc_34	8833	50.6963	-	-	-	-	-	-	-	-	non-mobilizable	CP031654	1	Escherichia coli	AA379	AI397	-	-	-	-	-	-	-
	ETEC_4076F_plunc_35	6098	52.0171	-	-	-	-	-	-	-	-	non-mobilizable	CP031654	1	Escherichia coli	AA379	AI397	-	-	-	-	-	-	-
	ETEC_4076F_plunc_36	7891	51.0835	-	-	-	-	-	-	-	-	non-mobilizable	CP034740	0.105264	Escherichia coli	AF232	AP155	-	-	-	-	-	-	-													aec15
	ETEC_4076F_plunc_37	15864	49.0734	-	-	-	-	-	-	-	-	non-mobilizable	KT074362	0.12101	Escherichia coli	AB044	AJ586	-	-	-	-	-	-	-
	ETEC_4076F_plunc_38	7055	57.5478	-	-	-	-	-	-	-	-	non-mobilizable	CP034740	0.0962153	Escherichia coli	AF232	AP155	-	-	-	-	-	-	-													aec31
	ETEC_4076F_plunc_4	8287	50.187	-	-	-	-	-	-	-	-	non-mobilizable	CP031654	1	Escherichia coli	AA379	AI397	-	-	-	-	-	-	-
	ETEC_4076F_plunc_5	9544	52.0327	-	-	-	-	-	-	-	-	non-mobilizable	CP034740	0.0981375	Escherichia coli	AF232	AP155	-	-	-	-	-	-	-													aec15
	ETEC_4076F_plunc_6	6070	49.0445	-	-	-	-	-	-	-	-	non-mobilizable	CP031654	1	Escherichia coli	AA379	AI397	-	-	-	-	-	-	-
	ETEC_4076F_plunc_7	3279	42.574	-	-	-	-	-	-	-	-	non-mobilizable	CP031654	1	Escherichia coli	AA379	AI397	-	-	-	-	-	-	-
	ETEC_4076F_plunc_8	7273	48.6182	-	-	-	-	-	-	-	-	non-mobilizable	CP010702	0.295981	Phaeobacter inhibens	AA430	AI496	-	-	-	-	-	-	-
	ETEC_4076F_plunc_9	16314	44.471	-	-	-	-	-	-	-	-	non-mobilizable	CP031654	1	Escherichia coli	AA379	AI397	-	-	-	-	-	-	-													ipad
	ETEC_4076F_virus_1	22802	47.873	-	-	-	-	-	-	-	-	non-mobilizable	CP031767	0.191731	Escherichia coli	AB002	AJ522	-	-	-	-	-	-	-
	ETEC_4076F_virus_2	27248	54.1801	-	-	-	-	-	-	-	-	non-mobilizable	MK439959	0.111073	Escherichia coli	AA860	AJ265	-	-	-	-	-	-	-
	ETEC_4076F_virus_3	18606	45.0984	-	-	-	-	-	-	-	-	non-mobilizable	CP012733	0.151946	Shigella flexneri 1a	AE322	AO085	-	-	-	-	-	-	-
	ETEC_4076F_virus_4	24820	53.05	-	-	-	-	-	-	-	-	non-mobilizable	CP024288	0.0554283	Escherichia albertii	AD672	AN296	genus	Escherichia	genus	Escherichia	-	-	-
	ETEC_4076F_virus_5	5329	55.6765	-	-	-	-	-	-	-	-	non-mobilizable	CP024288	0.107658	Escherichia albertii	AD672	AN296	-	-	-	-	-	-	-
	ETEC_4076F_virus_6	4729	42.3768	-	-	-	-	-	-	-	-	non-mobilizable	CP031654	1	Escherichia coli	AA379	AI397	-	-	-	-	-	-	-
	ETEC_4076F_virus_7	13527	46.7879	-	-	-	-	-	-	-	-	non-mobilizable	NC_006881	0.110193	Escherichia coli	AA161	AH807	-	-	-	-	-	-	-
	ETEC_4076F_virus_8	92368	47.1819	rep_cluster_1704	001113__CP011430_00070	-	-	-	-	-	-	non-mobilizable	CP028198	0.00075568	Salmonella enterica subsp, enterica serovar Concord	AB002	AJ523	family	Enterobacteriaceae	family	Enterobacteriaceae	-	-	-
	ETEC_4076F_vunc_1	3778	46.0826	-	-	-	-	-	-	-	-	non-mobilizable	CP031654	1	Escherichia coli	AA379	AI397	-	-	-	-	-	-	-
	ETEC_4077_chrom_1	5190196	50.3906	-	-	-	-	-	-	-	-	non-mobilizable	CP011314	0.210897	Klebsiella pneumoniae subsp, pneumoniae	AA405	AI447	-	-	-	-	-	-	-	ant(3'')-Ia_1
	ETEC_4077_pl_1	216724	47.0068	IncFIA	AF250878	MOBH	NC_013365_00169	MPF_F	NC_002305_00127,NC_002305_00120,NC_019360_00255,NC_019360_00256,NC_019360_00278,NC_005211_00030,NC_009981_00239	-	-	conjugative	MG904992	0.00673355	Escherichia coli	AA998	AJ516	order	Enterobacterales	order	Enterobacterales	order	Enterobacterales	10773089; 25389419; 19897651; 24247128; 20851899; 22511964	tet(B)_2	blaTEM-1B_1	sul3_2	ant(3'')-Ia_1	cmlA1_1	aadA2_1	floR_2	aph(6)-Id_1	aph(3'')-Ib_2	msr(E)_1	mph(E)_1	lnu(G)_1
	ETEC_4077_pl_2	58594	45.4654	IncFIA,IncX1	000136__AP014877_00014,000215__KC853434_00019	-	-	-	-	-	-	non-mobilizable	MG904998	0.0396325	Escherichia coli	AA328	AI229	order	Enterobacterales	order	Enterobacterales	order	Enterobacterales	10773089; 21625636; 25389419; 19897651; 22470007; 24247128; 20851899; 22511964													fedA	fedB	fedC	fedE	fedF	CAA46156	hlyC	hlyA	hlyB	hlyD
	ETEC_4077_pl_3	31040	51.2081	IncFIA	000136__AP014877_00014	-	-	-	-	-	-	non-mobilizable	CP021135	0.0600659	Pseudomonas fragi	AA583	AI807	order	Enterobacterales	order	Enterobacterales	order	Enterobacterales	10773089; 25389419; 19897651; 24247128; 20851899; 22511964													vat
	ETEC_4077_vunc_1	4376	43.4186	rep_cluster_2350	CP035723_00002	-	-	-	-	MOBP	KF992024	mobilizable	CP023904	0.0241368	Escherichia coli	AA677	AI956	multi-phylla	Actinobacteria,Proteobacteria,Firmicutes,Bacteroidetes	multi-phylla	Actinobacteria,Proteobacteria,Firmicutes,Bacteroidetes	genus	Escherichia	6263753; 17122402; 26802429
	ETEC_4078F_chrom_1	833640	51.2234	-	-	-	-	-	-	-	-	non-mobilizable	CP019281	0.182269	Escherichia coli	AF190	AP111	-	-	-	-	-	-	-
	ETEC_4078F_chrom_10	124209	50.506	-	-	-	-	-	-	-	-	non-mobilizable	CP025141	0.129604	Klebsiella pneumoniae	AA860	AJ278	-	-	-	-	-	-	-
	ETEC_4078F_chrom_11	935939	50.5647	-	-	-	-	-	-	-	-	non-mobilizable	CP017280	0.210897	Enterobacter ludwigii	AF888	AP896	-	-	-	-	-	-	-
	ETEC_4078F_chrom_12	85521	49.9959	-	-	-	-	-	-	-	-	non-mobilizable	MG557853	0.145727	Escherichia coli	AA619	AI859	-	-	-	-	-	-	-
	ETEC_4078F_chrom_13	730922	50.7255	-	-	-	-	-	-	-	-	non-mobilizable	CP019906	0.145727	Escherichia coli	AG294	AQ321	-	-	-	-	-	-	-
	ETEC_4078F_chrom_14	18921	51.9159	-	-	-	-	-	-	-	-	non-mobilizable	HQ201416	0.147707	Escherichia coli	AC302	AL432	-	-	-	-	-	-	-
	ETEC_4078F_chrom_15	321686	50.3718	-	-	-	-	-	-	-	-	non-mobilizable	AP002527	0.129604	Escherichia coli	AA372	AI346	-	-	-	-	-	-	-	ant(3'')-Ia_1
	ETEC_4078F_chrom_16	13908	41.4653	-	-	-	-	-	-	-	-	non-mobilizable	CP024095	0.186761	Escherichia coli	AG659	AQ711	-	-	-	-	-	-	-
	ETEC_4078F_chrom_17	944887	49.6937	-	-	-	-	-	-	-	-	non-mobilizable	MK439959	0.170926	Escherichia coli	AA860	AJ265	-	-	-	-	-	-	-
	ETEC_4078F_chrom_18	13793	49.0321	-	-	-	-	-	-	-	-	non-mobilizable	CP031654	1	Escherichia coli	AA379	AI397	-	-	-	-	-	-	-
	ETEC_4078F_chrom_19	1789	52.5992	-	-	-	-	-	-	-	-	non-mobilizable	CP031654	1	Escherichia coli	AA379	AI397	-	-	-	-	-	-	-
	ETEC_4078F_chrom_2	441481	51.6165	-	-	-	-	-	-	-	-	non-mobilizable	CP041303	0.203604	Escherichia coli	AA176	AH854	-	-	-	-	-	-	-
	ETEC_4078F_chrom_20	18270	51.6694	-	-	-	-	-	-	-	-	non-mobilizable	KY612499	0.186761	Escherichia coli	AB044	AJ585	-	-	-	-	-	-	-
	ETEC_4078F_chrom_21	16589	46.7358	-	-	-	-	-	-	-	-	non-mobilizable	AP019678	0.142009	Escherichia coli	AC305	AL439	-	-	-	-	-	-	-
	ETEC_4078F_chrom_3	482563	49.5786	-	-	-	-	-	-	-	-	non-mobilizable	MK439959	0.186761	Escherichia coli	AA860	AJ265	-	-	-	-	-	-	-
	ETEC_4078F_chrom_4	6516	49.5703	-	-	-	-	-	-	-	-	non-mobilizable	CP031654	1	Escherichia coli	AA379	AI397	-	-	-	-	-	-	-
	ETEC_4078F_chrom_5	11144	52.9433	-	-	-	-	-	-	-	-	non-mobilizable	CP022018	0.210897	Salmonella enterica subsp, enterica serovar Quebec str, S-1267	AG835	AQ891	-	-	-	-	-	-	-
	ETEC_4078F_chrom_6	18407	49.6279	-	-	-	-	-	-	-	-	non-mobilizable	CP019909	0.197292	Escherichia coli	AA178	AH865	-	-	-	-	-	-	-
	ETEC_4078F_chrom_7	75377	49.9635	-	-	-	-	-	-	-	-	non-mobilizable	CP034740	0.191731	Escherichia coli	AF232	AP155	-	-	-	-	-	-	-
	ETEC_4078F_chrom_8	135910	50.5231	-	-	-	-	-	-	-	-	non-mobilizable	CP019216	0.178173	Escherichia coli	AA374	AI353	-	-	-	-	-	-	-
	ETEC_4078F_chrom_9	6040	34.6192	-	-	-	-	-	-	-	-	non-mobilizable	CP034391	0.0282247	Escherichia coli	AG884	AQ940	genus	Escherichia	genus	Escherichia	-	-	-
	ETEC_4078F_pl_1	10308	51.2903	-	-	-	-	-	-	MOBF	CP000430	mobilizable	CP027222	0.0668569	Escherichia coli	AA343	AI291	-	-	-	-	-	-	-
	ETEC_4078F_pl_10	4619	49.7077	IncFIA	000136__AP014877_00014	-	-	-	-	-	-	non-mobilizable	CP040649	0.057671	Salmonella enterica subsp, enterica serovar Rough O:-:-	AC044	AL070	order	Enterobacterales	order	Enterobacterales	order	Enterobacterales	10773089; 25389419; 19897651; 24247128; 20851899; 22511964
	ETEC_4078F_pl_11	40718	52.3945	IncFIA,IncFIC	MK878891_00042,CP014493_00001	MOBF	NC_017627_00068	-	-	-	-	mobilizable	CP017852	0.0279555	Klebsiella variicola	AA190	AH891	order	Enterobacterales	order	Enterobacterales	order	Enterobacterales	10773089; 25389419; 19897651; 28842132; 24247128; 20851899; 22511964	mph(A)_2
	ETEC_4078F_pl_12	13218	51.2256	-	-	MOBF	CP026812_00205	MPF_F	NC_009837_00049,NC_018966_00040,NC_010488_00021,NC_014615_00033,08-5333_00200	-	-	conjugative	CP035752	0.0531179	Escherichia coli E110019	AA316	AI195	family	Enterobacteriaceae	family	Enterobacteriaceae	-	-	-													trat
	ETEC_4078F_pl_13	10153	50.6156	-	-	-	-	-	-	MOBP	AP014804	mobilizable	CP018343	0.0572108	Klebsiella pneumoniae	AA190	AH889	family	Enterobacteriaceae	family	Enterobacteriaceae	-	-	-
	ETEC_4078F_pl_14	15189	49.9309	-	-	MOBF	CP026812_00205	MPF_F	NC_008460_00107,NC_018966_00040,NC_019094_00068,NC_010719_00097,NC_013507_00059	-	-	conjugative	CP019910	0.0487413	Escherichia coli	AA336	AI271	family	Enterobacteriaceae	family	Enterobacteriaceae	-	-	-													trat
	ETEC_4078F_pl_15	42090	49.1518	-	-	-	-	-	-	-	-	non-mobilizable	CP036204	0.111073	Escherichia coli	AA375	AI366	-	-	-	-	-	-	-													fimB	fimE	fimA	fimI	fimC	fimD	fimF	fimG	fimH
	ETEC_4078F_pl_16	18853	52.8192	-	-	-	-	-	-	-	-	non-mobilizable	CP031654	1	Escherichia coli	AA379	AI397	-	-	-	-	-	-	-
	ETEC_4078F_pl_17	58602	45.4643	IncFIA,IncX1	000136__AP014877_00014,000215__KC853434_00019	-	-	-	-	-	-	non-mobilizable	MG904998	0.0393656	Escherichia coli	AA328	AI229	order	Enterobacterales	order	Enterobacterales	order	Enterobacterales	10773089; 21625636; 25389419; 19897651; 22470007; 24247128; 20851899; 22511964													hlyD	hlyB	hlyA	hlyC	CAA46156	fedF	fedE	fedC	fedB	fedA
	ETEC_4078F_pl_18	58425	51.1271	IncFIA	000136__AP014877_00014	-	-	-	-	-	-	non-mobilizable	CP021135	0.056983	Pseudomonas fragi	AA583	AI807	class	Gammaproteobacteria	class	Gammaproteobacteria	order	Enterobacterales	10773089; 25389419; 19897651; 24247128; 20851899; 22511964													vat	vat
	ETEC_4078F_pl_2	3209	46.65	-	-	-	-	MPF_F	NC_017639_00094	-	-	non-mobilizable	CP018343	0.102997	Klebsiella pneumoniae	AA190	AH889	-	-	-	-	-	-	-
	ETEC_4078F_pl_3	15247	40.9917	-	-	-	-	-	-	-	-	non-mobilizable	AP019556	0.12827	Klebsiella pneumoniae	AA977	AJ479	-	-	-	-	-	-	-
	ETEC_4078F_pl_4	19076	44.5586	-	-	-	-	-	-	-	-	non-mobilizable	AP002527	0.0593303	Escherichia coli	AA372	AI346	family	Enterobacteriaceae	family	Enterobacteriaceae	-	-	-	ant(3'')-Ia_1												stgC	stgB	stgA
	ETEC_4078F_pl_5	44991	52.8106	-	-	MOBF	CP023471_00010	MPF_F	NC_007675_00027,NC_017639_00100,NC_018966_00040,NC_019094_00068,NC_006323_00113,NC_009837_00049,NC_008460_00107,NC_022651_00077,NC_010409_00124,NC_019094_00090,NC_017639_00094,NC_013437_00116,NC_013507_00059	MOBP	AP014804	conjugative	CP033629	0.0130157	Klebsiella pneumoniae	AA338	AI281	family	Enterobacteriaceae	family	Enterobacteriaceae	-	-	-													trat
	ETEC_4078F_pl_6	95115	51.5366	IncFIA,IncFIB,IncFIC	CP022610_00144,000096__NC_019117_00097,AP001918	MOBF,MOBP	NC_017627_00068,NC_021819_00066	-	-	-	-	mobilizable	CP042640	0.0151342	Escherichia coli	AA594	AI821	order	Enterobacterales	order	Enterobacterales	order	Enterobacterales	10773089; 11254626; 25389419; 19482926; 19897651; 28842132; 15781495; 24247128; 20851899; 22511964; 16257053	sul3_2	ant(3'')-Ia_1	cmlA1_1	aadA2_1	dfrA12_8	tet(M)_8	blaTEM-1B_1	floR_2	mef(B)_1				int
	ETEC_4078F_pl_7	216725	47.008	IncHI1B	AF250878	MOBH	NC_013365_00169	MPF_F	NC_002305_00120,NC_002305_00127,NC_005211_00030,NC_019360_00278,NC_019360_00256,NC_019360_00255,NC_009981_00239	-	-	conjugative	MG904992	0.00673355	Escherichia coli	AA998	AJ516	order	Enterobacterales	order	Enterobacterales	genus	Salmonella	18606786	aadA2_1	cmlA1_1	ant(3'')-Ia_1	sul3_2	blaTEM-1B_1	tet(B)_2	lnu(G)_1	mph(E)_1	msr(E)_1	aph(3'')-Ib_2	aph(6)-Id_1	floR_2
	ETEC_4078F_pl_8	24328	45.4867	-	-	-	-	-	-	-	-	non-mobilizable	CP041451	0.145727	Escherichia coli	AA746	AJ069	-	-	-	-	-	-	-
	ETEC_4078F_pl_9	32413	46.8793	-	-	-	-	-	-	-	-	non-mobilizable	CP035346	0.0349268	Escherichia coli	AD690	AN318	genus	Escherichia	genus	Escherichia	-	-	-
	ETEC_4078F_plunc_1	9518	46.8586	-	-	-	-	-	-	-	-	non-mobilizable	CP031654	1	Escherichia coli	AA379	AI397	-	-	-	-	-	-	-
	ETEC_4078F_plunc_10	2865	49.0401	-	-	-	-	-	-	-	-	non-mobilizable	CP028802	0.0807479	Klebsiella pneumoniae	AB045	AJ587	-	-	-	-	-	-	-
	ETEC_4078F_plunc_11	7144	48.6422	-	-	-	-	-	-	-	-	non-mobilizable	CP031654	1	Escherichia coli	AA379	AI397	-	-	-	-	-	-	-
	ETEC_4078F_plunc_12	1019	48.7733	-	-	-	-	-	-	-	-	non-mobilizable	KY612499	0.174408	Escherichia coli	AB044	AJ585	-	-	-	-	-	-	-
	ETEC_4078F_plunc_13	1534	44.7197	-	-	-	-	-	-	-	-	non-mobilizable	CP031654	1	Escherichia coli	AA379	AI397	-	-	-	-	-	-	-
	ETEC_4078F_plunc_14	2663	43.5599	-	-	-	-	-	-	-	-	non-mobilizable	CP031654	1	Escherichia coli	AA379	AI397	-	-	-	-	-	-	-
	ETEC_4078F_plunc_15	32080	49.336	-	-	-	-	-	-	-	-	non-mobilizable	CP019138	0.110193	Brevirhabdus pacifica	AA903	AJ346	-	-	-	-	-	-	-
	ETEC_4078F_plunc_16	19717	45.5039	-	-	-	-	-	-	-	-	non-mobilizable	DQ115387	0.149777	Salmonella enterica subsp, enterica serovar Dublin	AB233	AJ924	-	-	-	-	-	-	-
	ETEC_4078F_plunc_17	6884	43.4486	-	-	-	-	-	-	-	-	non-mobilizable	CP031654	1	Escherichia coli	AA379	AI397	-	-	-	-	-	-	-
	ETEC_4078F_plunc_18	9287	46.6566	-	-	-	-	-	-	-	-	non-mobilizable	CP024485	0.126974	Klebsiella pneumoniae	AA127	AH756	-	-	-	-	-	-	-													eaeH
	ETEC_4078F_plunc_19	14857	47.6274	-	-	-	-	-	-	-	-	non-mobilizable	AP019557	0.149777	Klebsiella pneumoniae	AA977	AJ479	-	-	-	-	-	-	-
	ETEC_4078F_plunc_2	39954	50.1952	-	-	-	-	-	-	-	-	non-mobilizable	CP019281	0.13538	Escherichia coli	AF190	AP111	-	-	-	-	-	-	-
	ETEC_4078F_plunc_20	2480	51.371	-	-	-	-	-	-	-	-	non-mobilizable	CP031654	1	Escherichia coli	AA379	AI397	-	-	-	-	-	-	-
	ETEC_4078F_plunc_21	9064	49.1064	-	-	-	-	-	-	-	-	non-mobilizable	KY612499	0.182269	Escherichia coli	AB044	AJ585	-	-	-	-	-	-	-
	ETEC_4078F_plunc_22	2619	37.8389	-	-	-	-	-	-	-	-	non-mobilizable	CP034740	0.0786628	Escherichia coli	AF232	AP155	-	-	-	-	-	-	-
	ETEC_4078F_plunc_23	19558	50.6596	-	-	-	-	-	-	-	-	non-mobilizable	CP034740	0.191731	Escherichia coli	AF232	AP155	-	-	-	-	-	-	-													aec23	aec24	aec25	aec26	clpV	aec32	Z0265	aec17	Z0263	aec18	aec19	UMNK88_238	aec22
	ETEC_4078F_plunc_24	16325	44.4472	-	-	-	-	-	-	-	-	non-mobilizable	CP031654	1	Escherichia coli	AA379	AI397	-	-	-	-	-	-	-													ipad
	ETEC_4078F_plunc_25	3276	47.3443	-	-	-	-	-	-	-	-	non-mobilizable	MF156714	0.23011	Escherichia coli	AA170	AH819	-	-	-	-	-	-	-
	ETEC_4078F_plunc_26	7226	40.5203	-	-	-	-	-	-	-	-	non-mobilizable	CP006891	0.295981	Zymomonas mobilis subsp, mobilis str, CP4 = NRRL B-14023	AE283	AO031	-	-	-	-	-	-	-
	ETEC_4078F_plunc_27	19872	54.9718	-	-	-	-	-	-	-	-	non-mobilizable	CP017280	0.295981	Enterobacter ludwigii	AF888	AP896	-	-	-	-	-	-	-
	ETEC_4078F_plunc_28	19686	46.5254	-	-	-	-	-	-	-	-	non-mobilizable	CP033093	0.0677629	Escherichia coli	AB718	AK609	-	-	-	-	-	-	-
	ETEC_4078F_plunc_29	8670	50.9804	-	-	-	-	-	-	-	-	non-mobilizable	CP031654	1	Escherichia coli	AA379	AI397	-	-	-	-	-	-	-
	ETEC_4078F_plunc_3	4507	53.0286	-	-	-	-	-	-	-	-	non-mobilizable	CP010702	0.295981	Phaeobacter inhibens	AA430	AI496	-	-	-	-	-	-	-
	ETEC_4078F_plunc_30	9960	45.5221	-	-	-	-	-	-	-	-	non-mobilizable	CP033093	0.182269	Escherichia coli	AB718	AK609	-	-	-	-	-	-	-
	ETEC_4078F_plunc_31	5284	53.9175	-	-	-	-	-	-	-	-	non-mobilizable	CP031654	1	Escherichia coli	AA379	AI397	-	-	-	-	-	-	-
	ETEC_4078F_plunc_32	1690	43.787	-	-	-	-	-	-	-	-	non-mobilizable	CP031654	1	Escherichia coli	AA379	AI397	-	-	-	-	-	-	-
	ETEC_4078F_plunc_4	5320	53.3459	-	-	-	-	-	-	-	-	non-mobilizable	CP030228	0.117785	Salmonella enterica	AE478	AO269	-	-	-	-	-	-	-
	ETEC_4078F_plunc_5	5822	46.4617	-	-	-	-	-	-	-	-	non-mobilizable	CP031654	1	Escherichia coli	AA379	AI397	-	-	-	-	-	-	-
	ETEC_4078F_plunc_6	11637	54.1978	-	-	-	-	-	-	-	-	non-mobilizable	CP031654	1	Escherichia coli	AA379	AI397	-	-	-	-	-	-	-
	ETEC_4078F_plunc_7	7634	52.8425	-	-	-	-	-	-	-	-	non-mobilizable	CP028802	0.0931964	Klebsiella pneumoniae	AB045	AJ587	-	-	-	-	-	-	-
	ETEC_4078F_plunc_8	2028	40.3846	-	-	-	-	-	-	-	-	non-mobilizable	CP031654	1	Escherichia coli	AA379	AI397	-	-	-	-	-	-	-
	ETEC_4078F_plunc_9	9372	55.8792	-	-	-	-	-	-	-	-	non-mobilizable	CP031654	1	Escherichia coli	AA379	AI397	-	-	-	-	-	-	-
	ETEC_4078F_virus_1	13387	49.2119	-	-	-	-	-	-	-	-	non-mobilizable	CP031654	1	Escherichia coli	AA379	AI397	-	-	-	-	-	-	-
	ETEC_4078F_virus_2	40669	51.6511	-	-	-	-	-	-	-	-	non-mobilizable	CP012733	0.0914855	Shigella flexneri 1a	AE322	AO085	-	-	-	-	-	-	-													iss2
	ETEC_4078F_virus_3	5906	48.2729	-	-	-	-	-	-	-	-	non-mobilizable	CP021835	0.164662	Klebsiella pneumoniae	AA860	AJ278	-	-	-	-	-	-	-
	ETEC_4078F_virus_4	12443	52.8008	-	-	-	-	-	-	-	-	non-mobilizable	CP025144	0.126974	Klebsiella pneumoniae	AA860	AJ278	-	-	-	-	-	-	-
	ETEC_4078F_vunc_1	1833	46.6994	-	-	-	-	-	-	-	-	non-mobilizable	CP030228	0.0665597	Salmonella enterica	AE478	AO269	-	-	-	-	-	-	-
	ETEC_4078F_vunc_10	3494	39.3532	-	-	-	-	-	-	-	-	non-mobilizable	CP030228	0.0994698	Salmonella enterica	AE478	AO269	-	-	-	-	-	-	-
	ETEC_4078F_vunc_11	5330	52.7017	-	-	-	-	-	-	-	-	non-mobilizable	CP020349	0.125715	Pasteurella multocida subsp, septica	AF885	AP893	-	-	-	-	-	-	-
	ETEC_4078F_vunc_12	3217	50.2642	-	-	-	-	-	-	-	-	non-mobilizable	CP031654	1	Escherichia coli	AA379	AI397	-	-	-	-	-	-	-
	ETEC_4078F_vunc_13	1729	51.6484	-	-	-	-	-	-	-	-	non-mobilizable	NC_006881	0.0693234	Escherichia coli	AA161	AH807	-	-	-	-	-	-	-
	ETEC_4078F_vunc_2	7507	31.8103	-	-	-	-	-	-	-	-	non-mobilizable	CP031654	1	Escherichia coli	AA379	AI397	-	-	-	-	-	-	-													espX3	espY4
	ETEC_4078F_vunc_3	12394	40.9311	-	-	-	-	-	-	-	-	non-mobilizable	CP010136	0.167688	Escherichia coli	AA186	AH885	-	-	-	-	-	-	-
	ETEC_4078F_vunc_4	3394	52.9758	-	-	-	-	-	-	-	-	non-mobilizable	CP031654	1	Escherichia coli	AA379	AI397	-	-	-	-	-	-	-
	ETEC_4078F_vunc_5	13006	43.4953	rep_cluster_2350	CP035723_00002	-	-	-	-	MOBP	KF992024	mobilizable	CP023904	0.0242917	Escherichia coli	AA677	AI956	multi-phylla	Firmicutes,Actinobacteria,Proteobacteria,Bacteroidetes	multi-phylla	Firmicutes,Actinobacteria,Proteobacteria,Bacteroidetes	genus	Escherichia	6263753; 17122402; 26802429
	ETEC_4078F_vunc_6	2740	50.5474	-	-	-	-	-	-	-	-	non-mobilizable	CP031654	1	Escherichia coli	AA379	AI397	-	-	-	-	-	-	-
	ETEC_4078F_vunc_7	8441	39.7346	-	-	-	-	-	-	-	-	non-mobilizable	CP031654	1	Escherichia coli	AA379	AI397	-	-	-	-	-	-	-
	ETEC_4078F_vunc_8	4673	43.441	-	-	-	-	-	-	-	-	non-mobilizable	CP031654	1	Escherichia coli	AA379	AI397	-	-	-	-	-	-	-
	ETEC_4078F_vunc_9	3048	55.1837	-	-	-	-	-	-	-	-	non-mobilizable	MK439959	0.219531	Escherichia coli	AA860	AJ265	-	-	-	-	-	-	-
	ETEC_4079_chrom_1	5181067	50.3925	-	-	-	-	-	-	-	-	non-mobilizable	CP011314	0.210897	Klebsiella pneumoniae subsp, pneumoniae	AA405	AI447	-	-	-	-	-	-	-	ant(3'')-Ia_1
	ETEC_4079_pl_1	77176	51.6495	IncFIA,IncFIC	MK878891_00042,CP014493_00001	MOBF	NC_017627_00068	MPF_F	NC_008460_00107,NC_019094_00068,NC_018966_00040,NC_017639_00100,NC_007675_00027,NC_017639_00094,NC_019094_00090,NC_010409_00124,NC_022651_00077,NC_013507_00059,NC_013437_00116	MOBF,MOBP	CP019007,AP014804	conjugative	CP016389	0.00715996	Salmonella enterica subsp, enterica serovar Typhimurium	AA338	AI281	order	Enterobacterales	order	Enterobacterales	order	Enterobacterales	10773089; 25389419; 19897651; 28842132; 24247128; 20851899; 22511964	mph(A)_2												trat
	ETEC_4079_pl_2	216724	47.0068	IncFIA	AF250878	MOBH	NC_013365_00169	MPF_F	NC_002305_00127,NC_002305_00120,NC_019360_00255,NC_019360_00256,NC_019360_00278,NC_005211_00030,NC_009981_00239	-	-	conjugative	MG904992	0.00673355	Escherichia coli	AA998	AJ516	order	Enterobacterales	order	Enterobacterales	order	Enterobacterales	10773089; 25389419; 19897651; 24247128; 20851899; 22511964	tet(B)_2	blaTEM-1B_1	sul3_2	ant(3'')-Ia_1	cmlA1_1	aadA2_1	floR_2	aph(6)-Id_1	aph(3'')-Ib_2	msr(E)_1	mph(E)_1	lnu(G)_1
	ETEC_4079_pl_3	36528	53.0278	IncFIA	000136__AP014877_00014	-	-	-	-	-	-	non-mobilizable	LT985299	0.0425838	Escherichia coli	AC247	AL358	class	Gammaproteobacteria	class	Gammaproteobacteria	order	Enterobacterales	10773089; 25389419; 19897651; 24247128; 20851899; 22511964	tet(A)_6												vat
	ETEC_4079_pl_4	58596	45.4656	IncFIA,IncX1	000136__AP014877_00014,000215__KC853434_00019	-	-	-	-	-	-	non-mobilizable	MG904998	0.0394988	Escherichia coli	AA328	AI229	order	Enterobacterales	order	Enterobacterales	order	Enterobacterales	10773089; 21625636; 25389419; 19897651; 22470007; 24247128; 20851899; 22511964													fedA	fedB	fedC	fedE	fedF	CAA46156	hlyC	hlyA	hlyB	hlyD
	ETEC_4079_vunc_1	4376	43.4186	rep_cluster_2350	CP035723_00002	-	-	-	-	MOBP	KF992024	mobilizable	CP023904	0.0241368	Escherichia coli	AA677	AI956	multi-phylla	Actinobacteria,Firmicutes,Proteobacteria,Bacteroidetes	multi-phylla	Actinobacteria,Firmicutes,Proteobacteria,Bacteroidetes	genus	Escherichia	6263753; 17122402; 26802429
	ETEC_4080F_chrom_1	2816725	50.9807	-	-	-	-	-	-	-	-	non-mobilizable	CP021463	0.219531	Salmonella enterica subsp, enterica serovar Typhimurium	AA739	AJ059	-	-	-	-	-	-	-
	ETEC_4080F_chrom_2	691552	50.2872	-	-	-	-	-	-	-	-	non-mobilizable	CP012732	0.167688	Shigella flexneri 1a	AD446	AN005	-	-	-	-	-	-	-
	ETEC_4080F_chrom_3	747967	49.9149	-	-	-	-	-	-	-	-	non-mobilizable	MK439959	0.210897	Escherichia coli	AA860	AJ265	-	-	-	-	-	-	-
	ETEC_4080F_chrom_4	715682	50.5238	-	-	-	-	-	-	-	-	non-mobilizable	CP019906	0.14383	Escherichia coli	AG294	AQ321	-	-	-	-	-	-	-
	ETEC_4080F_pl_1	122674	51.2513	IncI-gamma/K1	CP001118	MOBP	NC_019097	MPF_I	NC_019097_00056,NC_019097_00085,NZ_CM001473_00069,NC_022267_00069,NC_019097_00075,NC_015965_00072,NC_023290_00086,NC_019111_00038,NC_022267_00057	MOBP	HM021326	conjugative	CP025751	0.0117112	Escherichia coli	AA473	AI587	order	Enterobacterales	family	Enterobacteriaceae	order	Enterobacterales	23333216; 30761100; 25987637; 21470454; 29899511; 20851899	tet(A)_6	dfrA1_10	ant(3'')-Ia_1	sul3_2	blaTEM-1B_1								int
	ETEC_4080F_pl_2	30806	41.005	IncX4	000224__NC_022105_00002	MOBP	NC_013718_00057	MPF_T	NC_019128_00037,NC_013718_00045,NC_013718_00044,NC_013718_00041	-	-	conjugative	LR025103	0.0183132	Escherichia coli	AA619	AI860	family	Enterobacteriaceae	family	Enterobacteriaceae	family	Enterobacteriaceae	26842776; 21911569; 28336940
	ETEC_4080F_pl_3	66123	47.4389	IncHI1B	000138__CP021336_00001	-	-	-	-	-	-	non-mobilizable	CP021336	0.0397669	Escherichia coli	AA378	AI385	order	Enterobacterales	order	Enterobacterales	genus	Salmonella	18606786
	ETEC_4080F_pl_4	67350	51.1284	IncFIA	000136__AP014877_00014	MOBF	NC_017627_00068	MPF_F	NC_018966_00040,NC_010488_00021,NC_009837_00049,NC_022651_00077,NC_010409_00124,NC_019094_00090,NC_017639_00094,NC_007675_00027,NC_017639_00100,NC_013437_00116,08-5333_00200	MOBF	CP000430	conjugative	MH648141	0.0286795	Salmonella enterica subsp, enterica serovar Typhimurium	AA316	AI188	order	Enterobacterales	order	Enterobacterales	order	Enterobacterales	10773089; 25389419; 19897651; 24247128; 20851899; 22511964													trat	paa
	ETEC_4080F_pl_5	102953	46.937	IncFIA,IncFIB	000136__AP014877_00014,000096__NC_019117_00097	-	-	MPF_T	NC_011351_00017	-	-	non-mobilizable	CP025752	0.0284057	Escherichia coli	AB745	AK650	order	Enterobacterales	order	Enterobacterales	order	Enterobacterales	10773089; 11254626; 25389419; 19482926; 19897651; 15781495; 24247128; 20851899; 22511964; 16257053													vat	hlyD	hlyB	hlyA	hlyC	fedF	fedE	fedC	fedB	fedA	CAA46156	trat	cba
	ETEC_4080F_plunc_1	17593	53.4815	-	-	-	-	-	-	-	-	non-mobilizable	CP025980	0.147707	Escherichia marmotae	AD671	AN295	-	-	-	-	-	-	-													gspD	gspE	gspF	gspG	gspH	gspI	gspJ	gspK	gspL	gspM	b2972	yghg	gspC
	ETEC_4080F_virus_1	41329	52.9943	-	-	-	-	-	-	-	-	non-mobilizable	CP019281	0.1233	Escherichia coli	AF190	AP111	-	-	-	-	-	-	-
	ETEC_4080F_virus_2	45772	49.9694	-	-	-	-	-	-	-	-	non-mobilizable	CP019281	0.136948	Escherichia coli	AF190	AP111	-	-	-	-	-	-	-													cma
	ETEC_4081F_chrom_1	516905	49.6163	-	-	-	-	-	-	-	-	non-mobilizable	CP031548	0.178173	Escherichia coli	AA328	AI229	-	-	-	-	-	-	-
	ETEC_4081F_chrom_2	1157698	51.2303	-	-	-	-	-	-	-	-	non-mobilizable	CP012501	0.210897	Escherichia coli	AB266	AJ973	-	-	-	-	-	-	-
	ETEC_4081F_chrom_3	471316	50.2289	-	-	-	-	-	-	-	-	non-mobilizable	CP019281	0.203604	Escherichia coli	AF190	AP111	-	-	-	-	-	-	-
	ETEC_4081F_chrom_4	1419290	51.1632	-	-	-	-	-	-	-	-	non-mobilizable	CP024236	0.186761	Escherichia coli O6:H16	AA998	AJ514	-	-	-	-	-	-	-
	ETEC_4081F_chrom_5	88353	50.8132	-	-	-	-	-	-	-	-	non-mobilizable	AP010962	0.243761	Escherichia coli O111:H- str, 11128	AA378	AI392	-	-	-	-	-	-	-
	ETEC_4081F_chrom_6	1356209	50.2348	-	-	-	-	-	-	-	-	non-mobilizable	CP019906	0.167688	Escherichia coli	AG294	AQ321	-	-	-	-	-	-	-
	ETEC_4081F_chrom_7	163774	51.4086	-	-	-	-	-	-	-	-	non-mobilizable	CP042589	0.151946	Escherichia coli	AB718	AK607	-	-	-	-	-	-	-
	ETEC_4081F_pl_1	110653	50.5951	IncI-gamma/K1	CP010831	MOBP	NC_019097	MPF_I	NC_019097_00085,NZ_CM001473_00069,NC_022267_00069,NC_019097_00075,NC_015965_00072,NC_023290_00086,NC_019111_00038,NC_022267_00057,NC_019097_00056	MOBP	HM021326	conjugative	CP039604	0.0204789	Salmonella enterica subsp, enterica	AA474	AI609	order	Enterobacterales	family	Enterobacteriaceae	order	Enterobacterales	23333216; 30761100; 25987637; 21470454; 29899511; 20851899	blaTEM-1A_1	aph(3')-Ia_1	sul3_2	ant(3'')-Ia_1	cmlA1_1	aadA2_1	dfrA12_8						int
	ETEC_4081F_pl_10	82703	48.0611	IncFIA	000136__AP014877_00014	MOBF	NC_017627_00068	-	-	-	-	mobilizable	MG904998	0.0189925	Escherichia coli	AA328	AI229	order	Enterobacterales	order	Enterobacterales	order	Enterobacterales	10773089; 25389419; 19897651; 24247128; 20851899; 22511964													hlyC	hlyA	hlyB	hlyD	fedF	fedE	fedC	fedB	fedA	paa	estIa	stb
	ETEC_4081F_pl_2	75830	51.6418	IncFIA,IncFIC	MK878891_00042,AY458016	MOBF	NC_022333_00006	MPF_F	NC_007635_00031,NZ_AGTD01000004_00091,NZ_AGTD01000004_00093,NZ_AGTD01000004_00096,NC_021817_00023,NZ_AGTD01000004_00099,NC_022333_00014,NC_021871_00015,NZ_AGTD01000004_00104,NZ_AGTD01000004_00094,NC_021817_00013,NC_009790_00086	-	-	conjugative	CP027106	0.0503867	Escherichia coli	AE932	AO815	order	Enterobacterales	order	Enterobacterales	order	Enterobacterales	10773089; 25389419; 19897651; 28842132; 24247128; 20851899; 22511964													cma	cba
	ETEC_4081F_pl_3	45541	50.8992	IncFIA	000136__AP014877_00014	MOBF	NC_017627_00068	MPF_F	NC_009837_00049,NC_022651_00077,NC_010409_00124,NC_019094_00090,NC_017639_00094,NC_007675_00027,NC_017639_00100,NC_018966_00040,NC_010488_00021,NC_014615_00033,NC_019072_00073,NC_013437_00116,08-5333_00200	MOBF	CP010192	conjugative	CP028193	0.0250005	Escherichia coli	AA332	AI247	order	Enterobacterales	order	Enterobacterales	order	Enterobacterales	10773089; 25389419; 19897651; 24247128; 20851899; 22511964													trat	paa
	ETEC_4081F_pl_4	1383	55.3868	-	-	-	-	-	-	-	-	non-mobilizable	CP017846	0.151946	Escherichia coli	AA183	AH877	-	-	-	-	-	-	-
	ETEC_4081F_pl_5	42757	43.5695	IncX4	000223__CP022729_00007	-	-	MPF_T	NC_011351_00017,NC_011351_00014,NC_011351_00013,NC_011351_00011	-	-	non-mobilizable	CP022728	0.0258115	Escherichia coli O157:H7	AB745	AK652	family	Enterobacteriaceae	family	Enterobacteriaceae	family	Enterobacteriaceae	26842776; 21911569; 28336940
	ETEC_4081F_pl_6	10056	55.2506	-	-	MOBP,MOBP	NC_014003_00004,NC_022662_00003	-	-	MOBP	NZ_CP011065	mobilizable	CP021100	0.0023533	Escherichia coli	AA163	AH811	family	Enterobacteriaceae	family	Enterobacteriaceae	-	-	-
	ETEC_4081F_pl_7	6022	59.3989	-	-	-	-	-	-	-	-	non-mobilizable	CP019692	0.0482105	Shigella sonnei	AA476	AI626	family	Enterobacteriaceae	family	Enterobacteriaceae	-	-	-
	ETEC_4081F_pl_8	14182	47.4404	rep_cluster_2350	CP035723_00002	-	-	-	-	MOBF,MOBP,MOB_unknown	NZ_CP012164,CP018844,NC_019986	mobilizable	CP018943	0.0242142	Escherichia coli	AC509	AL724	multi-phylla	Firmicutes,Proteobacteria,Bacteroidetes,Actinobacteria	multi-phylla	Firmicutes,Proteobacteria,Bacteroidetes,Actinobacteria	genus	Escherichia	6263753; 17122402; 26802429													ce1a	ce1a
	ETEC_4081F_pl_9	20841	49.5466	rep_cluster_2350,rep_cluster_2370	CP041342_00001,EU580135_00003	MOBP	NC_019076_00002	-	-	MOBP,MOBP	MF083142,NZ_CP006661	mobilizable	EU580135	0.0188053	Escherichia coli	AA144	AH781	multi-phylla	Firmicutes,Proteobacteria,Bacteroidetes,Actinobacteria	multi-phylla	Firmicutes,Proteobacteria,Bacteroidetes,Actinobacteria	genus	Escherichia	6263753; 17122402; 26802429
	ETEC_4081F_plunc_1	2442	45.864	-	-	-	-	-	-	-	-	non-mobilizable	CP014087	0.0712856	Escherichia coli	AG401	AQ434	-	-	-	-	-	-	-
	ETEC_4081F_plunc_2	4893	58.553	-	-	-	-	-	-	-	-	non-mobilizable	CP045020	0.0848014	Klebsiella pneumoniae subsp, pneumoniae	AA190	AH889	-	-	-	-	-	-	-
	ETEC_4081F_virus_1	29063	49.4271	-	-	-	-	-	-	-	-	non-mobilizable	CP012732	0.23011	Shigella flexneri 1a	AD446	AN005	-	-	-	-	-	-	-
	ETEC_4081F_virus_2	99354	48.0645	IncHI1B	000138__CP021336_00001	-	-	-	-	-	-	non-mobilizable	CP019188	0.0194991	Salmonella enterica subsp, enterica serovar Pomona str, ATCC 10729	AA378	AI389	order	Enterobacterales	order	Enterobacterales	genus	Salmonella	18606786
	ETEC_4081F_virus_3	1045	44.4019	-	-	-	-	-	-	-	-	non-mobilizable	CP034163	0.295981	Escherichia albertii	AA378	AI371	-	-	-	-	-	-	-
	ETEC_4083F_chrom_1	841414	50.6439	-	-	-	-	-	-	-	-	non-mobilizable	CP019906	0.145727	Escherichia coli	AG294	AQ321	-	-	-	-	-	-	-
	ETEC_4083F_chrom_2	850856	49.4195	-	-	-	-	-	-	-	-	non-mobilizable	CP019281	0.210897	Escherichia coli	AF190	AP111	-	-	-	-	-	-	-
	ETEC_4083F_chrom_3	134621	49.8681	-	-	-	-	-	-	-	-	non-mobilizable	CP019281	0.154223	Escherichia coli	AF190	AP111	-	-	-	-	-	-	-
	ETEC_4083F_chrom_4	3128952	51.1752	ColRNAI_rep_cluster_1857	000009__CP017845	-	-	MPF_F	NC_014304_00056	-	-	non-mobilizable	CP008824	0.191731	Enterobacter cloacae ECNIH2	AA860	AJ277	order	Enterobacterales	order	Enterobacterales	genus	Klebsiella	23800906; 24777092	catA1_1	dfrA14_5	aadA10_2	sul1_5
	ETEC_4083F_chrom_5	351753	50.0598	-	-	-	-	-	-	-	-	non-mobilizable	CP031547	0.154223	Escherichia coli	AA738	AJ049	-	-	-	-	-	-	-
	ETEC_4083F_pl_1	57881	52.9397	IncFIA	CP022610_00144	MOBF	NC_022333_00006	MPF_F	NZ_AGTD01000004_00104,NC_007635_00031,NZ_AGTD01000004_00091,NZ_AGTD01000004_00093,NZ_AGTD01000004_00096,NC_021817_00023,NZ_AGTD01000004_00099,NC_022333_00014,NC_021871_00015,NC_021817_00013,NC_009790_00086,NZ_AGTD01000004_00094	-	-	conjugative	CP025885	0.0445606	Escherichia coli	AE930	AO812	order	Enterobacterales	order	Enterobacterales	order	Enterobacterales	10773089; 25389419; 19897651; 24247128; 20851899; 22511964													paa
	ETEC_4083F_pl_2	103433	51.7021	IncFIB,IncFIC,IncI1	000095__NZ_CP014273_00094,AP001918,CP010124_00057	MOBF	NC_017627_00068	MPF_F	NC_009837_00049,NC_010488_00021,NC_018966_00040,NC_017639_00100,NC_007675_00027,NC_017639_00094,NC_019094_00090,NC_010409_00124,NC_022651_00077,NC_013437_00116,08-5333_00200	MOBF	NZ_CP012164	conjugative	MG904993	0.00715996	Escherichia coli	AB267	AJ976	order	Enterobacterales	order	Enterobacterales	order	Enterobacterales	11254626; 19482926; 28842132; 15781495; 20851899; 16257053	tet(A)_6												stb	astA	eltA	eltB
	ETEC_4083F_pl_3	5125	49.4634	rep_cluster_2335	KU302809_00001	MOBP	NC_019076_00002	-	-	MOBP	CP008720	mobilizable	MK360094	0.0184965	Salmonella enterica subsp, enterica serovar Typhimurium	AE682	AO511	multi-phylla	Firmicutes,Proteobacteria,Actinobacteria	multi-phylla	Firmicutes,Proteobacteria,Actinobacteria	order	Enterobacterales	20008783
	ETEC_4083F_pl_4	15164	52.7236	rep_cluster_2335	KU302809_00001	MOBP	NC_019076_00002	-	-	MOBP	CP008720	mobilizable	MK360094	0.0323015	Salmonella enterica subsp, enterica serovar Typhimurium	AE682	AO511	multi-phylla	Firmicutes,Proteobacteria,Actinobacteria	multi-phylla	Firmicutes,Proteobacteria,Actinobacteria	order	Enterobacterales	20008783
	ETEC_4083F_pl_5	45484	45.1873	IncX4	000224__NC_022105_00002	MOBP	NC_013718_00057	MPF_T	NC_013718_00041,NC_019128_00037,NC_013718_00045,NC_013718_00044	-	-	conjugative	NC_019129	0.0151872	Salmonella enterica subsp, enterica serovar Heidelberg	AA619	AI860	family	Enterobacteriaceae	family	Enterobacteriaceae	family	Enterobacteriaceae	26842776; 21911569; 28336940	blaTEM-1B_1	lnu(G)_1	ant(3'')-Ia_1										int
	ETEC_4083F_pl_6	63174	42.9623	IncI2	JN983044	MOBP,MOBP	MN232180_00018,CP039587_00013	MPF_T	NC_019039_00065,NC_020270_00063,NC_019039_00052,NC_019039_00051,NC_020270_00058	-	-	conjugative	CP028155	0.0109571	Salmonella enterica subsp, enterica serovar Enteritidis	AA372	AI347	family	Enterobacteriaceae	family	Enterobacteriaceae	family	Enterobacteriaceae	26842776; 30761100; 25861872
	ETEC_4083F_pl_7	65550	51.8886	IncI1	CP010124_00057	MOBP	NC_017643_00011	MPF_I	NC_017643_00047,NC_017643_00042,NC_017643_00041,NC_017643_00039,NC_017643_00038,NC_017643_00037,NC_017643_00033,NC_017643_00021	-	-	conjugative	CP002733	0.000409992	Escherichia coli UMNK88	AD669	AN293	order	Enterobacterales	order	Enterobacterales	-	-	-													astA	hlyD	hlyB	hlyA	hlyC
	ETEC_4083F_pl_8	87922	50.1934	IncFIA	000136__AP014877_00014	MOBF,MOBP	NC_017639_00103,NC_021819_00066	MPF_F	NC_022651_00077,NC_010409_00124,NC_019094_00090,NC_017639_00094,NC_017639_00100	MOBF	CP015086	conjugative	MG904991	0.00433199	Escherichia coli	AA349	AI302	order	Enterobacterales	order	Enterobacterales	order	Enterobacterales	10773089; 25389419; 19897651; 24247128; 20851899; 22511964													faeC	faeD	faeE	faeE	faeG	faeH	faeI	faeJ
	ETEC_4083F_virus_1	31496	52.9559	-	-	-	-	-	-	-	-	non-mobilizable	MK439959	0.115759	Escherichia coli	AA860	AJ265	-	-	-	-	-	-	-
	ETEC_4083F_virus_2	6268	54.2278	-	-	-	-	-	-	-	-	non-mobilizable	CP014087	0.106047	Escherichia coli	AG401	AQ434	-	-	-	-	-	-	-
	ETEC_4083F_virus_3	10225	53.9853	-	-	-	-	-	-	-	-	non-mobilizable	MK439959	0.164662	Escherichia coli	AA860	AJ265	-	-	-	-	-	-	-
	ETEC_4083F_vunc_1	4970	45.2314	-	-	-	-	-	-	-	-	non-mobilizable	MK439959	0.263022	Escherichia coli	AA860	AJ265	-	-	-	-	-	-	-
	ETEC_4083F_vunc_2	3576	52.8244	-	-	-	-	-	-	-	-	non-mobilizable	MK439959	0.219531	Escherichia coli	AA860	AJ265	-	-	-	-	-	-	-
	ETEC_4083F_vunc_3	1524	51.1155	-	-	-	-	-	-	-	-	non-mobilizable	MK439959	0.210897	Escherichia coli	AA860	AJ265	-	-	-	-	-	-	-
	ETEC_4083F_vunc_4	20185	42.9725	rep_cluster_2350	CP041342_00001	MOBF	CP019897	-	-	MOB_unknown	CP010224	mobilizable	CP031925	0.0132087	Escherichia coli O26:H11	AA672	AI950	multi-phylla	Bacteroidetes,Firmicutes,Proteobacteria,Actinobacteria	multi-phylla	Bacteroidetes,Firmicutes,Proteobacteria,Actinobacteria	genus	Escherichia	6263753; 17122402; 26802429
	ETEC_4084F_chrom_1	112917	51.9204	-	-	-	-	-	-	-	-	non-mobilizable	CP024288	0.133864	Escherichia albertii	AD672	AN296	-	-	-	-	-	-	-
	ETEC_4084F_chrom_2	416293	50.2461	-	-	-	-	-	-	-	-	non-mobilizable	NC_009131	0.11478	Escherichia coli	AA551	AI740	-	-	-	-	-	-	-	catA1_1	aac(3)-IId_1	mph(A)_2	sul1_5	aadA2_1	dfrA12_8	blaTEM-1B_1
	ETEC_4084F_chrom_3	3124834	50.62	-	-	-	-	-	-	-	-	non-mobilizable	CP019906	0.219531	Escherichia coli	AG294	AQ321	-	-	-	-	-	-	-
	ETEC_4084F_chrom_4	1225675	51.0932	-	-	-	-	-	-	-	-	non-mobilizable	CP012501	0.243761	Escherichia coli	AB266	AJ973	-	-	-	-	-	-	-
	ETEC_4084F_pl_1	53305	46.2883	-	-	-	-	-	-	-	-	non-mobilizable	CP013191	0.107658	Escherichia coli	AB280	AJ996	-	-	-	-	-	-	-													papI	papB	papA	papH	papC	papD	papJ	papK	papE	focX	tia
	ETEC_4084F_pl_2	134416	50.9106	IncFIA,IncFIA,IncFIB	CP022610_00144,AF250878,000096__NC_019117_00097	MOBF	NC_017627_00068	MPF_F	NC_007675_00027,NC_017639_00100,NC_018966_00040,NC_010488_00021,NC_009837_00049,NC_022651_00077,NC_010409_00124,NC_019094_00090,NC_017639_00094,NC_013437_00116,08-5333_00200	MOBF	NZ_ALIR01000021	conjugative	CP022610	0.00251903	Escherichia coli	AA303	AI153	order	Enterobacterales	order	Enterobacterales	order	Enterobacterales	10773089; 11254626; 25389419; 19482926; 19897651; 15781495; 24247128; 20851899; 22511964; 16257053	sul2_2	blaTEM-1B_1	aph(3')-Ia_3	aph(6)-Id_1	aph(3'')-Ib_2	tet(B)_1							trat	iutA	iucD	iucC	iucB	iucA	sitD	sitC	sitB	sitA	ccdb
	ETEC_4084F_virus_1	27340	51.613	-	-	-	-	-	-	-	-	non-mobilizable	CP024288	0.0651085	Escherichia albertii	AD672	AN296	-	-	-	-	-	-	-
	ETEC_4084F_virus_2	90089	47.1589	rep_cluster_1704	001113__CP011430_00070	-	-	-	-	-	-	non-mobilizable	CP028198	0.0149234	Salmonella enterica subsp, enterica serovar Concord	AB002	AJ523	family	Enterobacteriaceae	family	Enterobacteriaceae	-	-	-
	ETEC_4084F_vunc_1	3731	45.7518	-	-	-	-	-	-	-	-	non-mobilizable	CP031654	1	Escherichia coli	AA379	AI397	-	-	-	-	-	-	-
	ETEC_4084F_vunc_2	3397	40.2414	-	-	-	-	-	-	-	-	non-mobilizable	CP012733	0.263022	Shigella flexneri 1a	AE322	AO085	-	-	-	-	-	-	-
	ETEC_4085_chrom_1	5238491	50.664	-	-	-	-	-	-	-	-	non-mobilizable	CP019161	0.210897	Klebsiella pneumoniae	AA397	AI419	-	-	-	-	-	-	-	ant(3'')-Ia_1	dfrA1_8
	ETEC_4085_pl_1	5128	49.2395	rep_cluster_2335	KU302809_00001	MOBP,MOBP	NC_019076_00002,NC_017321_00002	-	-	MOBP	CP008720	mobilizable	MK360094	0.0162749	Salmonella enterica subsp, enterica serovar Typhimurium	AE682	AO511	multi-phylla	Firmicutes,Proteobacteria,Actinobacteria	multi-phylla	Firmicutes,Proteobacteria,Actinobacteria	order	Enterobacterales	20008783
	ETEC_4085_pl_2	129439	52.9346	IncK2/Z	KC340959	MOBP,MOBP	NC_013728_00087,NC_017643_00011	MPF_I	NC_014843_00033,NC_022992_00098,NC_012487_00131,NC_022371_00084,NC_014843_00041,NC_011754_00109,NC_007365_00035,NC_014843_00047,NC_011754_00087	MOBP	AB290882	conjugative	MK455767	0.0185579	Escherichia coli	AA282	AI113	family	Enterobacteriaceae	family	Enterobacteriaceae	genus	Escherichia	30761100	aph(6)-Id_1	aph(4)-Ia_1	sul2_2	aph(3'')-Ib_5	blaTEM-1C_1								hlyD	hlyB	hlyA	hlyC
	ETEC_4085_pl_3	102584	50.9875	IncFIA,IncFIC	MK878891_00042,CP014493_00001	MOBF,MOBP	NC_017627_00068,NC_021819_00066	MPF_F	NC_008460_00107,NC_019094_00068,NC_018966_00040,NC_017639_00100,NC_007675_00027,NC_017639_00094,NC_019094_00090,NC_010409_00124,NC_022651_00077,NC_013437_00116,08-5333_00200	MOBP	AP014804	conjugative	FJ449539	0.0147665	Escherichia coli	AA336	AI270	order	Enterobacterales	order	Enterobacterales	order	Enterobacterales	10773089; 25389419; 19897651; 28842132; 24247128; 20851899; 22511964	tet(B)_2	aph(6)-Id_1	aph(3'')-Ib_2										paa	trat
	ETEC_4085_pl_4	106966	51.8791	IncFIA,IncFIB	000136__AP014877_00014,000095__NZ_CP014273_00094	MOBF,MOBP	NC_022333_00006,NC_021819_00066	MPF_F	NC_007635_00031,NZ_AGTD01000004_00091,NZ_AGTD01000004_00093,NZ_AGTD01000004_00096,NC_021817_00023,NZ_AGTD01000004_00099,NC_022333_00014,NC_021871_00015,NZ_AGTD01000004_00104,NC_009790_00086,NZ_AGTD01000004_00094,NC_021817_00013	-	-	conjugative	MG904993	0.0414262	Escherichia coli	AB267	AJ976	order	Enterobacterales	order	Enterobacterales	order	Enterobacterales	10773089; 11254626; 25389419; 19482926; 19897651; 15781495; 24247128; 20851899; 22511964; 16257053													faeC	faeD	faeE	faeE	faeG	faeH	faeI	faeJ	stb	astA	eltA	eltB
	ETEC_4085_pl_5	36533	41.7431	IncX4	000224__NC_022105_00002	MOBP	NC_013718_00057	MPF_T	NC_013718_00041,NC_019128_00037,NC_013718_00045,NC_013718_00044	-	-	conjugative	CP041105	0.00964976	Klebsiella pneumoniae subsp, pneumoniae	AA619	AI859	family	Enterobacteriaceae	family	Enterobacteriaceae	family	Enterobacteriaceae	26842776; 21911569; 28336940	mcr-2.1_1
	ETEC_4085_pl_6	86703	49.086	IncY	000230__CP009168_00001	-	-	-	-	-	-	non-mobilizable	CP039862	0.0363341	Salmonella enterica subsp, enterica	AA378	AI387	family	Enterobacteriaceae	family	Enterobacteriaceae	genus	Escherichia	28031198	blaTEM-1B_1												astA	stb
	ETEC_4085_pl_7	98561	50.6174	IncI-gamma/K1	MG764547	MOBP	NC_019097	MPF_I	NC_019097_00056,NC_019097_00085,NZ_CM001473_00069,NC_022267_00069,NC_019097_00075,NC_015965_00072,NC_023290_00086,NC_019111_00038,NC_022267_00057	MOBP	HM021326	conjugative	CP019215	0.0135016	Escherichia coli	AA474	AI611	order	Enterobacterales	family	Enterobacteriaceae	order	Enterobacterales	23333216; 30761100; 25987637; 21470454; 29899511; 20851899
	ETEC_4085_pl_8	66179	42.991	IncI2	AP002527	MOBP	NC_022520_00030	MPF_T	NC_020270_00063,NC_019039_00052,NC_019039_00051,NC_020270_00058,NC_019039_00065	-	-	conjugative	CP024858	0.0034604	Escherichia coli	AA372	AI346	family	Enterobacteriaceae	family	Enterobacteriaceae	family	Enterobacteriaceae	26842776; 30761100; 25861872	erm(B)_18
	ETEC_4086F_chrom_1	270172	49.1657	-	-	-	-	-	-	-	-	non-mobilizable	AP019764	0.263022	Escherichia coli O111:H-	AB233	AJ925	-	-	-	-	-	-	-
	ETEC_4086F_chrom_2	601474	49.5504	-	-	-	-	-	-	-	-	non-mobilizable	CP016183	0.203604	Escherichia coli	AA998	AJ516	-	-	-	-	-	-	-
	ETEC_4086F_chrom_3	3442125	50.9744	-	-	-	-	-	-	-	-	non-mobilizable	CP011314	0.197292	Klebsiella pneumoniae subsp, pneumoniae	AA405	AI447	-	-	-	-	-	-	-	mcr-1.1_1	ant(3'')-Ia_1	dfrA1_8
	ETEC_4086F_chrom_4	824726	51.1295	-	-	-	-	-	-	-	-	non-mobilizable	CP031790	0.142009	Klebsiella pneumoniae	AE437	AO217	-	-	-	-	-	-	-
	ETEC_4086F_chrom_5	151156	49.955	-	-	-	-	-	-	-	-	non-mobilizable	CP030228	0.197292	Salmonella enterica	AE478	AO269	-	-	-	-	-	-	-
	ETEC_4086F_pl_1	43869	44.9019	IncX4	000224__NC_022105_00002	MOBP	NC_013718_00057	MPF_T	NC_013718_00041,NC_019128_00037,NC_013718_00045,NC_013718_00044	-	-	conjugative	NC_019129	0.0143537	Salmonella enterica subsp, enterica serovar Heidelberg	AA619	AI860	family	Enterobacteriaceae	family	Enterobacteriaceae	family	Enterobacteriaceae	26842776; 21911569; 28336940	blaTEM-1B_1	lnu(G)_1	ant(3'')-Ia_1										int
	ETEC_4086F_pl_10	24423	51.5784	rep_cluster_1778	001211__AP017616_00002	MOBQ	NC_011411_00002	-	-	MOBQ,MOBQ	NC_002126,NC_010672	mobilizable	CP033765	0.0010072	Escherichia coli	AA579	AI802	family	Enterobacteriaceae	family	Enterobacteriaceae	-	-	-
	ETEC_4086F_pl_11	102171	50.486	IncFIA,IncFIC	MK878891_00042,CP014493_00001	MOBF	NC_017627_00068	MPF_F	NC_008460_00107,NC_019094_00068,NC_018966_00040,NC_017639_00100,NC_007675_00027,NC_017639_00094,NC_019094_00090,NC_010409_00124,NC_022651_00077,NC_013437_00116,08-5333_00200	MOBP	AP014804	conjugative	FJ449539	0.0164427	Escherichia coli	AA336	AI270	order	Enterobacterales	order	Enterobacterales	order	Enterobacterales	10773089; 25389419; 19897651; 28842132; 24247128; 20851899; 22511964	aph(6)-Id_1	aph(3'')-Ib_2	tet(B)_2										pECS88_0104	trat
	ETEC_4086F_pl_2	76326	49.7956	IncFIA,IncFIC	000136__AP014877_00014,AP009242	MOBF	NC_017639_00103	MPF_F	NC_017639_00100,NC_017639_00094,NC_019094_00090,NC_010409_00124,NC_022651_00077	MOBF	CP015086	conjugative	MG904991	0.0104835	Escherichia coli	AA349	AI302	order	Enterobacterales	order	Enterobacterales	order	Enterobacterales	10773089; 25389419; 19897651; 28842132; 24247128; 20851899; 22511964													faeC	faeD	faeE	faeE	faeG	faeH	faeI	faeJ
	ETEC_4086F_pl_3	97389	51.6742	IncFIA,IncFIB	000136__AP014877_00014,000095__NZ_CP014273_00094	MOBF,MOBP	NC_022333_00006,NC_021819_00066	MPF_F	NZ_AGTD01000004_00104,NC_021871_00015,NC_022333_00014,NZ_AGTD01000004_00099,NC_021817_00023,NZ_AGTD01000004_00096,NZ_AGTD01000004_00093,NZ_AGTD01000004_00091,NC_007635_00031,NC_009790_00086,NC_021817_00013,NZ_AGTD01000004_00094	-	-	conjugative	MG904993	0.0388388	Escherichia coli	AB267	AJ976	order	Enterobacterales	order	Enterobacterales	order	Enterobacterales	10773089; 11254626; 25389419; 19482926; 19897651; 15781495; 24247128; 20851899; 22511964; 16257053													paa	stb	astA	eltA	eltB
	ETEC_4086F_pl_4	15829	48.9734	rep_cluster_2350	CP035723_00002	MOBP	NC_016903_00002	-	-	MOBP	CP010136	mobilizable	CP017845	0.0246831	Escherichia coli	AA144	AH782	multi-phylla	Actinobacteria,Proteobacteria,Firmicutes,Bacteroidetes	multi-phylla	Actinobacteria,Proteobacteria,Firmicutes,Bacteroidetes	genus	Escherichia	6263753; 17122402; 26802429
	ETEC_4086F_pl_5	59197	42.2825	IncI2	JN983044	MOBP	NC_022520_00030	MPF_T	NC_019039_00065,NC_020270_00063,NC_019039_00052,NC_019039_00051,NC_020270_00058	-	-	conjugative	CP019199	0.00789262	Salmonella enterica subsp, enterica serovar Muenster str, 0315	AA372	AI347	family	Enterobacteriaceae	family	Enterobacteriaceae	family	Enterobacteriaceae	26842776; 30761100; 25861872
	ETEC_4086F_pl_6	20473	49.26	rep_cluster_2335	KU302809_00001	MOBP	NC_019076_00002	-	-	MOBP	CP008720	mobilizable	MK360094	0.0164989	Salmonella enterica subsp, enterica serovar Typhimurium	AE682	AO511	multi-phylla	Actinobacteria,Proteobacteria,Firmicutes	multi-phylla	Actinobacteria,Proteobacteria,Firmicutes	order	Enterobacterales	20008783
	ETEC_4086F_pl_7	46216	51.1771	IncI1	CP010124_00057	MOBP	NC_017643_00011	MPF_I	NC_017643_00047,NC_017643_00042,NC_017643_00041	-	-	conjugative	CP002733	0.0146108	Escherichia coli UMNK88	AD669	AN293	order	Enterobacterales	order	Enterobacterales	-	-	-													astA	hlyD	hlyB	hlyA	hlyC
	ETEC_4086F_pl_8	14847	45.4233	rep_cluster_2350	CP035723_00002	-	-	-	-	MOBF,MOBP,MOB_unknown	CP000430,NC_008697,NC_019986	mobilizable	NC_014543	0.00659353	Escherichia coli O26:H11 str, 11368	AD481	AN052	multi-phylla	Actinobacteria,Proteobacteria,Firmicutes,Bacteroidetes	multi-phylla	Actinobacteria,Proteobacteria,Firmicutes,Bacteroidetes	genus	Escherichia	6263753; 17122402; 26802429
	ETEC_4086F_pl_9	47013	48.0208	IncX1	000215__KC853434_00019	MOBP	NC_019047_00022	MPF_T	NC_023277_00163,NC_019047_00030,NC_019047_00031,NC_019047_00032,NC_019047_00035	-	-	conjugative	CP037995	0.0136991	Salmonella enterica subsp, enterica serovar Brancaster	AC305	AL439	order	Enterobacterales	order	Enterobacterales	family	Enterobacteriaceae	21625636; 22470007	qnrS1_1	lnu(F)_1	aadA2_1	aac(3)-IVa_1	aph(4)-Ia_1	tet(A)_6
	ETEC_4086F_virus_1	37891	49.6239	-	-	-	-	-	-	-	-	non-mobilizable	CP012732	0.243761	Shigella flexneri 1a	AD446	AN005	-	-	-	-	-	-	-
	ETEC_4086F_vunc_1	3875	42.1161	rep_cluster_2350	CP035723_00002	-	-	-	-	MOBF,MOB_unknown	CP000430,NC_019986	mobilizable	NC_019077	0.0433296	Escherichia coli	AA671	AI948	multi-phylla	Actinobacteria,Proteobacteria,Firmicutes,Bacteroidetes	multi-phylla	Actinobacteria,Proteobacteria,Firmicutes,Bacteroidetes	genus	Escherichia	6263753; 17122402; 26802429
	ETEC_4087F_chrom_1	3338027	50.9758	-	-	-	-	-	-	-	-	non-mobilizable	CP019906	0.210897	Escherichia coli	AG294	AQ321	-	-	-	-	-	-	-
	ETEC_4087F_chrom_2	843325	49.3351	-	-	-	-	-	-	-	-	non-mobilizable	KU353730	0.197292	Escherichia coli	AF579	AP551	-	-	-	-	-	-	-
	ETEC_4087F_chrom_3	41439	52.231	-	-	-	-	-	-	-	-	non-mobilizable	MK439959	0.182269	Escherichia coli	AA860	AJ265	-	-	-	-	-	-	-
	ETEC_4087F_chrom_4	172298	50.7638	-	-	-	-	-	-	-	-	non-mobilizable	MK439959	0.14383	Escherichia coli	AA860	AJ265	-	-	-	-	-	-	-
	ETEC_4087F_chrom_5	829397	50.0933	-	-	-	-	-	-	-	-	non-mobilizable	CP021835	0.167688	Klebsiella pneumoniae	AA860	AJ278	-	-	-	-	-	-	-
	ETEC_4087F_pl_1	11297	46.3043	rep_cluster_2350	CP035723_00002	MOBP,MOBP	NC_019076_00002,NC_017321_00002	-	-	MOBP	NZ_CP016585	mobilizable	EU580135	0.0434809	Escherichia coli	AA144	AH781	multi-phylla	Bacteroidetes,Actinobacteria,Firmicutes,Proteobacteria	multi-phylla	Bacteroidetes,Actinobacteria,Firmicutes,Proteobacteria	genus	Escherichia	6263753; 17122402; 26802429
	ETEC_4087F_pl_10	57337	51.7223	IncN	000155__CP018649	MOBF	NC_015599_00019	MPF_T	NC_007682_00044,NC_008612_00190,NC_022375_00024,NC_009131_00030,NC_011617_00041,NC_014368_00014	MOBF	NZ_CP013027	conjugative	NC_019098	0.0152936	Escherichia coli	AA551	AI743	class	Gammaproteobacteria	class	Gammaproteobacteria	order	Enterobacterales	23114770; 20851899; 28842132	dfrA12_8	aadA2_1	bleO_1	aac(3)-IVa_1	aph(4)-Ia_1	sul2_2							int
	ETEC_4087F_pl_11	17496	50.9717	-	-	-	-	MPF_F	NC_009837_00049,NC_008460_00107,NC_007675_00027,NC_017054_00096,NC_018966_00040,NC_019094_00068,NC_013437_00116	-	-	non-mobilizable	CP019910	0.0482105	Escherichia coli	AA336	AI271	family	Enterobacteriaceae	family	Enterobacteriaceae	-	-	-													trat
	ETEC_4087F_pl_12	25137	56.3592	ColRNAI_rep_cluster_1987	CP041116_00002	MOBP	NC_016979_00005	-	-	MOB_unknown	CP016722	mobilizable	MG587004	0.0265635	Escherichia coli	AE682	AO510	multi-phylla	Actinobacteria,Proteobacteria	multi-phylla	Actinobacteria,Proteobacteria	-	-	-	mcr-5.1_1	mcr-5.1_1
	ETEC_4087F_pl_13	2396	55.0918	-	-	MOBP,MOBP	NC_017321_00002,NC_020251_00005	-	-	MOBP	CP008720	mobilizable	CP039863	0.0404475	Salmonella enterica subsp, enterica	AB062	AJ622	family	Enterobacteriaceae	family	Enterobacteriaceae	-	-	-
	ETEC_4087F_pl_14	10487	49.4517	-	-	-	-	MPF_F	NC_008460_00107,NC_018966_00040,NC_019094_00068	-	-	non-mobilizable	CP015072	0.0621044	Escherichia coli	AA338	AI281	-	-	-	-	-	-	-
	ETEC_4087F_pl_15	95560	50.6624	IncFIA,IncFIC	MK878891_00042,AY458016	MOBF,MOBF,MOBF	CP008715_00128,NC_017627_00068,MG904998_00124	MPF_F	NC_022651_00077,NC_013121_00043,NC_010409_00124,NC_019094_00090,NC_017639_00094,NC_007675_00027,NC_017054_00096,NC_013437_00116,08-5333_00200	MOBP	AP014804	conjugative	FJ449539	0.0237537	Escherichia coli	AA336	AI270	order	Enterobacterales	order	Enterobacterales	order	Enterobacterales	10773089; 25389419; 19897651; 28842132; 24247128; 20851899; 22511964	tet(B)_2	aph(3'')-Ib_2	aph(6)-Id_1										trat
	ETEC_4087F_pl_2	47612	45.4885	IncX4	000224__NC_022105_00002	MOBP	NC_013718_00057	MPF_T	NC_019128_00037,NC_013718_00045,NC_013718_00044,NC_013718_00041	-	-	conjugative	NC_019129	0.015943	Salmonella enterica subsp, enterica serovar Heidelberg	AA619	AI860	family	Enterobacteriaceae	family	Enterobacteriaceae	family	Enterobacteriaceae	26842776; 21911569; 28336940	blaTEM-1B_1	lnu(G)_1	ant(3'')-Ia_1										int
	ETEC_4087F_pl_3	123319	50.5786	IncI-gamma/K1	MF344576	MOBP	NC_019097	MPF_I	NC_019097_00056,NC_022267_00057,NC_019111_00038,NC_023290_00086,NC_015965_00072,NC_019097_00075,NC_022267_00069,NZ_CM001473_00069,NC_019097_00085	MOBP	JN253636	conjugative	NC_019111	0.0181313	Salmonella enterica subsp, enterica serovar Typhimurium	AA473	AI592	order	Enterobacterales	family	Enterobacteriaceae	order	Enterobacterales	23333216; 30761100; 25987637; 21470454; 29899511; 20851899	sul3_2	ant(3'')-Ia_1	cmlA1_1	aadA2_1	dfrA12_8	blaTEM-1B_1							int
	ETEC_4087F_pl_4	93027	47.7378	IncFIA,IncX1	000136__AP014877_00014,000215__KC853434_00019	-	-	MPF_F	NC_017054_00096,NC_007675_00027,NC_017639_00094,NC_013437_00116	-	-	non-mobilizable	MG904998	0.0150285	Escherichia coli	AA328	AI229	order	Enterobacterales	order	Enterobacterales	order	Enterobacterales	10773089; 21625636; 25389419; 19897651; 22470007; 24247128; 20851899; 22511964													hlyB	hlyD	fedF	fedE	fedC	fedB	fedA	trat	estIa	stb	hlyC	hlyA
	ETEC_4087F_pl_5	5125	58.0293	-	-	-	-	-	-	-	-	non-mobilizable	CP018771	0.0877506	Escherichia coli	AA736	AJ042	-	-	-	-	-	-	-
	ETEC_4087F_pl_6	11266	48.9082	-	-	-	-	MPF_F	NC_006323_00113,NC_009837_00049,NC_018966_00040,NC_010488_00021	-	-	non-mobilizable	CP028193	0.0693234	Escherichia coli	AA332	AI247	-	-	-	-	-	-	-
	ETEC_4087F_pl_7	229228	46.1824	IncHI2A,rep_cluster_1088	BX664015,000340__KU353730	MOBH	NC_012555_00231	MPF_F	NC_021845_00017,NC_005211_00030,NC_005211_00200,NC_005211_00207,NC_005211_00005,NC_009838_00006,NC_005211_00012	MOBH	NC_015864	conjugative	KX129782	0.00299754	Escherichia coli	AA738	AJ047	order	Enterobacterales	order	Enterobacterales	order	Enterobacterales	20851899	mcr-1.1_1	tet(A)_6	sul1_5	ant(3'')-Ia_1	dfrA1_10	catA1_1							tlra	int
	ETEC_4087F_pl_8	15072	48.4674	rep_cluster_2350	CP035723_00002	-	-	-	-	MOBP	NC_008697	mobilizable	CP016513	0.0340249	Salmonella enterica subsp, enterica serovar Heidelberg	AC509	AL724	multi-phylla	Bacteroidetes,Actinobacteria,Firmicutes,Proteobacteria	multi-phylla	Bacteroidetes,Actinobacteria,Firmicutes,Proteobacteria	genus	Escherichia	6263753; 17122402; 26802429													ce1a	ce1a
	ETEC_4087F_pl_9	3751	52.1728	Col156	CP001126_00001	MOBQ	NC_019783_00003	-	-	-	-	mobilizable	NC_016840	0.00103256	Klebsiella pneumoniae subsp, pneumoniae HS11286	AA979	AJ483	family	Enterobacteriaceae	family	Enterobacteriaceae	genus	Escherichia	25389419
	ETEC_4087F_plunc_1	2227	49.9326	-	-	-	-	-	-	-	-	non-mobilizable	CP024485	0.104495	Klebsiella pneumoniae	AA127	AH756	-	-	-	-	-	-	-
	ETEC_4087F_virus_1	12031	53.6863	-	-	-	-	-	-	-	-	non-mobilizable	MK439959	0.130979	Escherichia coli	AA860	AJ265	-	-	-	-	-	-	-
	ETEC_4087F_virus_2	20963	52.8121	-	-	-	-	-	-	-	-	non-mobilizable	MK439959	0.11478	Escherichia coli	AA860	AJ265	-	-	-	-	-	-	-
	ETEC_4087F_vunc_1	97460	47.3394	rep_cluster_1704	001113__CP011430_00070	-	-	-	-	-	-	non-mobilizable	CP032492	0.0188053	Salmonella enterica subsp, enterica serovar Typhimurium	AB002	AJ521	family	Enterobacteriaceae	family	Enterobacteriaceae	-	-	-
	ETEC_4087F_vunc_2	7079	46.0093	-	-	MOBV	CP042516_00001	-	-	-	-	mobilizable	CP039511	0.0903831	Salmonella enterica subsp, enterica serovar Worthington	AD464	AN030	order	Enterobacterales	order	Enterobacterales	-	-	-
	ETEC_4087F_vunc_3	3751	46.8408	-	-	-	-	-	-	-	-	non-mobilizable	CP023368	0.145727	Escherichia coli	AC621	AL885	-	-	-	-	-	-	-
	ETEC_4087F_vunc_4	6310	49.5087	-	-	-	-	-	-	-	-	non-mobilizable	CP031654	1	Escherichia coli	AA379	AI397	-	-	-	-	-	-	-
	ETEC_4088_chrom_1	4978151	50.5527	-	-	-	-	-	-	-	-	non-mobilizable	CP019161	0.210897	Klebsiella pneumoniae	AA397	AI419	-	-	-	-	-	-	-
	ETEC_4088_pl_1	4568	50.0219	rep_cluster_2335	KU302809_00001	MOBP,MOBP	NC_019076_00002,NC_017321_00002	-	-	MOBP	KY421937	mobilizable	NC_003457	0.0595738	Salmonella enterica subsp, enterica serovar Enteritidis	AB445	AK229	multi-phylla	Firmicutes,Proteobacteria,Actinobacteria	multi-phylla	Firmicutes,Proteobacteria,Actinobacteria	order	Enterobacterales	20008783
	ETEC_4088_pl_2	110098	51.5314	IncI-gamma/K1,IncQ1	KT186369,000195__NC_013728_00014	MOBP	NC_019097	MPF_I	NC_019097_00056,NC_022267_00057,NC_019111_00038,NC_023290_00086,NC_015965_00072,NC_019097_00075,NC_022267_00069,NZ_CM001473_00069,NC_019097_00085	MOBP	DQ916413	conjugative	NC_019137	0.00131423	Salmonella enterica subsp, enterica serovar Derby	AA474	AI596	phylum	Proteobacteria	phylum	Proteobacteria	phylum	Proteobacteria	23333216; 25389419; 30761100; 2653965; 25987637; 21470454; 29899511; 20851899	sul1_5	ant(3'')-Ia_1	dfrA1_10	aph(6)-Id_1	aph(3'')-Ib_5	sul2_3	blaTEM-1B_1						int	cib
	ETEC_4088_pl_3	6668	48.5603	rep_cluster_2350	CP035723_00002	MOBP	NC_019076_00002	-	-	MOBP	MF083142	mobilizable	LT985237	0.000264084	Escherichia coli	AC509	AL724	multi-phylla	Firmicutes,Proteobacteria,Bacteroidetes,Actinobacteria	multi-phylla	Firmicutes,Proteobacteria,Bacteroidetes,Actinobacteria	genus	Escherichia	6263753; 17122402; 26802429													ce1a
	ETEC_4088_pl_4	139741	49.7213	IncFIB,IncFIC,rep_cluster_2244	000095__NZ_CP014273_00094,AP001918,CP033091_00053	MOBF,MOBP	NC_017627_00068,NC_021819_00066	MPF_F	NC_022651_00077,NC_010409_00124,08-5333_00200	MOBF	AY608912	conjugative	EU330199	0.0144049	Escherichia coli	AA176	AH855	order	Enterobacterales	order	Enterobacterales	order	Enterobacterales	11254626; 30761100; 19482926; 28842132; 15781495; 20851899; 16257053													tsh	cma	iroN	iroE	iroD	iroC	iroB	iss2	sitA	sitB	sitC	sitD	iucA
	ETEC_4089_chrom_1	4742348	50.7655	IncQ1	000195__NC_013728_00014	-	-	-	-	-	-	non-mobilizable	KX023259	0.203604	Escherichia coli	AA811	AJ174	phylum	Proteobacteria	phylum	Proteobacteria	phylum	Proteobacteria	2653965; 25389419; 20851899	tet(B)_2	aph(3')-Ia_1	aph(6)-Id_1	aph(3'')-Ib_5	sul2_3	blaTEM-1B_1	mph(A)_2	sul1_5	aadA12_1	catA1_1
	ETEC_4089_pl_1	34703	41.1405	IncX4	000224__NC_022105_00002	MOBP	NC_013718_00057	MPF_T	NC_013718_00041,NC_019128_00037,NC_013718_00045,NC_013718_00044	-	-	conjugative	CP041105	0.00853806	Klebsiella pneumoniae subsp, pneumoniae	AA619	AI859	family	Enterobacteriaceae	family	Enterobacteriaceae	family	Enterobacteriaceae	26842776; 21911569; 28336940	mcr-2.1_1
	ETEC_4089_pl_2	24405	42.9051	-	-	MOBC	CP037908_00010	MPF_T	NC_013284_00016,NC_005814_00013	-	-	conjugative	CP037908	0.0224204	Escherichia coli	AD451	AN011	genus	Escherichia	genus	Escherichia	-	-	-
	ETEC_4089_pl_3	6647	48.5783	rep_cluster_2350	CP035723_00002	MOBP	NC_019076_00002	-	-	MOBP	MF083142	mobilizable	CP018943	0.000239895	Escherichia coli	AC509	AL724	multi-phylla	Firmicutes,Actinobacteria,Bacteroidetes,Proteobacteria	multi-phylla	Firmicutes,Actinobacteria,Bacteroidetes,Proteobacteria	genus	Escherichia	6263753; 17122402; 26802429													ce1a
	ETEC_4090_chrom_1	5314054	50.5034	-	-	MOBP	NC_021819_00066	-	-	-	-	mobilizable	CP023937	0.23011	Klebsiella pneumoniae	AA275	AI077	order	Enterobacterales	order	Enterobacterales	-	-	-	aph(3')-Ia_7	aac(3)-IV_1	tet(B)_2
	ETEC_4090_pl_1	8731	49.6049	rep_cluster_2350	CP035723_00002	MOBP	NC_022662_00003	-	-	MOBP	NC_008697	mobilizable	CP016513	0.0278663	Salmonella enterica subsp, enterica serovar Heidelberg	AC509	AL724	multi-phylla	Proteobacteria,Bacteroidetes,Actinobacteria,Firmicutes	multi-phylla	Proteobacteria,Bacteroidetes,Actinobacteria,Firmicutes	genus	Escherichia	6263753; 17122402; 26802429													ce1a
	ETEC_4090_pl_2	120673	48.6671	IncFIA,IncX1	000136__AP014877_00014,000215__KC853434_00019	MOBF	NC_017627_00068	MPF_F	NC_022651_00077,NC_010409_00124,NC_019094_00090,NC_017639_00094,NC_007675_00027,NC_017639_00100,NC_018966_00040,NC_010488_00021,NC_009837_00049,NC_013437_00116,08-5333_00200	MOBF	AP014877	conjugative	MG904998	0.00861543	Escherichia coli	AA328	AI229	order	Enterobacterales	order	Enterobacterales	order	Enterobacterales	10773089; 21625636; 25389419; 19897651; 22470007; 24247128; 20851899; 22511964													trat	fedA	fedB	fedC	fedE	fedF	hlyD	hlyB	hlyA	hlyC	stb	estIa
	ETEC_4090_pl_3	107589	51.2599	IncI-gamma/K1,IncQ1	KT186369,000195__NC_013728_00014	MOBP	NC_019097	MPF_I	NC_019097_00056,NC_022267_00057,NC_019111_00038,NC_023290_00086,NC_015965_00072,NC_019097_00075,NC_022267_00069,NZ_CM001473_00069,NC_019097_00085	MOBP	DQ916413	conjugative	NC_019137	0.00544411	Salmonella enterica subsp, enterica serovar Derby	AA474	AI596	phylum	Proteobacteria	phylum	Proteobacteria	phylum	Proteobacteria	23333216; 25389419; 30761100; 2653965; 25987637; 21470454; 29899511; 20851899	sul1_5	ant(3'')-Ia_1	dfrA1_10	aph(6)-Id_1	aph(3'')-Ib_5	sul2_3	blaTEM-1B_1						int
	ETEC_4090_pl_4	34707	41.1473	IncX4	000224__NC_022105_00002	MOBP	NC_013718_00057	MPF_T	NC_013718_00041,NC_019128_00037,NC_013718_00045,NC_013718_00044	-	-	conjugative	CP041105	0.00881017	Klebsiella pneumoniae subsp, pneumoniae	AA619	AI859	family	Enterobacteriaceae	family	Enterobacteriaceae	family	Enterobacteriaceae	26842776; 21911569; 28336940	mcr-2.1_1
	ETEC_4090_virus_1	12953	48.2437	-	-	-	-	-	-	-	-	non-mobilizable	CP031654	1	Escherichia coli	AA379	AI397	-	-	-	-	-	-	-
	ETEC_4090_vunc_1	3338	46.0755	-	-	MOBV	CP042516_00001	-	-	-	-	mobilizable	CP039511	0.0898429	Salmonella enterica subsp, enterica serovar Worthington	AD464	AN030	order	Enterobacterales	order	Enterobacterales	-	-	-
	ETEC_4090_vunc_2	161851	47.6895	IncHI1B,IncY,rep_cluster_1704	000138__CP021336_00001,000230__CP009168_00001,001113__CP011430_00070	-	-	-	-	-	-	non-mobilizable	CP030183	0.0273375	Salmonella enterica	AA378	AI379	order	Enterobacterales	order	Enterobacterales	family	Enterobacteriaceae	18606786; 28031198
	ETEC_4091_chrom_1	4870333	50.9171	-	-	-	-	-	-	-	-	non-mobilizable	CP019161	0.210897	Klebsiella pneumoniae	AA397	AI419	-	-	-	-	-	-	-
	ETEC_4091_pl_1	36421	42.0664	-	-	MOBP	NC_019096_00001	MPF_T	NC_023277_00163,NC_013503_00034,NC_019067_00043,NC_010860_00022,NC_017624_00009	-	-	conjugative	CP041553	0.0172424	Escherichia coli	AB228	AJ905	order	Enterobacterales	order	Enterobacterales	-	-	-
	ETEC_4091_pl_2	149679	51.0533	IncFIA,IncFIB,IncFIC,IncQ1	000136__AP014877_00014,000095__NZ_CP014273_00094,AY458016,000195__NC_013728_00014	MOBF	NC_017627_00068	MPF_F	NC_022651_00077,NC_010409_00124,NC_019094_00090,NC_017639_00094,NC_007675_00027,NC_017639_00100,NC_018966_00040,NC_010488_00021,NC_009837_00049,NC_013437_00116,08-5333_00200	MOBF	AF242367	conjugative	CP012636	0.000143503	Escherichia coli	AA176	AH856	phylum	Proteobacteria	phylum	Proteobacteria	phylum	Proteobacteria	10773089; 11254626; 25389419; 2653965; 19482926; 19897651; 28842132; 15781495; 24247128; 20851899; 22511964; 16257053	aph(6)-Id_1	aph(3'')-Ib_5	sul2_3	blaTEM-1B_1	dfrA5_1								int	pECS88_0104	cvac	mchf	iroN	iroE	iroD	iroC	iroB	iss2	sitA	sitB	sitC
	ETEC_4091_vunc_1	7314	34.5639	rep_cluster_1791	001217__CP012904_00004	-	-	-	-	-	-	non-mobilizable	CP012904	0.0937829	Providencia rettgeri	AE973	AO863	genus	Providencia	genus	Providencia	-	-	-
	ETEC_6327F_chrom_1	229887	50.5949	-	-	-	-	-	-	-	-	non-mobilizable	MK439959	0.115759	Escherichia coli	AA860	AJ265	-	-	-	-	-	-	-
	ETEC_6327F_chrom_2	508075	49.3783	-	-	-	-	-	-	-	-	non-mobilizable	CP036204	0.210897	Escherichia coli	AA375	AI366	-	-	-	-	-	-	-
	ETEC_6327F_chrom_3	109703	51.3149	-	-	-	-	-	-	-	-	non-mobilizable	MK439959	0.117785	Escherichia coli	AA860	AJ265	-	-	-	-	-	-	-
	ETEC_6327F_chrom_4	3458404	50.8917	-	-	-	-	-	-	-	-	non-mobilizable	MK773537	0.23011	Klebsiella pneumoniae	AA402	AI429	-	-	-	-	-	-	-
	ETEC_6327F_chrom_5	728869	50.7637	-	-	-	-	-	-	-	-	non-mobilizable	CP019906	0.14383	Escherichia coli	AG294	AQ321	-	-	-	-	-	-	-
	ETEC_6327F_pl_1	20363	48.5537	rep_cluster_1778	001202__CP011432_00001	MOBQ	NC_011411_00002	-	-	MOBQ,MOBQ	NC_010672,KX833212	mobilizable	CP011432	0.000312573	Salmonella enterica subsp, enterica serovar Typhimurium	AA580	AI803	family	Enterobacteriaceae	family	Enterobacteriaceae	-	-	-
	ETEC_6327F_pl_2	60737	46.9401	IncHI1B	000138__CP021336_00001	-	-	-	-	-	-	non-mobilizable	CP035313	0.0399018	Escherichia coli	AA378	AI372	order	Enterobacterales	order	Enterobacterales	genus	Salmonella	18606786
	ETEC_6327F_pl_3	75790	51.5213	IncFII,IncI-gamma/K1	AJ851089,CP002968	MOBF	NC_017627_00068	MPF_F	NC_022651_00077,NC_010409_00124,NC_019094_00090,NC_017639_00094,NC_007675_00027,NC_017639_00100,NC_018966_00040,NC_010488_00021,NC_009837_00049,NC_013437_00116,08-5333_00200	MOBF	CP017721	conjugative	CP024975	0.022205	Escherichia coli	AA328	AI230	order	Enterobacterales	order	Enterobacterales	order	Enterobacterales	23333216; 30761100; 25987637; 21470454; 29899511; 20851899													trat	vat
	ETEC_6327F_pl_4	102346	50.8999	IncI-gamma/K1	CP001118	MOBP	NC_019097	MPF_I	NC_019097_00056,NC_019097_00085,NZ_CM001473_00069,NC_022267_00069,NC_019097_00075,NC_015965_00072,NC_023290_00086,NC_019111_00038,NC_022267_00057	MOBP	HM021326	conjugative	CP030921	0.0133059	Escherichia coli	AA474	AI609	order	Enterobacterales	family	Enterobacteriaceae	order	Enterobacterales	23333216; 30761100; 25987637; 21470454; 29899511; 20851899	tet(A)_6
	ETEC_6327F_pl_5	88889	47.5143	IncFIA,IncX1	000136__AP014877_00014,000215__KC853434_00019	-	-	MPF_F	NC_017639_00094,NC_019094_00090	MOBF	CP015086	mobilizable	MG904998	0.0343598	Escherichia coli	AA328	AI229	order	Enterobacterales	order	Enterobacterales	order	Enterobacterales	10773089; 21625636; 25389419; 19897651; 22470007; 24247128; 20851899; 22511964													hlyD	hlyB	hlyA	hlyC	traJ	CAA46156	fedF	fedE	fedC	fedB	fedA
	ETEC_6327F_pl_6	2120	55.8491	rep_cluster_2350	CP041342_00001	MOBP	LT985292_00003	-	-	MOBP	NZ_CP016585	mobilizable	CP017223	0.045678	Escherichia coli	AB443	AK226	multi-phylla	Actinobacteria,Proteobacteria,Firmicutes,Bacteroidetes	multi-phylla	Actinobacteria,Proteobacteria,Firmicutes,Bacteroidetes	genus	Escherichia	6263753; 17122402; 26802429
	ETEC_6327F_pl_7	12838	51.0282	rep_cluster_2350	CP035723_00002	MOBP,MOBP	NC_022662_00003,NC_014003_00004	-	-	MOBP	NZ_CP011065	mobilizable	CP011433	0.00928558	Salmonella enterica subsp, enterica serovar Typhimurium	AA162	AH810	multi-phylla	Actinobacteria,Proteobacteria,Firmicutes,Bacteroidetes	multi-phylla	Actinobacteria,Proteobacteria,Firmicutes,Bacteroidetes	genus	Escherichia	6263753; 17122402; 26802429
	ETEC_6327F_pl_8	218506	47.3497	Col(VCM04),IncQ1	001726__CP019987_00074,000195__NC_013728_00014	MOBH	CP011133_00108	-	-	-	-	mobilizable	CP037735	0.015998	Citrobacter freundii	AB130	AJ727	phylum	Proteobacteria	phylum	Proteobacteria	phylum	Proteobacteria	2653965; 25389419; 20851899	tet(A)_6	mph(B)_1	sul1_5	ant(3'')-Ia_1	dfrA1_10	aph(6)-Id_1	aph(3'')-Ib_5	sul2_3	blaTEM-1B_1	catA1_1			int
	ETEC_6327F_virus_1	37380	48.0952	-	-	-	-	-	-	-	-	non-mobilizable	CP020936	0.263022	Escherichia coli	AA380	AI399	-	-	-	-	-	-	-
	ETEC_6327F_virus_2	16049	49.3239	-	-	-	-	-	-	-	-	non-mobilizable	CP041576	0.197292	Escherichia coli	AA378	AI393	-	-	-	-	-	-	-
	ETEC_6327F_virus_3	40353	50.3482	-	-	-	-	-	-	-	-	non-mobilizable	CP019281	0.140258	Escherichia coli	AF190	AP111	-	-	-	-	-	-	-
	ETEC_6327F_vunc_1	3108	38.0309	-	-	-	-	-	-	-	-	non-mobilizable	LT985292	0.106047	Escherichia coli	AB076	AJ640	-	-	-	-	-	-	-
	ETEC_6327F_vunc_2	4560	47.4561	-	-	-	-	-	-	-	-	non-mobilizable	CP031654	1	Escherichia coli	AA379	AI397	-	-	-	-	-	-	-
	ETEC_6328F_chrom_1	917972	49.2987	IncFIA,IncX1	000136__AP014877_00014,000215__KC853434_00019	MOBF	NC_017627_00068	MPF_F	NC_022651_00077,NC_010409_00124,NC_019094_00090,NC_017639_00094,NC_007675_00027,NC_017639_00100,NC_018966_00040,NC_010488_00021,NC_009837_00049,NC_013437_00116,08-5333_00200	MOBF	CP015086	conjugative	CP031766	0.105264	Escherichia coli	AA328	AI229	order	Enterobacterales	order	Enterobacterales	order	Enterobacterales	10773089; 21625636; 25389419; 19897651; 22470007; 24247128; 20851899; 22511964
	ETEC_6328F_chrom_2	4691917	50.8968	IncFII,IncI-gamma/K1	AJ851089,CP002968	MOBF,MOBP	NC_022333_00006,NC_021819_00066	MPF_F	NC_007635_00031,NZ_AGTD01000004_00091,NZ_AGTD01000004_00093,NZ_AGTD01000004_00096,NC_021817_00023,NZ_AGTD01000004_00099,NC_022333_00014,NZ_AGTD01000004_00094,NC_021817_00013,NC_009790_00086	-	-	conjugative	CP027106	0.178173	Escherichia coli	AE932	AO815	order	Enterobacterales	order	Enterobacterales	order	Enterobacterales	23333216; 30761100; 25987637; 21470454; 29899511; 20851899	ant(3'')-Ia_1	dfrA1_8	lnu(F)_3
	ETEC_6328F_pl_1	7540	48.3952	rep_cluster_2392	CP045830_00002	MOBP,MOBP	NC_019076_00002,NC_017321_00002	-	-	MOBP	CP018722	mobilizable	CP016039	0.00580821	Escherichia coli	AA143	AH778	multi-phylla	Actinobacteria,Proteobacteria	multi-phylla	Actinobacteria,Proteobacteria	-	-	-
[truncated: 106 more rows]
[truncated: 8 more columns]
